# Supplementary material for: The cis-regulatory effects of modern human-specific variants
Source: eLife. 2021 Apr 22;10:e63713. doi: 10.7554/eLife.63713 (PMC8062137; doi:10.7554/eLife.63713)
Supplement: Supplementary file 1. [file elife-63713-supp1.xlsx]

## Sheet: supplementary file 1a
Supplementary Table 1. Modern-derived fixed sequences and their MPRA expression data in ESCs
Sequence ID	Archaic sequence sequence	Modern sequence sequence	Chromosome	Central variant position (hg19)	Central variant position (hg38)	Oligo start (hg19)	Oligo end (hg19)	Oligo start (hg38)	Oligo end (hg38)	Number of variants in sequence	Differentially active - ESC	Active - ESC	Differential activity log2(fold-change) - modern vs archaic - ESC	Differential activity P-value - ESC	Differential activity FDR - (for active sequences) - ESC	Archaic RNA/DNA ratio - ESC	Modern RNA/DNA ratio - ESC	Archaic DNA counts (CPM) - ESC	Modern DNA counts (CPM) - ESC	Archaic RNA counts (CPM) - ESC	Modern RNA counts (CPM) - ESC	Archaic activity alpha - ESC	Archaic activity P-value - ESC	Archaic activity FDR - ESC	Modern activity alpha - ESC	Modern activity P-value - ESC	Modern activity FDR - ESC	Archaic - number of barcodes - ESC	Modern - number of barcodes - ESC
libB_seq57029_[chr1:1136106-1136305]	CCAGCATCGGAGGGGACAGCAGTGATGACCCAGGTCCTGGTCAGCGGGCACAGATCCCAGCAGCTGGGGCAGCCGGGGACCACCTGTCCCTCAAGGACCCCCCCACCTGTCCTGGCGCTGGGAAAGGCTGTGTCCAGCTCTGTCTGCGAAGGGGCCCCCGCCATAGGTGTCTCTGTCAGCTGCGGGGGGTTCCCGCAGGG	CCAGCATCGGAGGGGACAGCAGTGATGACCCAGGTCCTGGTCAGCGGGCACAGATCCCAGCAGCTGGGGCAGCCGGGGACCACCTGTCCCTCAAGGACCTCCCCACCTGTCCTGGCGCTGGGAAAGGCTGTGTCCAGCTCTGTCTGCGAAGGGGCCCCCGCCATAGGTGTCTCTGTCAGCTGCGGGGGGTTCCCGCAGGG	chr1	1136205	1200825	1136106	1136305	1200726	1200925	1	No	No	0.181066	0.00316594		0.724173	0.766117	271.042	185.512	196.281	142.124	0.543852	0.731172	0.97951	0.587729	0.528645	0.89149	243	177
libA_seq229534_[chr1:1197948-1198147]	ACAGGCAAACAGAGCCTGCTGCTCCAGCCACCTGAAGCCGGGGCCCTGTGGCTGGACAGCAACTGCTGACCTGGCCCTGCTCTGCCTTGTGCTTGCCGGTGGGACAGTATTCACGGGCACACTGACTACTGACCTGGTCCAGATCGAGGCTGGCGCCAGCCTCCGCCAAAGGCCCCAGAAACTTACTGACAGCTCCAGCA	ACAGGCAAACAGAGCCTGCTGCTCCAGCCACCTGAAGCCGGGGCCCTGTGGCTGGACAGCAACTGCTGACCTGGCCCTGCTCTGCCTTGTGCTTGCCGGCGGGACAGTATTCACGGGCACACTGACTACTGACCTGGTCCAGATCGAGGCTGGCGCCAGCCTCCGCCAAAGGCCCCAGAAACTTACTGACAGCTCCAGCA	chr1	1198047	1262667	1197948	1198147	1262568	1262767	1	No	No	-0.0886433	0.30412		1.13676	0.882904	70.2156	78.6949	79.8184	69.48	0.717563	0.0618635	0.297321	0.581751	0.558061	0.906689	120	109
libB_seq264324_[chr1:1203069-1203268]	AAAAGACCAGAGAGTGTCCACAGGCCCCTGGGCACCCCACTCACCCCGGGGGAGGGTGCAGGAGCACCTTGCCAATGCCATGACTGGGGCACCAGGCTCACCCAGCAGGGGCCGGCAGAGGCCTGCGTGGCAGCGACAGTCAGCGCAGGGCGATCAGTGGCGCGGAGCCTTACCACTCGAGAATATTCGAAGGGAGGGGC	AAAAGACCAGAGAGTGTCCACAGGCCCCTGGGCACCCCACTCACCCCGGGGGAGGGTGCAGGAGCACCTTGCCAATGCCATGACTGGGGCACCAGGCTCGCCCAGCAGGGGCCGGCAGAGGCCTGCGTGGCAGCGACAGTCAGCGCAGGGCGATCAGTGGCGCGGAGCCTTACCACTCGAGAATATTCGAAGGGAGGGGC	chr1	1203168	1267788	1203069	1203268	1267689	1267888	1	No	No	0.0448046	0.588187		0.728961	0.81483	117.24	126.948	85.4634	103.441	0.614983	0.394985	0.803128	0.770956	0.0138358	0.10894	112	143
libB_seq75291_[chr1:1500965-1501164]	CCACAGGAAACTCTGTCTCCCCCAGTTTCCCAACACCCCCACGATGTGGCTCCATGGGAACCGAGACCCAACACCCAAAGGAGTCCCACAGGCTCAGGGGTGCTGCAGGCAGAGAACAGATGCCGCGATGGGTCCGACGGTGCTTGTTCCTTGGACTTCCTAGTCACAGGTGAGGAAACTGACCAAATACTTTTCCTAAT	CCACAGGAAACTCTGTCTCCCCCAGTTTCCCAACACCCCCACGATGTGGCTCCATGGGAACCGAGACCCAACACCCAAAGGAGTCCCACAGGCTCAGGGTTGCTGCAGGCAGAGAACAGATGCCGCGATGGGTCCGACGGTGCTTGTTCCTTGGACTTCCTAGTCACAGGTGAGGAAACTGACCAAATACTTTTCCTAAT	chr1	1501064	1565684	1500965	1501164	1565585	1565784	1	No	No	-0.0234433	0.622427		0.821806	0.726544	366.76	324.144	301.406	235.505	0.595021	0.492572	0.870139	0.582673	0.553539	0.903997	351	331
libA_seq35918_[chr1:1839919-1840118]	AACCTGACTCCTGGGGCCCTGCTGAGGCCAGATCCATGCCCGCCCGAGCCCAGGGCCTGCCCGTCTCAGGCTGGGTGTTGCCCCAGGCCCGGACTCCGGGAGTCCCCATCTGCGGTCCCTTTTGGGAGCTGGAAGGAGGCGGGACAGGACGGCTGCGGGGGTGCAGGGGCTCCTGGGCCACCGGGCGCGCTGGGGCACGC	AACCTGACTCCTGGGGCCCTGCTGAGGCCAGATCCATGCCCGCCCGAGCCCAGGGCCTGCCCGTCTCAGGCTGGGTGTTGCCCCAGGCCCGGACTCCGGCAGTCCCCATCTGCGGTCCCTTTTGGGAGCTGGAAGGAGGCGGGACAGGACGGCTGCGGGGGTGCAGGGGCTCCTGGGCCACCGGGCGCGCTGGGGCACGC	chr1	1840018	1908579	1839919	1840118	1908480	1908679	1	No	Yes	-0.115864	0.413391	0.669003	1.11793	1.05073	40.2304	28.5551	44.9747	30.0036	0.593494	0.500131	0.875269	0.846974	0.000829691	0.0123941	51	37
libB_seq51614_[chr1:1847036-1847235]	GCTCTTGGAATCTGGACCCCGGGGACCCCAGGCAGCCAGGCCCAGCTAAAACTCAGCTGCCACCACTGCCCCAGCACTCTGCCCACAGCAGCCCTGGTGCCACCACCCTGCAGAATCCTGTCAGACAACCACCGACATGGTAAGGCTGCTCTCTGTGCCCGATGGAGTCTCTGGTGGGCTGGCTGGGTAGGTTGAGCTGG	GCTCTTGGAATCTGGACCCCGGGGACCCCAGGCAGCCAGGCCCAGCTAAAACTCAGCTGCCACCACTGCCCCAGCACTCTGCCCACAGCAGCCCTGGTGTCACCACCCTGCAGAATCCTGTCAGACAACCACCGACATGGTAAGGCTGCTCTCTGTGCCCGATGGAGTCTCTGGTGGGCTGGCTGGGTAGGTTGAGCTGG	chr1	1847135	1915696	1847036	1847235	1915597	1915796	1	No	No	-0.0760141	0.502821		0.548383	0.5809	60.1172	52.3786	32.9673	30.4267	0.415567	0.986389	1	0.443843	0.968375	1	59	54
libA_seq128936_[chr1:1865451-1865650]	CACAAAAATACCCAGGCTGAGGGGAGACAAGCAAAATCCAGACCAGCAGCAGGGGTCTGAGGCCACCGGCATGAGGTCCCGGTCTGCATGGGGCTCTCCTAGTTTCAGCACTCAAAGTCCTGCGGCCTGAGAAGCCCCTCAGTACTGGGTACAGCAGCATGGTGGTCACCCTACATCTGTGCAAGTGTAGAAGTGTGTGT	CACAAAAATACCCAGGCTGAGGGGAGACAAGCAAAATCCAGACCAGCAGCAGGGGTCTGAGGCCACCGGCATGAGGTCCCGGTCTGCATGGGGCTCTCCAAGTTTCAGCACTCAAAGTCCTGCGGCCTGAGAAGCCCCTCAGTACTGGGTACAGCAGCATGGTGGTCACCCTACATCTGTGCAAGTGTAGAAGTGTGTGT	chr1	1865550	1934111	1865451	1865650	1934012	1934211	1	No	No	0.152252	0.0078718		0.807237	1.00088	211.337	206.997	170.599	207.18	0.649338	0.244257	0.651465	0.636169	0.298316	0.713475	235	278
libB_seq96124_[chr1:1870795-1870994]	AGAGCGGGGAGAGGGATCTGGAGCGCAGGAGGTGCACAGGACCGAGGCAGAAGTTGGGCTGCACGCCCAGGGCTGGTGTGCAGGGTGGGGAGGCCCAGGCGTGGAGGGGTGCAGCTGAGAGGCGGAAGTTGGGCCACATGCCCACGCGTGGGGGACCCTGGAGCAGTGGCCGCTGCATCCTGTCCCCAGGACTTCCCAGC	AGAGCGGGGAGAGGGATCTGGAGCGCAGGAGGTGCACAGGACCGAGGCAGAAGTTGGGCTGCACGCCCAGGGCTGGTGTGCAGGGTGGGGAGGCCCAGGTGTGGAGGGGTGCAGCTGAGAGGCGGAAGTTGGGCCACATGCCCACGCGTGGGGGACCCTGGAGCAGTGGCCGCTGCATCCTGTCCCCAGGACTTCCCAGC	chr1	1870894	1939455	1870795	1870994	1939356	1939555	1	No	No	0.0729457	0.279028		0.64942	0.716777	179.157	166.33	116.348	119.222	0.514786	0.835729	1	0.632062	0.316221	0.732545	185	174
libB_seq161606_[chr1:2100640-2100839]	CACTCCCACCTGGTGACGGGCCACCTCCTTCATTCCGGGGCCCACCCACACTTCCCAAGTCCACACACAGTGGCCAAGAGTGAAGGCCGGCGAGGCCCCTGCATGACTCCCTCACCTGCACCCTTCACGAGCGGCCCCGCAGCCCGTCCCCACCAGCCCCTCTCTGCTGCCAGGGTGCTCCTGCTGCTCTTTGCTCTTTG	CACTCCCACCTGGTGACGGGCCACCTCCTTCATTCCGGGGCCCACCCACACTTCCCAAGTCCACACACAGTGGCCAAGAGTGAAGGCCGGCGAGGCCCCCGCATGACTCCCTCACCTGCACCCTTCACGAGCGGCCCCGCAGCCCGTCCCCACCAGCCCCTCTCTGCTGCCAGGGTGCTCCTGCTGCTCTTTGCTCTTTG	chr1	2100739	2169300	2100640	2100839	2169201	2169400	1	No	No	-0.0242491	0.540239		0.722167	0.660707	499.522	476.659	360.738	314.932	0.560404	0.659449	0.954001	0.541838	0.739354	0.98176	488	462
libA_seq139784_[chr1:2355646-2355845]	TGTGGTGAGAACATTTGACATGTACTCTTAGCAGTTTTGAAATGCACGAAACTCTATTATTAATTATATTCACCATGCTGCACAACAGAACTAAAAAATCCCCCCAAACCACAAAACATACCCTTCCTGTCTAACTGAGGCCTGGCACCCTTTGGCCATCATCTCCCCATTCCCCAAACCCTGGCCTCTAGGGACCAGCT	TGTGGTGAGAACATTTGACATGTACTCTTAGCAGTTTTGAAATGCACGAAACTCTATTATTAATTATATTCACCATGCTGCACAACAGAACTAAAAAATTCCCCCAAACCACAAAACATACCCTTCCTGTCTAACTGAGGCCTGGCACCCTTTGGCCATCATCTCCCCATTCCCCAAACCCTGGCCTCTAGGGACCAGCT	chr1	2355745	2424306	2355646	2355845	2424207	2424406	1	No	No	-0.0533162	0.533964		0.637186	0.802356	127.36	112.267	81.1522	90.0784	0.532378	0.775999	0.993306	0.663863	0.191352	0.579454	106	106
libB_seq257942_[chr1:3013683-3013882]	GCCGAGAAGTTGCCCTCGTAGCCAAGGTCATGGGCAAGGTTAAGGGCAGAGCTGAGGAGCCTCTCTCTGTACCCACAGCTGGAAGGGGTTCAGCTGTGTCCAAAAGTTTTGGTCTCTGACGGGTCATCTGTTGTCCGTGTGACCTGCCTCGGACAAATTTCCCAATTCCTCTGAGTACAGAAAGGACGTGACGGTGTCTG	GCCGAGAAGTTGCCCTCGTAGCCAAGGTCATGGGCAAGGTTAAGGGCAGAGCTGAGGAGCCTCTCTCTGTACCCACAGCTGGAAGGGGTTCAGCTGTGTACAAAAGTTTTGGTCTCTGACGGGTCATCTGTTGTCCGTGTGACCTGCCTCGGACAAATTTCCCAATTCCTCTGAGTACAGAAAGGACGTGACGGTGTCTG	chr1	3013782	3097218	3013683	3013882	3097119	3097318	1	No	No	0.0425976	0.501049		0.618758	0.738274	229.608	213.488	142.072	157.613	0.509486	0.851485	1	0.504296	0.865904	1	195	181
libB_seq147822_[chr1:3294188-3294387]	CTGAGGCTCACCCCCAAACAACTCAAAGCCAGGCGTTTAAGCAGCGATCAGGCAGGGAACTGGATTCCAGATCTGGAGAGAGACACAGCCCAGTGGCCACGGTGGCCTCCAGATCACTACCTGCTAAAGCCGGCCGTGTGGAGACGTGGGCTGGGCCGCTCCTTCCCTCTGTGGCTCCCTCCTGTGTTCATTGATCACGC	CTGAGGCTCACCCCCAAACAACTCAAAGCCAGGCGTTTAAGCAGCGATCAGGCAGGGAACTGGATTCCAGATCTGGAGAGAGACACAGCCCAGTGGCCATGGTGGCCTCCAGATCACTACCTGCTAAAGCCGGCCGTGTGGAGACGTGGGCTGGGCCGCTCCTTCCCTCTGTGGCTCCCTCCTGTGTTCATTGATCACGC	chr1	3294287	3377723	3294188	3294387	3377624	3377823	1	No	No	0.041935	0.375741		1.04678	1.06668	363.823	336.077	380.843	358.485	0.718519	0.0604289	0.292827	0.750045	0.0260438	0.168092	300	269
libA_seq250736_[chr1:4749975-4750174]	TCCAACGAGAAAAGGGGTGACTGTCCCTCAGCCAGGCTCCCTGGCCTGGGGCAGCATCCACATTTCATCACTGCCCCCGGTTGAGACCCCCCCAGCCCCCCTCCCTCCTGGCCCTGTAGAACTTGGTGCACACCTGGCCAACGATGGATGCATTTCCCACTCGCTGACAAAGACAAGACTCAGTGCCTGCCCTGGAGGGG	TCCAACGAGAAAAGGGGTGACTGTCCCTCAGCCAGGCTCCCTGGCCTGGGGCAGCATCCACATTTCATCACTGCCCCCGGTTGAGACCCCCCCAGCCCCGCTCCCTCCTGGCCCTGTAGAACTTGGTGCACACCTGGCCAACGATGGATGCATTTCCCACTCGCTGACAAAGACAAGACTCAGTGCCTGCCCTGGAGGGG	chr1	4750074	4690014	4749975	4750174	4689915	4690114	1	N/A	N/A	-0.630293	0.999751		0	0.598885	0	7.92907	0	4.7486				0.308039	0.999802	1	0	8
libA_seq23576_[chr1:4988399-4988598]	TCTGGCACTGGCCAACATCACTGCATAATCATATTGCTATTGATTATGATTGCACAATCATAATGATATTGATTATGATTAGCATCATACCGGCTCTCAGAACAGCAGAGGTCAGGCTTGCAGGTGTGTGCACGTGAGTGTTCATGCGTGTGTGCATTCAGGGGAGCAAGCACCTAAGGCAGCACCTTTGTGACTTACCT	TCTGGCACTGGCCAACATCACTGCATAATCATATTGCTATTGATTATGATTGCACAATCATAATGATATTGATTATGATTAGCATCATACCGGCTCTCACAACAGCAGAGGTCAGGCTTGCAGGTGTGTGCACGTGAGTGTTCATGCGTGTGTGCATTCAGGCGAGCAAGCACCTAAGGCAGCACCTTTGTGACTTACCT	chr1	4988498	4928438	4988399	4988598	4928339	4928538	2	No	No	-0.0963042	0.252829		0.905031	0.742556	67.4759	104.583	61.0678	77.6583	0.602763	0.454341	0.845124	0.609607	0.420886	0.823461	106	141
libB_seq253954_[chr1:4988462-4988661]	TGATATTGATTATGATTAGCATCATACCGGCTCTCAGAACAGCAGAGGTCAGGCTTGCAGGTGTGTGCACGTGAGTGTTCATGCGTGTGTGCATTCAGGGGAGCAAGCACCTAAGGCAGCACCTTTGTGACTTACCTCACTGCTGCGGCTCTGGCCCCAGAGCTCCAGCATCCTCCACAGAGCTGCTTTCCTTTTTTTAG	TGATATTGATTATGATTAGCATCATACCGGCTCTCACAACAGCAGAGGTCAGGCTTGCAGGTGTGTGCACGTGAGTGTTCATGCGTGTGTGCATTCAGGCGAGCAAGCACCTAAGGCAGCACCTTTGTGACTTACCTCACTGCTGCGGCTCTGGCCCCAGAGCTCCAGCATCCTCCACAGAGCTGCTTTCCTTTTTTTAG	chr1	4988561	4928501	4988462	4988661	4928402	4928601	2	No	No	-0.0666182	0.172575		0.97234	1.0138	209.683	340.514	203.883	345.212	0.681783	0.136692	0.48032	0.651933	0.234265	0.640358	271	448
libA_seq161661_[chr1:4988576-4988775]	GGCAGCACCTTTGTGACTTACCTCACTGCTGCGGCTCTGGCCCCAGAGCTCCAGCATCCTCCACAGAGCTGCTTTCCTTTTTTTAGCCTCTGCTTGCAAGGAGGGATAGAACAGTGAATTGGAACCAGCGCACAAACCAGGAGAAGGAGGCTCTCACTGCTAGCACAAAGCAGTGACTTACCCCACCTTAGAGGCACATT	GGCAGCACCTTTGTGACTTACCTCACTGCTGCGGCTCTGGCCCCAGAGCTCCAGCATCCTCCACAGAGCTGCTTTCCTTTTTTTAGCCTCTGCTTGCAAAGAGGGATAGAACAGTGAATTGGAACCAGCGCACAAACCAGGAGAAGGAGGCTCTCACTGCTAGCACAAAGCAGTGACTTACCCCACCTTAGAGGCACATT	chr1	4988675	4928615	4988576	4988775	4928516	4928715	1	No	No	-0.0732717	0.107538		0.982023	0.906306	305.981	300.947	300.48	272.75	0.654153	0.225898	0.629648	0.658564	0.209787	0.604824	416	406
libA_seq96566_[chr1:5356053-5356252]	TAAGATTTATTAGAGAAAGTTGGCACAAATATATTTGTAGGAAGCAAAATATGTTTGTAGAGATTATTCCAGATTTACAGTGATTAATAACGGATTGGACGCAGTCGACGTCAAAGAGCCGCCTCCTGGCAATGTCTGCCCCAGGTTGAGTCGGAATAGAACATGAACTTCAGCGGCGCCAGGAACCTTTTGCTAAAAGA	TAAGATTTATTAGAGAAAGTTGGCACAAATATATTTGTAGGAAGCAAAATATGTTTGTAGAGATTATTCCAGATTTACAGTGATTAATAACGGATTGGAAGCAGTCGACGTCAAAGAGCCGCCTCCTGGCAATGTCTGCCCCAGGTTGAGTCGGAATAGAACATGAACTTCAGCGGCGCCAGGAACCTTTTGCTAAAAGA	chr1	5356152	5296092	5356053	5356252	5295993	5296192	1	No	No	0.0478099	0.546138		0.625011	0.732892	166.651	121.158	104.159	88.7954	0.592395	0.505571	0.878856	0.541459	0.74088	0.982343	148	100
libA_seq8101_[chr1:5356257-5356456]	AGTTTTCTGAATAGAATGAAATGAATGCCAAGAGCCCTCTGTAGGCTCAAAAAACCTGCCACACTACTTAATCTGCTTTAAGCACTGACTGGCTAATGGGGTTTCGAGCCAGGCAGCATTCGAAGGCTTAGCACCTGCAGGGGCTCCCTGAGAGAACAGAGGAGACGCCACAGCAGAGGAGATTTGTCTTTGCCCTGTGC	AGTTTTCTGAATAGAATGAAATGAATGCCAAGAGCCCTCTGTAGGCTCAAAAAACCTGCCACACTACTTAATCTGCTTTAAGCACTGACTGGCTAATGGAGTTTCGAGCCAGGCAGCATTCGAAGGCTTAGCACCTGCAGGGGCTCCCTGAGAGAACAGAGGAGACGCCACAGCAGAGGAGATTTGTCTTTGCCCTGTGC	chr1	5356356	5296296	5356257	5356456	5296197	5296396	1	No	No	-0.0560181	0.43102		0.99758	0.979903	139.951	116.741	139.613	114.395	0.692104	0.110592	0.426838	0.673353	0.160916	0.525321	158	157
libB_seq132505_[chr1:5358843-5359042]	GGTGAGATATAATGGTACCTGGAGCCAGGGGGAGGTGGGGCAAAGCCATAAGTTTCTGGATATGTTTTGAAGATGACAGGCTGCAGATTATATTTTCCAAAGAGACACACCAATATAAATAGTCCCTTTCTTCTATAGTGTGACCTCGCCATGCAGAGGCAGAGTCTAATACCCATTCCATTAAATATGGCAGGCTCATG	GGTGAGATATAATGGTACCTGGAGCCAGGGGGAGGTGGGGCAAAGCCATAAGTTTCTGGATATGTTTTGAAGATGACAGGCTGCAGATTATATTTTCCAGAGAGACACACCAATATAAATAGTCCCTTTCTTCTATAGTGTGACCTCGCCATGCAGAGGCAGAGTCTAATACCCATTCCATTAAATATGGCAGGCTCATG	chr1	5358942	5298882	5358843	5359042	5298783	5298982	1	No	No	0.128813	0.329379		0.640222	0.763566	65.4954	37.8193	41.9316	28.8775	0.503228	0.868748	1	0.554307	0.686736	0.964539	69	44
libB_seq215567_[chr1:5405392-5405591]	AGCCACTGCGCCTGGCCGGTCTGTGATTTCTTAATACCCACTGCTCTAGGCCCACCAGGGCTGGGCAGGGGACTACTGATGGCAGCCTCAAAGGCAAAAGTCTTGTTTGTTGGGATTGCTGGGATATGGCCATGAAGCTCTCTGCTGACTGATGCCCAACACTGGCTCTTTCCCTTGGGACGTACTTCTTGTTTGGGATT	AGCCACTGCGCCTGGCCGGTCTGTGATTTCTTAATACCCACTGCTCTAGGCCCACCAGGGCTGGGCAGGGGACTACTGATGGCAGCCTCAAAGGCAAAAATCTTGTTTGTTGGGATTGCTGGGATATGGCCATGAAGCTCTCTGCTGACTGATGCCCAACACTGGCTCTTTCCCTTGGGACGTACTTCTTGTTTGGGATT	chr1	5405491	5345431	5405392	5405591	5345332	5345531	1	No	No	-0.0188393	0.714025		0.75344	0.862858	314.043	248.965	236.613	214.822	0.572885	0.601053	0.927511	0.69997	0.0932515	0.385829	287	238
libA_seq251904_[chr1:5564301-5564500]	GGGGATGTCCTCCCCACTCTTAGTTATATTTCCCAGCCCTTTCAGAACTTGAGCAGCAACACGGTGTTTTCTCTTTCCTTCAGTGGAGCCCTCACCGTTGGGGGCAAAGCCTCACACTGCCCCACATTCTCTCCCAGTGACATAGAGAAGCTTCTGGCAGCAGCTCAGAAATGCTCCCAGGAATCCACGTCTTGGCTCTC	GGGGATGTCCTCCCCACTCTTAGTTATATTTCCCAGCCCTTTCAGAACTTGAGCAGCAACACGGTGTTTTCTCTTTCCTTCAGTGGAGCCCTCACCGTTAGGGGCAAAGCCTCACACTGCCCCACATTCTCTCCCAGTGACATAGAGAAGCTTCTGGCAGCAGCTCAGAAATGCTCCCAGGAATCCACGTCTTGGCTCTC	chr1	5564400	5504340	5564301	5564500	5504241	5504440	1	No	No	-0.0940022	0.164726		0.817209	0.846913	141.357	140.776	115.518	119.225	0.524699	0.803459	0.999623	0.547134	0.71757	0.975172	173	159
libB_seq54058_[chr1:5791129-5791328]	GGTTAGCCACATCCAATCTCACTCATGCCACCTGCACCCCACTCAGCACGCGTGCTGAATCATTAAAGGGAGAACAAGGTTTCTGAGAAGAACTGCTGTGGCCTTCTCCAGGAAAACAGCCTCTCAGAAGCCGGGGCTGGGGGCAAAGCCTCTGACAGAGAGGCCAATGGGACCCAAGGGTCCAGGTCCCCACCTCTCCT	GGTTAGCCACATCCAATCTCACTCATGCCACCTGCACCCCACTCAGCACGCGTGCTGAATCATTAAAGGGAGAACAAGGTTTCTGAGAAGAACTGCTGTAGCCTTCTCCAGGAAAACAGCCTCTCAGAAGCCGGGGCTGGGGGCAAAGCCTCTGACAGAGAGGCCAATGGGACCCAAGGGTCCAGGTCCCCACCTCTCCT	chr1	5791228	5731168	5791129	5791328	5731069	5731268	1	No	No	-0.029839	0.590695		0.586276	0.567378	347.017	297.956	203.448	169.053	0.511084	0.846847	1	0.473925	0.931112	1	285	252
libB_seq221362_[chr1:6244322-6244521]	GTTTCTGACCACCTCTGTGCTACACACCATTCATGAGCAAAGTTAGGACCCACGTATTTCAACACCTGGCTGCTCCTGAAAATGTATGAGGACAACAGTACTCAAAACCCAAACACTTCACCACTGGAAGTGCCATGGGAAAAGGGGGATCAGAGGCTTTTTGGAGGGAAAACATGAAGCCTTTAGAAGTGACTAGTTCG	GTTTCTGACCACCTCTGTGCTACACACCATTCATGAGCAAAGTTAGGACCCACGTATTTCAACACCTGGCTGCTCCTGAAAATGTATGAGGACAACAGTCCTCAAAACCCAAACACTTCACCACTGGAAGTGCCATGGGAAAAGGGGGATCAGAGGCTTTTTGGAGGGAAAACATGAAGCCTTTAGAAGTGACTAGTTCG	chr1	6244421	6184361	6244322	6244521	6184262	6184461	1	No	No	0.0341824	0.723159		0.514266	0.5308	103.075	152.087	53.008	80.7278	0.609154	0.423083	0.825188	0.55285	0.693116	0.966132	76	119
libB_seq165124_[chr1:6561921-6562120]	ACCACCTCGTTCTCATTTTCTCCAGGGTAGCCCCTCACCTGTGAACCCTCCACTCCGATGAACCCTTCTGTCTCAAGAAAACAGGCCCTCCCTGCCCACCACCTCCCAACCACAGGCCTGGCCATGCAAAGGCTGCCCCTCTCAGGAAGCAGCTGTGGCCTTGAATGTCCCCTCCCGCGTGAGCCCCACCCTCCTGGGCG	ACCACCTCGTTCTCATTTTCTCCAGGGTAGCCCCTCACCTGTGAACCCTCCACTCCGATGAACCCTTCTGTCTCAAGAAAACAGGCCCTCCCTGCCCACGACCTCCCAACCACAGGCCTGGCCATGCAAAGGCTGCCCCTCTCAGGAAGCAGCTGTGGCCTTGAATGTCCCCTCCCGCGTGAGCCCCACCCTCCTGGGCG	chr1	6562020	6501960	6561921	6562120	6501861	6502060	1	No	No	-0.0200849	0.661311		0.86276	0.783762	307.269	384.197	265.1	301.119	0.643826	0.266224	0.676267	0.53528	0.765078	0.989957	372	477
libB_seq539_[chr1:6690246-6690445]	ATGCAGTGGGCCGAGCAGCGGGGACAAGCATGATGCCCGAGGCCTGCCCCGAGCTCTGAGGGTTCTTGGGGTCTGCATCCACTCTGTGTGTGTCTCTTGCAGCAGGTGAGGGAGAACACAGACCCTGCCAGTGAGAGAGGAAATGCCAGCTCTTCTCAGAAAGAAAAGGTGAGTGCACCGGGCCAGGTACTTGAATGTTT	ATGCAGTGGGCCGAGCAGCGGGGACAAGCATGATGCCCGAGGCCTGCCCCGAGCTCTGAGGGTTCTTGGGGTCTGCATCCACTCTGTGTGTGTCTCTTGTAGCAGGTGAGGGAGAACACAGACCCTGCCAGTGAGAGAGGAAATGCCAGCTCTTCTCAGAAAGAAAAGGTGAGTGCACCGGGCCAGGTACTTGAATGTTT	chr1	6690345	6630285	6690246	6690445	6630186	6630385	1	No	No	0.105157	0.173222		0.866723	0.831832	105.17	123.561	91.153	102.782	0.819119	0.0025584	0.0306868	0.644091	0.265144	0.675386	157	145
libA_seq204604_[chr1:6690376-6690575]	GTGAGAGAGGAAATGCCAGCTCTTCTCAGAAAGAAAAGGTGAGTGCACCGGGCCAGGTACTTGAATGTTTAAATTATGCTGTGGGTTGAGACAGGGAGGCGGGATTTTCCCAGCAAGGCCGGCCCGCAGGGCTGTCGCCTTTCCTCATATGCCAGTTTGGATTCCCGGTTTTTCTGGAGGGAAGGCCCAAGCCTCTCAGC	GTGAGAGAGGAAATGCCAGCTCTTCTCAGAAAGAAAAGGTGAGTGCACCGGGCCAGGTACTTGAATGTTTAAATTATGCTGTGGGTTGAGACAGGGAGGTGGGATTTTCCCAGCAAGGCCGGCCCGCAGGGCTGTCGCCTTTCCTCATATGCCAGTTTGGATTCCCGGTTTTTCTGGAGGGAAGGCCCAAGCCTCTCAGC	chr1	6690475	6630415	6690376	6690575	6630316	6630515	1	No	Yes	-0.165645	0.0311208	0.159033	1.8013	1.20671	75.8475	53.6734	136.624	64.7681	0.623933	0.352935	0.767287	0.838586	0.00117833	0.0165215	225	148
libB_seq111110_[chr1:6695349-6695548]	TCACGCTCCTGTGGTGAGGGCAGGGTGCTCCACAGACACCTCCAGACCCAGCCAAGAACTACAGGGCGGCGGGCTGCGGTCAGCACGTGTGCTCGGGACCCAGCGGAGTCAGGGCCAGAGCCCTTCCCTCCAGGAACTGGTCCTTGGGAAAACAGCCATGGGCCAGGCTGCAGTCTGGTTCCCAGTGGGGCTGCCTCAGT	TCACGCTCCTGTGGTGAGGGCAGGGTGCTCCACAGACACCTCCAGACCCAGCCAAGAACTACAGGGCGGCGGGCTGCGGTCAGCACGTGTGCTCGGGACACAGCGGAGTCAGGGCCAGAGCCCTTCCCTCCAGGAACTGATCCTTGGGAAAACAGCCATGGGCCAGGCTGCAGTCTGGTTCCCAGTGGGGCTGCCTCAGT	chr1	6695448	6635388	6695349	6695548	6635289	6635488	2	No	No	0.0116412	0.842112		0.669467	0.821036	213.216	205.946	142.741	169.089	0.689929	0.115772	0.438263	0.588304	0.525804	0.889429	222	230
libB_seq14677_[chr1:6695389-6695588]	TCCAGACCCAGCCAAGAACTACAGGGCGGCGGGCTGCGGTCAGCACGTGTGCTCGGGACCCAGCGGAGTCAGGGCCAGAGCCCTTCCCTCCAGGAACTGGTCCTTGGGAAAACAGCCATGGGCCAGGCTGCAGTCTGGTTCCCAGTGGGGCTGCCTCAGTCCTACCCCCAGCACCCTCAAAAGCTGGGGTGTCTGCATGT	TCCAGACCCAGCCAAGAACTACAGGGCGGCGGGCTGCGGTCAGCACGTGTGCTCGGGACACAGCGGAGTCAGGGCCAGAGCCCTTCCCTCCAGGAACTGATCCTTGGGAAAACAGCCATGGGCCAGGCTGCAGTCTGGTTCCCAGTGGGGCTGCCTCAGTCCTACCCCCAGCACCCTCAAAAGCTGGGGTGTCTGCATGT	chr1	6695488	6635428	6695389	6695588	6635329	6635528	2	No	No	-0.0180564	0.687346		0.792912	0.873734	334.322	381.163	265.088	333.035	0.561126	0.656157	0.95306	0.618432	0.378605	0.790112	314	459
libA_seq50132_[chr1:7361224-7361423]	TCACCCGGCAGTAATTCATCTGAAGCATTCTTTGCATATTATGGGTCTGACTTTTTAAATTACGTAAATTGCTCATTAGAAGTGCCTTGTAATTGCCTTAACCTGCGGTATTGCGAGAGGTGTAGATTTTAATTATTCTTTTTTGATTTGTAATGTGGTTTGACTTTTTCAGGGTGATAGTTTGGAAAAATACAGATCTG	TCACCCGGCAGTAATTCATCTGAAGCATTCTTTGCATATTATGGGTCTGACTTTTTAAATTACGTAAATTGCTCATTAGAAGTGCCTTGTAATTGCCTTCACCTGCGGTATTGCGAGAGGTGTAGATTTTAATTATTCTTTTTTGATTTGTAATGTGGTTTGACTTTTTCAGGGTGATAGTTTGGAAAAATACAGATCTG	chr1	7361323	7301263	7361224	7361423	7301164	7301363	1	No	No	0.0964185	0.297142		1.23149	1.12155	47.4438	60.7065	58.4267	68.0852	0.69081	0.113653	0.433851	0.679757	0.142274	0.492004	105	110
libA_seq55866_[chr1:7531420-7531619]	CAGTAACCACCATGTGAGGTCACCAGGACAGCTGGGGAGGGACCAGATGACCTGAGCTCAGCCCACTCCAGCTGGGCAGGGCCAGAGCCATGACCTGGAGGAGGCCACCTCTTCCCCTCTGCTGGTGGCACCCATCCTCAGCATTGCTGGGGGCTCTGTGTCACAGCTGACAGGGCCTTCAGGCTCCCCTGAGCCTACCC	CAGTAACCACCATGTGAGGTCACCAGGACAGCTGGGGAGGGACCAGATGACCTGAGCTCAGCCCACTCCAGCTGGGCAGGGCCAGAGCCATGACCTGGAAGAGGCCACCTCTTCCCCTCTGCTGGTGGCACCCATCCTCAGCATTGCTGGGGGCTCTGTGTCACAGCTGACAGGGCCTTCAGGCTCCCCTGAGCCTACCC	chr1	7531519	7471459	7531420	7531619	7471360	7471559	1	No	No	0.0397283	0.43303		1.02455	1.03666	312.075	244.063	319.736	253.01	0.704206	0.0847887	0.364089	0.689809	0.116063	0.439072	347	247
libB_seq293363_[chr1:7568449-7568648]	AATCCTGCTACTTTGATTTGTCGCTAGTCCTGACGATTATTTTGAAATTCCTTGCAGCACTAAAGAAGACTAGCAAAGCAGGGGGCGGACTAAAGTGGGTGGGAAATGCTGCTTTCATGCATCTGCGTGTTGACAGGTATGACCTCCCTGCTCACCCTGAGTTCTCTGAGTCACCTCTGTGCCCCCAGCACCCAGCACTG	AATCCTGCTACTTTGATTTGTCGCTAGTCCTGACGATTATTTTGAAATTCCTTGCAGCACTAAAGAAGACTAGCAAAGCAGGGGGCGGACTAAAGTGGGCGGGAAATGCTGCTTTCATGCATCTGCGTGTTGACAGGTATGACCTCCCTGCTCACCCTGAGTTCTCTGAGTCACCTCTGTGCCCCCAGCACCCAGCACTG	chr1	7568548	7508488	7568449	7568648	7508389	7508588	1	No	No	0.0287038	0.663459		0.891344	1.01053	170.754	273.324	152.2	276.201	0.631775	0.317491	0.734058	0.678923	0.144615	0.496672	162	244
libA_seq277645_[chr1:7619060-7619259]	TCACTTTGGGAGAGGAGGGACAAAGGGCCAGGTGTCTGAACTGAGAAGGAAGCAAGGAGCCACCAGGAGAGAAAGGCCAAGGCTCCCCCACATGGCAGCAGCTCAGGAAGGAGGCGGCAGCTGGCACCGGTGGTGCTGTCTGGCACGGAGGCCGGCTGTAGGCATTGCCGCCACCCGCCAAGAGGGGCCCGAGTGGTAGC	TCACTTTGGGAGAGGAGGGACAAAGGGCCAGGTGTCTGAACTGAGAAGGAAGCAAGGAGCCACCAGGAGAGAAAGGCCAAGGCTCCCCCACATGGCAGCCGCTCAGGAAGGAGGCGGCAGCTGGCACCGGTGGTGCTGTCTGGCACGGAGGCCGGCTGTAGGCATTGCCGCCACCCGCCAAGAGGGGCCCGAGTGGTAGC	chr1	7619159	7559099	7619060	7619259	7559000	7559199	1	No	No	0.0624595	0.345203		1.22305	1.13952	99.9388	123.618	122.23	140.865	0.596804	0.483746	0.863923	0.66737	0.179717	0.559336	157	214
libB_seq251999_[chr1:7853785-7853984]	ATTCTCACTGTTATACCTGAGGTTCACGGTTCCAGTACCAAAACCAATACTAGTATTTCCCAATTCTAGTATTGTGACTGGATCTCAAAATGAAGGAAGAGGGTTCTATTTTAATCAAGGAGACCTCTCTCTCTTTTAAAAAATAGTTTGTTGTTTGATAATGGTGCAACATTGTTTCACTGAGAAAGACCTGGATAAGA	ATTCTCACTGTTATACCTGAGGTTCACGGTTCCAGTACCAAAACCAATACTAGTATTTCCCAATTCTAGTATTGTGACTGGATCTCAAAATGAAGGAAGGGGGTTCTATTTTAATCAAGGAGACCTCTCTCTCTTTTAAAAAATAGTTTGTTGTTTGATAATGGTGCAACATTGTTTCACTGAGAAAGACCTGGATAAGA	chr1	7853884	7793824	7853785	7853984	7793725	7793924	1	No	No	-0.0193754	0.863482		0.706075	0.617748	87.1962	100.412	61.5671	62.0293	0.490925	0.898521	1	0.600402	0.465973	0.85291	71	70
libA_seq93733_[chr1:7862813-7863012]	GTCTTATTTCCAGAGCTTCTGATTTAGTAAGCATACAGCGAGACTGTGGATCTGTATTTTAGCAAGTTCGCTAGATGATTTTGATGTAATGTGTCAGATAACCAACATGTGTTAGATTATACAGCCATTTCCCCCAGGATGGGCACTTGGGTTCTTTGCTGTTTTTATAAATGCTAAGATAAACAGCTTTGCATAAAATT	GTCTTATTTCCAGAGCTTCTGATTTAGTAAGCATACAGCGAGACTGTGGATCTGTATTTTAGCAAGTTCGCTAGATGATTTTGATGTAATGTGTCAGATGACCAACATGTGTTAGATTATACAGCCATTTCCCCCAGGATGGGCACTTGGGTTCTTTGCTGTTTTTATAAATGCTAAGATAAACAGCTTTGCATAAAATT	chr1	7862912	7802852	7862813	7863012	7802753	7802952	1	No	No	-0.0301604	0.670932		0.767558	1.15059	134.469	207.285	103.213	238.5	0.570855	0.610749	0.932598	0.727716	0.0479246	0.253776	125	197
libB_seq307673_[chr1:7863978-7864177]	TGCCCTCTGACTCAATTGACACATAAACTAAATAAAGCACAGATTTGTTTTCGGTGCTTTGGGGAGACAGTTTGACAGTGTGTACCGTGAGCCTTAAAACAAGTCATAATATCAGCCTTAAAGTAGCTTAAATATCCATCATTAAGTAAACTCTGGAATATTTGCTTGATGTATTATTATATTGGTCAATGAAAATTTTT	TGCCCTCTGACTCAATTGACACATAAACTAAATAAAGCACAGATTTGTTTTCGGTGCTTTGGGGAGACAGTTTGACAGTGTGTACCGTGAGCCTTAAAAGAAGTCATAATATCAGCCTTAAAGTAGCTTAAATATCCATCATTAAGTAAACTCTGGAATATTTGCTTGATGTATTATTATATTGGTCAATGAAAATTTTT	chr1	7864077	7804017	7863978	7864177	7803918	7804117	1	No	No	-0.0464886	0.542097		0.743858	0.704334	184.269	233.799	137.07	164.672	0.735196	0.0393616	0.221672	0.652752	0.231157	0.6364	107	118
libB_seq278458_[chr1:7871735-7871934]	GCAAATCCCATTCATGAGAACAGAGTCCTCATGACTTTGTCACTTCCTAAAGGCCGTGGCTGTTCACTGTCACATTGAGTTTTAAGTTGCAACATAGGAATCATGGGGGACACACACATTCAAACCATAGTAGAGCCCATTGGACTCCCCAGACAGAGCAAGTCCTGTTCTTTCATTTTTTTTCTTTTCACCTCGATAGG	GCAAATCCCATTCATGAGAACAGAGTCCTCATGACTTTGTCACTTCCTAAAGGCCGTGGCTGTTCACTGTCACATTGAGTTTTAAGTTGCAACATAGGAGTCATGGGGGACACACACATTCAAACCATAGTAGAGCCCATTGGACTCCCCAGACAGAGCAAGTCCTGTTCTTTCATTTTTTTTCTTTTCACCTCGATAGG	chr1	7871834	7811774	7871735	7871934	7811675	7811874	1	No	Yes	-0.0325053	0.701344	0.865161	1.3676	1.34921	74.0017	68.5976	101.205	92.5525	0.82959	0.0016974	0.0221664	0.82512	0.00202618	0.0255709	104	100
libB_seq265330_[chr1:7872919-7873118]	GTTTAAAGAGCTACAGAAACCTTTATACTCTTTGCTTGAGAGACATGAGGATGCAACTTAAAAATGTTATAATTTAAATGTTAGAAATTGACTAGAGATATATACCAATGAAAAGGAAAATGCTTAGTTAAGCATGATCATTGTTTACATGTGTTATAGGAACTTAAGTTTAAAATTTATATTTATCTTTCTTACAACCT	GTTTAAAGAGCTACAGAAACCTTTATACTCTTTGCTTGAGAGACATGAGGATGCAACTTAAAAATGTTATAATTTAAATGTTAGAAATTGACTAGAGATGTATACCAATGAAAAGGAAAATGCTTAGTTAAGCATGATCATTGTTTACATGTGTTATAGGAACTTAAGTTTAAAATTTATATTTATCTTTCTTACAACCT	chr1	7873018	7812958	7872919	7873118	7812859	7813058	1	No	No	0.0801676	0.436522		0.935084	0.926132	44.3236	99.5251	41.4463	92.1733	0.746405	0.0288978	0.180909	0.817247	0.00274854	0.0325435	50	101
libB_seq271425_[chr1:7875444-7875643]	GATATACCATGCTAACACAGAAGAAAGCGGGAAGCTGTATTATTACACAAAGTAAACTTCAGAACAAGGAATGTTAGTAGAGTTAGAAAGAGAGACTGTATAACAGATAAAGGAGTTGATTCCTTAGGAACATAGAACAGTCTTACATGTTTATGTATCTAATATCAGAGCTGTTTATTCTCTAGCCATAATGGATTAAA	GATATACCATGCTAACACAGAAGAAAGCGGGAAGCTGTATTATTACACAAAGTAAACTTCAGAACAAGGAATGTTAGTAGAGTTAGAAAGAGAGACTGTGTAACAGATAAAGGAGTTGATTCCTTAGGAACATAGAACAGTCTTACATGTTTATGTATCTAATATCAGAGCTGTTTATTCTCTAGCCATAATGGATTAAA	chr1	7875543	7815483	7875444	7875643	7815384	7815583	1	No	No	0.10259	0.266749		0.831076	1.03325	56.0578	94.984	46.5883	98.142	0.620594	0.368447	0.781314	0.575108	0.590368	0.922964	59	105
libA_seq53818_[chr1:7877393-7877592]	ACAACTGAGTCCAACTGCATTACAGATGACAGGCCTAAACACACGGAAGGGGTGGGGAAGAACGGAGCTCAGTAGCTTTGGAAAACAGTGCTTCAACTGGATCTCCTAGGGCTAAATACAAAATTATGAATGTGCACAAACACTGTACGCAAGTTGGTGTATTCGTTTCCCACCAGAGTATGGGTTAGCAATTCTAAAGC	ACAACTGAGTCCAACTGCATTACAGATGACAGGCCTAAACACACGGAAGGGGTGGGGAAGAACGGAGCTCAGTAGCTTTGGAAAACAGTGCTTCAACTGTATCTCCTAGGGCTAAATACAAAATTATGAATGTGCACAAACACTGTACGCAAGTTGGTGTATTCGTTTCCCACCAGAGTATGGGTTAGCAATTCTAAAGC	chr1	7877492	7817432	7877393	7877592	7817333	7817532	1	No	No	0.0291379	0.729304		0.732673	0.657133	93.9181	109.5	68.8112	71.9562	0.635532	0.301062	0.716645	0.458773	0.952754	1	119	105
libB_seq144994_[chr1:7886725-7886924]	CTTCAGCAAGAAAGCAGGAGCAAAGCTAAATATTCATATTTTCAAGGTACGTAATTTTTTAAAAATAAATGCCATTAATCTATGTAAATGTTACAAACTATATCTAAGGACTAGGAGATAAGGAGTGAACAATAGGAGTTTTACTTGTAAGAAACTGATGGAGAGATGCTGAAACAATCTATTTACATCAACAGTTTATG	CTTCAGCAAGAAAGCAGGAGCAAAGCTAAATATTCATATTTTCAAGGTACGTAATTTTTTAAAAATAAATGCCATTAATCTATGTAAATGTTACAAACTGTATCTAAGGACTAGGAGATAAGGAGTGAACAATAGGAGTTTTACTTGTAAGAAACTGATGGAGAGATGCTGAAACAATCTATTTACATCAACAGTTTATG	chr1	7886824	7826764	7886725	7886924	7826665	7826864	1	No	No	0.0692218	0.539089		1.1819	1.11869	39.8153	42.6096	47.0578	47.6669	0.70472	0.0838011	0.361206	0.685478	0.126903	0.46148	65	59
libA_seq303451_[chr1:7904497-7904696]	AACCAGCCAGTAGATTGTCTGTCAGTGACCTTCTGTAGTAATAAAGTTTTTGCCACTGTAAATAAAAACAGTATCCGTAGCTATCAGGATCATTGCGCATTCATATATGCTAAGCCTTCTGTTCTCTAATAGAAGCCTTTCTTTTCCATTGTTTCTGGATATTTGTATTATCCAAATGTGCTTATTTCTTTGCCTTAGCA	AACCAGCCAGTAGATTGTCTGTCAGTGACCTTCTGTAGTAATAAAGTTTTTGCCACTGTAAATAAAAACAGTATCCGTAGCTATCAGGATCATTGCGCACTCATATATGCTAAGCCTTCTGTTCTCTAATAGAAGCCTTTCTTTTCCATTGTTTCTGGATATTTGTATTATCCAAATGTGCTTATTTCTTTGCCTTAGCA	chr1	7904596	7844536	7904497	7904696	7844437	7844636	1	No	No	-0.118341	0.0604319		0.977278	0.924292	245.743	163.613	240.16	151.227	0.69455	0.104968	0.41529	0.666978	0.180994	0.561552	225	175
libA_seq18675_[chr1:8029247-8029446]	CATGTGGATACACCTTAATTTATTTAACTGTTCTATTGGCAGATAGGCTATCTCCTGTACTTCCCACATTTAAAATAGGAAAGTATTATTGGACTGTCACTTTAATGCACAGTTGAAATGAAATGTTTTTGTTTTCTTTATGTTTTAAACTGTTACAGGGACCATATGATGTGGTGGTTCTACCAGGAGGTAATCTGGGC	CATGTGGATACACCTTAATTTATTTAACTGTTCTATTGGCAGATAGGCTATCTCCTGTACTTCCCACATTTAAAATAGGAAAGTATTATTGGACTGTCAATTTAATGCACAGTTGAAATGAAATGTTTTTGTTTTCTTTATGTTTTAAACTGTTACAGGGACCATATGATGTGGTGGTTCTACCAGGAGGTAATCTGGGC	chr1	8029346	7969286	8029247	8029446	7969187	7969386	1	No	Yes	-0.157964	0.111487	0.33138	1.24764	1.29784	53.418	46.1161	66.6463	59.8513	0.742648	0.0321122	0.194218	0.891397	0.000109282	0.00220473	101	108
libA_seq261891_[chr1:8043688-8043887]	CTGGAGAGAGTTGGCAAGGGCTTTCCATGGGGAACTGGCTATGCCCTGCTTTGCACTCTGGACAGTTAGCTTTTGGGTGCTGGGCATGGATCGAAGGGGTGCACAGCCGGAAGGGAGAGCTGTAATCATGCAGAGATCCTTCCCCTTTAAAGCAGGGGACAGGCGAGAAAGGAGATCGAGTCAAGAATGGTGTTTGGTGC	CTGGAGAGAGTTGGCAAGGGCTTTCCATGGGGAACTGGCTATGCCCTGCTTTGCACTCTGGACAGTTAGCTTTTGGGTGCTGGGCATGGATCGAAGGGGCGCACAGCCGGAAGGGAGAGCTGTAATCATGCAGAGATCCTTCCCCTTTAAAGCAGGGGACAGGCGAGAAAGGAGATCGAGTCAAGAATGGTGTTTGGTGC	chr1	8043787	7983727	8043688	8043887	7983628	7983827	1	No	No	0.155991	0.0622347		0.602756	0.760766	123.838	155.26	74.6444	118.117	0.638396	0.288801	0.702148	0.588845	0.52313	0.888442	124	144
libB_seq182949_[chr1:8054430-8054629]	AGATATGTCTATTCAAGTGCTTTGCCCATTAAATTTTTTTTTCCAGGGGCCATGCTAATAATCTGTGTTGTTCCATTTTTAGTATATGTGCTACTGAAGCGTGCACTTTGCCCAGTTTTGAATCGGGTTTTTGTTGTTGCTGCTGATATGATTTGTTTTTTTTTTTTTTTGAAACAGAGTCTCACTCTGTCTCCCAGACT	AGATATGTCTATTCAAGTGCTTTGCCCATTAAATTTTTTTTTCCAGGGGCCATGCTAATAATCTGTGTTGTTCCATTTTTAGTATATGTGCTACTGAAGTGTGCACTTTGCCCAGTTTTGAATCGGGTTTTTGTTGTTGCTGCTGATATGATTTGTTTTTTTTTTTTTTTGAAACAGAGTCTCACTCTGTCTCCCAGACT	chr1	8054529	7994469	8054430	8054629	7994370	7994569	1	No	Yes	-0.176007	0.4779	0.714736	2.03646	1.21158	8.54501	7.53717	17.4016	9.1319	1.2063	1.4321e-14	9.27033e-13	1.06824	1.91884e-09	8.77838e-08	18	14
libA_seq293360_[chr1:8056807-8057006]	TCGGCTTCTGGGGAGGCCTCAGGGAGCTTTTGCTCATGGTGGAAGATGAAGTGATAACAGGAGTCTCACATGGTGGGAGCAGGAGCAAGAGATGGGGGTGGGGGAGTAGATGCCACACACACTTGACAACAACCACATCTCGGGAGAACTCACTACCAAGAAAACTGCACCAAGCCATGGAGGATCCGTCCCCATGACCC	TCGGCTTCTGGGGAGGCCTCAGGGAGCTTTTGCTCATGGTGGAAGATGAAGTGATAACAGGAGTCTCACATGGTGGGAGCAGGAGCAAGAGATGGGGGTCGGGGAGTAGATGCCACACACACTTGACAACAACCACATCTCGGGAGAACTCACTACCAAGAAAACTGCACCAAGCCATGGAGGATCCGTCCCCATGACCC	chr1	8056906	7996846	8056807	8057006	7996747	7996946	1	No	No	0.0679467	0.408113		0.602159	0.730892	154.953	112.847	93.3066	82.4793	0.447983	0.964545	1	0.664001	0.190885	0.578779	141	125
libA_seq31082_[chr1:8064208-8064407]	ACGTCGCATTTCACTGTCCCACAGTGCAGCTTCGTCCATCAGCCACTGACTGGCATGGGCCAGGAGCAGTGTTGGTCTCGGTGACAGTGACTTCCTTGCTCTGCTCTGAATGAGTGTCCTTTCTGTGAAAGTAGGTCTCATGGTTCTAGGGCTGATCCCAGTGCCATCCCACAACATTTCAGTGTGCCCGACAGCGTGCC	ACGTCGCATTTCACTGTCCCACAGTGCAGCTTCGTCCATCAGCCACTGACTGGCATGGGCCAGGAGCAGTGTTGGTCTCGGTGACAGTGACTTCCTTGCCCTGCTCTGAATGAGTGTCCTTTCTGTGAAAGTAGGTCTCATGGTTCTAGGGCTGATCCCAGCGCCATCCCACAACATTTCAGTGTGCCCGACAGCGTGCC	chr1	8064307	8004247	8064208	8064407	8004148	8004347	2	No	No	0.149652	0.181572		0.64265	0.746431	51.689	85.8105	33.2179	64.0517	0.721765	0.0557518	0.279458	0.549115	0.709201	0.972013	54	77
libB_seq227006_[chr1:8064270-8064469]	GGAGCAGTGTTGGTCTCGGTGACAGTGACTTCCTTGCTCTGCTCTGAATGAGTGTCCTTTCTGTGAAAGTAGGTCTCATGGTTCTAGGGCTGATCCCAGTGCCATCCCACAACATTTCAGTGTGCCCGACAGCGTGCCTGGCAAGCAGCGAGCTCCTGACAATTGGAAGCTGCTAATGCTGTTACAGACATCTGCAAGCA	GGAGCAGTGTTGGTCTCGGTGACAGTGACTTCCTTGCCCTGCTCTGAATGAGTGTCCTTTCTGTGAAAGTAGGTCTCATGGTTCTAGGGCTGATCCCAGCGCCATCCCACAACATTTCAGTGTGCCCGACAGCGTGCCTGGCAAGCAGCGAGCTCCTGACAATTGGAAGCTGCTAATGCTGTTACAGACATCTGCAAGCA	chr1	8064369	8004309	8064270	8064469	8004210	8004409	2	No	No	0.0126205	0.824062		0.815878	0.791024	166.774	315.862	136.067	249.854	0.632298	0.31518	0.731381	0.548381	0.712314	0.973249	171	294
libA_seq271117_[chr1:8070951-8071150]	GTATGGGGCCCTCACTATGTACCAGATAATATAGTTTATATGCAGTTGTCACAAAATAATTCCCACCTCTCTGCCCATTTTACCAATGAGAAAACTGAGGTACAGGGATTTAAAATAATCTGCCTCACACAGAATTAGAAAGGGATGAAGTTGCAACTTCAACCCAGATAATTTGAGCCCTCACTCTTCACTCTGGAGAG	GTATGGGGCCCTCACTATGTACCAGATAATATAGTTTATATGCAGTTGTCACAAAATAATTCCCACCTCTCTGCCCATTTTACCAATGAGAAAACTGAGCTACAGGGATTTAAAATAATCTGCCTCACACAGAATTAGAAAGGGATGAAGTTGCAACTTCAACCCAGATAATTTGAGCCCTCACTCTTCACTCTGGAGAG	chr1	8071050	8010990	8070951	8071150	8010891	8011090	1	No	No	0.145102	0.165257		0.583933	0.757871	92.6667	72.8866	54.1112	55.2387	0.572744	0.601727	0.927719	0.802664	0.00472425	0.0491663	84	82
libB_seq315294_[chr1:8074369-8074568]	ATAAGAAGAGGGGGCAAGCTGGACTTTTGAGATGGACCATTTTCTGCAAAGCAGTGGCCATTCATCGGAGCAGATTTGGAAGCATGCCCTGGAATGAACAAGAGATATTAATAAAAGATCAACAATCCTCTCTCCACCTGTGTGAGGGAGAGAGCACCCCAGCTACCTATGCTTCCACAGCTTTCTTCCTGAGTGAAACA	ATAAGAAGAGGGGGCAAGCTGGACTTTTGAGATGGACCATTTTCTGCAAAGCAGTGGCCATTCATCGGAGCAGATTTGGAAGCATGCCCTGGAATGAACGAGAGATATTAATAAAAGATCAACAATCCTCTCTCCACCTGTGTGAGGGAGAGAGCACCCCAGCTACCTATGCTTCCACAGCTTTCTTCCTGAGTGAAACA	chr1	8074468	8014408	8074369	8074568	8014309	8014508	1	No	No	-0.206829	0.0269283		1.01598	0.779506	61.2155	85.2983	62.1935	66.4905	0.716103	0.0641037	0.304386	0.715797	0.0645821	0.305894	76	116
libA_seq313129_[chr1:8075659-8075858]	AGCAACTCCTGCTATTGACATTGTGCCTTATTCTGGGACATCTCCAAACCTGTGAGGCCCAGGCACTTTAAAATCAACCAGTAGCTTTCATTCCCTGGGGGGTAGAAGAGATGAGAGAATAAAGAAAACAATTCAGAAATACCTCCATTAGGACAGTCTAAATTACAGCAAAGCTAACAGAGGATTTGGGGGATGCTGAA	AGCAACTCCTGCTATTGACATTGTGCCTTATTCTGGGACATCTCCAAACCTGTGAGGCCCAGGCACTTTAAAATCAACCAGTAGCTTTCATTCCCTGGGAGGTAGAAGAGATGAGAGAATAAAGAAAACAATTCAGAAATACCTCCATTAGGACAGTCTAAATTACAGCAAAGCTAACAGAGGATTTGGGGGATGCTGAA	chr1	8075758	8015698	8075659	8075858	8015599	8015798	1	No	No	0.0816383	0.487869		0.841099	0.792575	57.5845	51.4195	48.4342	40.7538	0.862001	0.000431518	0.00720383	0.57958	0.568674	0.911813	59	73
libA_seq210166_[chr1:8081689-8081888]	ATTGTTACAATTAATATAAAACCATTAATGATAACTAACATTCACTGGACATACAACTGCCAGGCAAGCATGGTTCTAAGTGCTTTATGTGTATGAACTTATTTAATCCTCTCTACAATGCCATAAGGTGGGCTACTATTATTACTCTCACTTACTTGAGGCACAGAGTTAAAGAACTTGCTCAAGGTCAAAACTGGTGA	ATTGTTACAATTAATATAAAACCATTAATGATAACTAACATTCACTGGACATACAACTGCCAGGCAAGCATGGTTCTAAGTGCTTTATGTGTATGAACTCATTTAATCCTCTCTACAATGCCATAAGGTGGGCTACTATTATTACTCTCACTTACTTGAGGCACAGAGTTAAAGAACTTGCTCAAGGTCAAAACTGGTGA	chr1	8081788	8021728	8081689	8081888	8021629	8021828	1	No	No	-0.00839629	0.935515		0.848371	0.785551	84.0031	100.177	71.2658	78.6938	0.586878	0.532847	0.893829	0.56353	0.645115	0.948916	85	99
libA_seq98485_[chr1:8094326-8094525]	TAAGGAGAGTAAAACATTTGTGTACCAAGGTATGCAAATTTGGGTATAATCATTAAAGAAACAAATTTACCAGGCCAGTAGAGGAACACAAACTGGGTATAATTATTAAAGTATCAGTGTCAAGGCCGGGCGCTGTGGCTCAAGCCTGTAATCCCAACATTGTGGGAGGCCAGGGCAGGAGGGTTGTTTGAGCCCAGGAG	TAAGGAGAGTAAAACATTTGTGTACCAAGGTATGCAAATTTGGGTATAATCATTAAAGAAACAAATTTACCAGGCCAGTAGAGGAACACAAACTGGGTAAAATTATTAAAGTATCAGTGTCAAGGCCGGGCGCTGTGGCTCAAGCCTGTAATCCCAACATTGTGGGAGGCCAGGGCAGGAGGGTTGTTTGAGCCCAGGAG	chr1	8094425	8034365	8094326	8094525	8034266	8034465	1	No	No	0.0178378	0.88368		0.827723	0.789476	104.738	43.3199	86.6942	34.2	0.561876	0.652726	0.952237	0.638292	0.289244	0.702609	96	42
libB_seq1431_[chr1:8105679-8105878]	ACACATCTTCTCTAGAAATGATTTAGCTGTCCGATGACACTGATTCTTGTTTCCATTCACTGAATAAGCCTTTTGAATGTTTGAACGGTTAAATTTTCCACAACCTATTTAATCTTTTCCAGCAGCCAATAAAAAAGTTTAGTAAAATGAGGCCAGGCGCAGTGGCTCACGCCTGTAATCTCAGCACTTTGGGAGGCCGA	ACACATCTTCTCTAGAAATGATTTAGCTGTCCGATGACACTGATTCTTGTTTCCATTCACTGAATAAGCCTTTTGAATGTTTGAACGGTTAAATTTTCCGCAACCTATTTAATCTTTTCCAGCAGCCAATAAAAAAGTTTAGTAAAATGAGGCCAGGCGCAGTGGCTCACGCCTGTAATCTCAGCACTTTGGGAGGCCGA	chr1	8105778	8045718	8105679	8105878	8045619	8045818	1	No	No	-0.0949606	0.273962		0.986898	0.780203	117.097	115.01	115.563	89.7309	0.629229	0.328835	0.744796	0.656953	0.21559	0.614278	99	98
libA_seq64329_[chr1:8121493-8121692]	CCTGAGATGGATGTGCAAACATGAAGTGTTTACTTTCCTCCATGGGAATGTACTTCTGGCTTCCACTCCTCAGCTGCTGCTGCTAAGCCAGTGAGATAGGTGGTGGTTTGGAAACACCCTCATGTGTGTTTCTTCTTTTTGTTGTTTTTGGGATCCTTACTGAAATAATTTTCCCCTCATTTTATGAAATATAGAGGTTC	CCTGAGATGGATGTGCAAACATGAAGTGTTTACTTTCCTCCATGGGAATGTACTTCTGGCTTCCACTCCTCAGCTGCTGCTGCTAAGCCAGTGAGATAGATGGTGGTTTGGAAACACCCTCATGTGTGTTTCTTCTTTTTGTTGTTTTTGGGATCCTTACTGAAATAATTTTCCCCTCATTTTATGAAATATAGAGGTTC	chr1	8121592	8061532	8121493	8121692	8061433	8061632	1	No	No	0.0519202	0.459784		0.796831	0.832206	149.932	128.127	119.471	106.628	0.645535	0.259306	0.669749	0.609672	0.420569	0.823342	179	168
libA_seq252837_[chr1:8124682-8124881]	GGATGCAGGTATAGCTAAAAAGTCATTTAGAACTTTTTAAACAGTACTTTGAGTTGCCGTTTTATAATTTTTTTTATACATAAAACATAACTGAATTTACGGCTGGTATTTGCATTTCTAAATCAGAATATCAGATCTATACTTGAAAAACCTTTTTTAAAAAACTGTTTTAAAAAACAAGATTCCAGGCCGGGCACAGT	GGATGCAGGTATAGCTAAAAAGTCATTTAGAACTTTTTAAACAGTACTTTGAGTTGCCGTTTTATAATTTTTTTTATACATAAAACATAACTGAATTTATGGCTGGTATTTGCATTTCTAAATCAGAATATCAGATCTATACTTGAAAAACCTTTTTTAAAAAACTGTTTTAAAAAACAAGATTCCAGGCCGGGCACAGT	chr1	8124781	8064721	8124682	8124881	8064622	8064821	1	No	Yes	-0.143206	0.288639	0.578662	0.87644	1.08927	55.4184	34.3375	48.5709	37.4027	1.24955	1.95817e-16	1.37627e-14	0.634838	0.304069	0.720234	58	42
libA_seq234841_[chr1:8232089-8232288]	TTATTGAGCACCCAATACATGCTCTGCTCTGGATGCCGGAGCAGCAAACAAGACCCTTTCAGTTCCTGCTCCACTACATTCTAGAGATGAAAGGCAGACCGGCAAATAGCTAGATCTTGCAGGGTACAGTTACTTTAGACGAAAGGCAGAGGTATCTCTCCGTCGCTCAAAGTATGATCCGAATGACAGAAGAATCCAGC	TTATTGAGCACCCAATACATGCTCTGCTCTGGATGCCGGAGCAGCAAACAAGACCCTTTCAGTTCCTGCTCCACTACATTCTAGAGATGAAAGGCAGACTGGCAAATAGCTAGATCTTGCAGGGTACAGTTACTTTAGACGAAAGGCAGAGGTATCTCTCCGTCGCTCAAAGTATGATCCGAATGACAGAAGAATCCAGC	chr1	8232188	8172128	8232089	8232288	8172029	8172228	1	No	No	-0.0387149	0.657105		0.744411	0.823512	128.156	71.7173	95.4004	59.0601	0.523876	0.806278	1	0.455852	0.95622	1	135	104
libA_seq116409_[chr1:8869384-8869583]	CCATAGGAAGTAGAACATAATTTAACTATAATTACTATAGGTTTATGGTAGCATCTCTGTTGGCTGTAGCTAAGATTTTTCATGCTAAGTCCTTAGGCAAGAATGCAACCTATAATAATGTTACTACAAGAGAAAATAATCTGCTTTAAAATCTTTCTTCAGACATGCTTTCCAGGGAACAGACAGTTGTGAAACGAAAG	CCATAGGAAGTAGAACATAATTTAACTATAATTACTATAGGTTTATGGTAGCATCTCTGTTGGCTGTAGCTAAGATTTTTCATGCTAAGTCCTTAGGCAGGAATGCAACCTATAATAATGTTACTACAAGAGACAATAATCTGCTTTAAAATCTTTCTTCAGACATGCTTTCCAGGGAACAGACAGTTGTGAAACGAAAG	chr1	8869483	8809424	8869384	8869583	8809325	8809524	2	No	No	-0.144266	0.207496		1.6413	1.26135	37.552	38.6197	61.6341	48.7128	0.658295	0.210747	0.60641	0.657108	0.215026	0.613467	72	61
libB_seq77810_[chr1:8869418-8869617]	CTATAGGTTTATGGTAGCATCTCTGTTGGCTGTAGCTAAGATTTTTCATGCTAAGTCCTTAGGCAAGAATGCAACCTATAATAATGTTACTACAAGAGAAAATAATCTGCTTTAAAATCTTTCTTCAGACATGCTTTCCAGGGAACAGACAGTTGTGAAACGAAAGTCAGCCTAAATAGATGGACCATATTTCAATGACT	CTATAGGTTTATGGTAGCATCTCTGTTGGCTGTAGCTAAGATTTTTCATGCTAAGTCCTTAGGCAGGAATGCAACCTATAATAATGTTACTACAAGAGACAATAATCTGCTTTAAAATCTTTCTTCAGACATGCTTTCCAGGGAACAGACAGTTGTGAAACGAAAGTCAGCCTAAATAGATGGACCATATTTCAATGACT	chr1	8869517	8809458	8869418	8869617	8809359	8809558	2	No	No	0.0081161	0.945298		1.04131	1.41502	23.5341	34.4096	24.5064	48.6904	0.690041	0.115502	0.437712	0.665275	0.186612	0.57165	54	65
libA_seq82269_[chr1:8875025-8875224]	TGGCATTTGCAGAAAGGCACAACAACTGCGCTTAAAAGAAAATCATTAAGCCTCAGCCATTAATCCCCTCCCCCATCCTCTTCGTCTGGATCTTTCCAAGCAATTAACCAGTAGAAGGTGCTATTCTGCAACCCACATGTATTCACACCAACCTCCATCCTTGGGCCACAGCTGGGTTTATCCCAGGTGGACTAGCCTAT	TGGCATTTGCAGAAAGGCACAACAACTGCGCTTAAAAGAAAATCATTAAGCCTCAGCCATTAATCCCCTCCCCCATCCTCTTCGTCTGGATCTTTCCAAACAATTAACCAGTAGAAGGTGCTATTCTGCAACCCACATGTATTCACACCAACCTCCATCCTTGGGCCACAGCTGGGTTTATCCCAGGTGGACTAGCCTAT	chr1	8875124	8815065	8875025	8875224	8814966	8815165	1	No	No	0.0634652	0.492837		0.974873	1.14302	48.6484	66.8517	47.426	76.4128	0.664288	0.189918	0.577071	0.608049	0.428458	0.828955	73	95
libB_seq16225_[chr1:8880084-8880283]	AACCCATTTAACTGTAACAGTCCCACGAAAGAATTGTGGTCCAGCCATAAAGCCGGAGAGTACTGGACCTCCTTCCAAGGATCTGAGAAGCTGATAATGTAGTAAAATAATCTTCATCGTTAAGAACAACTATTAAACTATTGATTGAAAGCTTATGTTCCCAGTGCCCTAAGAAACATGTTACATTCTTTAGCCCACTT	AACCCATTTAACTGTAACAGTCCCACGAAAGAATTGTGGTCCAGCCATAAAGCCGGAGAGTACTGGACCTCCTTCCAAGGATCTGAGAAGCTGATAATGCAGTAAAATAATCTTCATCGTTAAGAACAACTATTAAACTATTGATTGAAAGCTTATGTTCCCAGTGCCCTAAGAAACATGTTACATTCTTTAGCCCACTT	chr1	8880183	8820124	8880084	8880283	8820025	8820224	1	No	No	-0.026238	0.805058		0.710467	0.644628	81.2769	53.8124	57.7445	34.689	0.521264	0.815053	1	0.478847	0.922639	1	89	60
libB_seq249667_[chr1:8887208-8887407]	AGCACTGATCACACCACTCCACTCCTGCTTGGGCAACAGAGTAAGACTCTGTCTCAAAACAAAAAACAATACAGTGCAATAAAAGTTACATGGGCCAAGTACCGTGGCTCACACTTCTAATGCCTGTAATCCCAGCATTTTGGGAGGCTGATGCAGGAGAATCACTTGAGCCCAGAAGTTCGAGACCAGCCTGAGCAACA	AGCACTGATCACACCACTCCACTCCTGCTTGGGCAACAGAGTAAGACTCTGTCTCAAAACAAAAAACAATACAGTGCAATAAAAGTTACATGGGCCAAGAACCGTGGCTCACACTTCTAATGCCTGTAATCCCAGCATTTTGGGAGGCTGATGCAGGAGAATCACTTGAGCCCAGAAGTTCGAGACCAGCCTGAGCAACA	chr1	8887307	8827248	8887208	8887407	8827149	8827348	1	No	No	0.0997938	0.254534		0.6835	0.862599	104.676	82.6451	71.5462	71.2896	0.569268	0.618278	0.93596	0.598899	0.473391	0.85748	97	100
libA_seq305430_[chr1:9002429-9002628]	CACCTCGGCCTCCCCAAGTGCTGGGATTACAGGTGTGAGCCACCGTGCCTGGCCTGCCAGACTCATTCTTTTATGCTGGTCCTGTGCAGCCTGGGCTAATGGTGCCTCCCTAGTCATTTGGTTCATGATCTGTCCCTGCTCACCTGGGCTGATGGTGCCTTCTTGCCCACCTGGGCTGGCCATGCCTCCCTGCCTCCTTC	CACCTCGGCCTCCCCAAGTGCTGGGATTACAGGTGTGAGCCACCGTGCCTGGCCTGCCAGACTCATTCTTTTATGCTGGTCCTGTGCAGCCTGGGCTAACGGTGCCTCCCTAGTCATTTGGTTCATGATCTGTCCCTGCTCACCTGGGCTGATGGTGCCTTCTTGCCCACCTGGGCTGGCCATGCCTCCCTGCCTCCTTC	chr1	9002528	8942469	9002429	9002628	8942370	8942569	1	No	No	-0.0439103	0.367028		0.689355	0.623248	355.127	343.014	244.808	213.783	0.590728	0.51382	0.883243	0.578479	0.574034	0.914655	376	370
libB_seq309978_[chr1:9088262-9088461]	AAAAAAAAAAAAAGGATACCTGGGGGAAAATGTGTTTGCCCATGGGTGGTAACAGGTGGGTAAATGACAAGACTGAGAGAATGAAAGGTCCTTATTTATCTTTATCCTGCTCCTGCTCCTGACTATGTTGTAGGTATTTTCTCTCTCTCTCTCTTTTTTTTTTTTTTTGAGACAAAGTGTTGCTGTGTTGCCCAGGCTGG	AAAAAAAAAAAAAGGATACCTGGGGGAAAATGTGTTTGCCCATGGGTGGTAACAGGTGGGTAAATGACAAGACTGAGAGAATGAAAGGTCCTTATTTATGTTTATCCTGCTCCTGCTCCTGACTATGTTGTAGGTATTTTCTCTCTCTCTCTCTTTTTTTTTTTTTTTGAGACAAAGTGTTGCTGTGTTGCCCAGGCTGG	chr1	9088361	9028302	9088262	9088461	9028203	9028402	1	N/A	N/A																0	0
libA_seq229413_[chr1:9088392-9088591]	TAGGTATTTTCTCTCTCTCTCTCTTTTTTTTTTTTTTTGAGACAAAGTGTTGCTGTGTTGCCCAGGCTGGAGTGCAGTGGCGTGGTCATGGCTGACTGTAGCCTCCGGCCTCCAGTGTTCAAGCAATCCTCATGCCTCGGCCTCCCAAGTAGCTGGGATTACAGGCGTGCCCCACCATGCCCAGCTAATTTTTGCATTTT	TAGGTATTTTCTCTCTCTCTCTCTTTTTTTTTTTTTTTGAGACAAAGTGTTGCTGTGTTGCCCAGGCTGGAGTGCAGTGGCGTGGTCATGGCTGACTGTCGCTTCCGGCCTCCAGTGTTCAAGCAATCCTCATGCCTCGGCCTCCCAAGTAGCTGGGATTACAGGCGTGCCCCACCATGCCCAGCTAATTTTTGCATTTT	chr1	9088491	9028432	9088392	9088591	9028333	9028532	2	No	No	0.124671	0.117421		0.648815	0.744624	170.963	157.572	110.924	117.332	0.615727	0.391437	0.801143	0.609053	0.423577	0.825214	142	123
libB_seq233440_[chr1:9088395-9088594]	GTATTTTCTCTCTCTCTCTCTTTTTTTTTTTTTTTGAGACAAAGTGTTGCTGTGTTGCCCAGGCTGGAGTGCAGTGGCGTGGTCATGGCTGACTGTAGCCTCCGGCCTCCAGTGTTCAAGCAATCCTCATGCCTCGGCCTCCCAAGTAGCTGGGATTACAGGCGTGCCCCACCATGCCCAGCTAATTTTTGCATTTTTTT	GTATTTTCTCTCTCTCTCTCTTTTTTTTTTTTTTTGAGACAAAGTGTTGCTGTGTTGCCCAGGCTGGAGTGCAGTGGCGTGGTCATGGCTGACTGTCGCTTCCGGCCTCCAGTGTTCAAGCAATCCTCATGCCTCGGCCTCCCAAGTAGCTGGGATTACAGGCGTGCCCCACCATGCCCAGCTAATTTTTGCATTTTTTT	chr1	9088494	9028435	9088395	9088594	9028336	9028535	2	No	No	0.0116782	0.89188		0.722876	0.722861	133.877	128.826	96.7762	93.123	0.486366	0.908197	1	0.559981	0.661369	0.954217	104	93
libB_seq193815_[chr1:9091558-9091757]	AGCCTTTAGGCCCTCCCTGGCCTGAAGGTGGGGTCTTACAGGGACCTGTCCACTTCTGCTCAGGAACCTGTCTGCCTCCCACAGCTGTCTGTGGCACCCATGTTGCTTGCAGTAAGGGGCACCTGTAGGCCAGCACCGAGCCACCCTCAGCCCCCCTTAAGCTTCCCCTCTTACACTCATCTGTGCCCAAATTCCAGAGG	AGCCTTTAGGCCCTCCCTGGCCTGAAGGTGGGGTCTTACAGGGACCTGTCCACTTCTGCTCAGGAACCTGTCTGCCTCCCACAGCTGTCTGTGGCACCCGTGTTGCTTGCAGTAAGGGGCACCTGTAGGCCAGCACCGAGCCACCCTCAGCCCCCCTTAAGCTTCCCCTCTTACACTCATCTGTGCCCAAATTCCAGAGG	chr1	9091657	9031598	9091558	9091757	9031499	9031698	1	No	No	0.0287763	0.584114		0.752305	0.845032	265.763	272.555	199.935	230.318	0.717696	0.0616621	0.296733	0.666432	0.182785	0.565025	278	283
libA_seq262400_[chr1:9098754-9098953]	TCTGGCCAGTTGTATTTGCTAAAACAGCTCATTGTGACCCCTTTTATTTTAAGGCAGGTGGAGGCGCAGGATGGGAGGGGCACTGGTCTTCCTGGTGCAACTCCGGGCTCCTGGGACCCTGGCCTGTCCTCACCTGCAGTGCCAGAGCTGCAGTGAGCACGCAGCAGGCTATGAGGCAGATGGAGAAGCCCAGCAGCAGC	TCTGGCCAGTTGTATTTGCTAAAACAGCTCATTGTGACCCCTTTTATTTTAAGGCAGGTGGAGGCGCAGGATGGGAGGGGCACTGGTCTTCCTGGTGCAGCTCCGGGCTCCTGGGACCCTGGCCTGTCCTCACCTGCAGTGCCAGAGCTGCAGTGAGCACGCAGCAGGCTATGAGGCAGATGGAGAAGCCCAGCAGCAGC	chr1	9098853	9038794	9098754	9098953	9038695	9038894	1	No	No	0.0784432	0.299016		1.13653	1.37601	91.2628	81.857	103.723	112.636	0.651673	0.235252	0.641483	0.732706	0.0420618	0.231937	127	128
libA_seq19409_[chr1:9099381-9099580]	GTCCAGGCACGCCTACATCCCGGTCAGGTGGTGGCCCCGGGCCCGGTGCGGCTCGGCAGCCCCAAGTGTGAGGGGCTGGTGCGGGGCCACCTCCCACACGGAGTTTCTGTAGTAGCGGCTGGTCCTCCACGTTTTGGGGCCACGGGCTGCCCTTTTGGCGGCGCCGAGGCTGGGGCGTGGGGCCCGAGGGGCCTTGGGTG	GTCCAGGCACGCCTACATCCCGGTCAGGTGGTGGCCCCGGGCCCGGTGCGGCTCGGCAGCCCCAAGTGTGAGGGGCTGGTGCGGGGCCACCTCCCACACAGAGTTTCTGTAGTAGCGGCTGGTCCTCCACGTTTTGGGGCCACGGGCTGCCCTTTTGGCGGCGCCGAGGCTGGGGCGTGGGGCCCGAGGGGCCTTGGGTG	chr1	9099480	9039421	9099381	9099580	9039322	9039521	1	No	Yes	-0.053176	0.365121	0.628358	1.15962	0.996578	170.37	236.869	197.564	236.058	0.844087	0.000937247	0.0137138	0.711687	0.0712687	0.325261	195	222
libA_seq9301_[chr1:9099853-9100052]	CCATACAGCGTTGACGCCCGACAGCTGCTGGCCGCCCATGAGGACGATGATGGACAGCAGCTGCCAGCGCAGCGAGCGCATCCGGAACAGCTTCAGCACCGAGATGAAGCCCGCGGCCTTCTCTGCCTCATCCTCCTGCCGGATCTCGGCCACCTCCCTGTCCACAGAGTCCCAGCCGCGCAGCGTCTGTAGGGCTGGGG	CCATACAGCGTTGACGCCCGACAGCTGCTGGCCGCCCATGAGGACGATGATGGACAGCAGCTGCCAGCGCAGCGAGCGCATCCGGAACAGCTTCAGCACGGAGATGAAGCCCGCGGCCTTCTCTGCCTCATCCTCCTGCCGGATCTCGGCCACCTCCCTGTCCACAGAGTCCCAGCCGCGCAGCGTCTGTAGGGCTGGGG	chr1	9099952	9039893	9099853	9100052	9039794	9039993	1	No	No	0.124804	0.107179		0.996979	1.17872	79.1045	67.1728	78.8655	79.178	0.504408	0.865604	1	0.693679	0.106948	0.420065	167	141
libB_seq302245_[chr1:9100587-9100786]	AGCTCTATGCCCAGAGAAGCCAGGCCACCAGGATGCCTGAACTGGAATGGTCACGGCAGCTCTGATTACAGAAAGGACACCAGAAACAGTGGGAATATCCTTAACATTCCACATAGAGGGGACACATGGGCTGGCTGCATTGGTACTGCAAAGGCAAAACTAGAGGCAAAGCAAAAAAATGAAGCACAGAGCTTCACAAA	AGCTCTATGCCCAGAGAAGCCAGGCCACCAGGATGCCTGAACTGGAATGGTCACGGCAGCTCTGATTACAGAAAGGACACCAGAAACAGTGGGAATATCGTTAACATTCCACATAGAGGGGACACATGGGCTGGCTGCATTGGTACTGCAAAGGCAAAACTAGAGGCAAAGCAAAAAAATGAAGCACAGAGCTTCACAAA	chr1	9100686	9040627	9100587	9100786	9040528	9040727	1	No	No	-0.179239	0.130815		0.672553	0.466433	71.4773	58.166	48.0722	27.1306	0.696093	0.10153	0.406965	0.381132	0.995801	1	75	61
libA_seq20318_[chr1:9101471-9101670]	TGGGAGGGTCCTATGAACTGATGCTGGGTCCGCCCCAAGCACAGAGCCTGGCACACTGGTGGCTGTCATTGCTATGCCACGGGCCTCCATATGGACAGCCGCTGAGCAGGCAGGGAAGCCCATCACTCAAAGCCACCTCATCCATCTCCTAAGAGGGACTAGATAGTAAACGCTGGCCAGTCCCTTATCGCGCCTTTGTC	TGGGAGGGTCCTATGAACTGATGCTGGGTCCGCCCCAAGCACAGAGCCTGGCACACTGGTGGCTGTCATTGCTATGCCACGGGCCTCCATATGGACAGCTGCTGAGCAGGCAGGGAAGCCCATCACTCAAAGCCACCTCATCCATCTCCTAAGAGGGACTAGATAGTAAACGCTGGCCAGTCCCTTATCGCGCCTTTGTC	chr1	9101570	9041511	9101471	9101670	9041412	9041611	1	No	No	-0.0149767	0.769537		0.710885	0.66669	250.721	305.601	178.234	203.741	0.593706	0.499078	0.874515	0.523429	0.807797	1	297	321
libA_seq287857_[chr1:9105364-9105563]	TTGATCAATGTAACCCACATGAGCAAAAGCTCTTTGGAGCCCTCAATAATTTTAAGTGTGTAAAGGGGTCTGAGACCAAAAACTGAGAACTGCTGACTTCAGAGTAAAGGCTGGGATTTTTAACTGATTTGTTATCTATTGGAGCCTAATATTTCTCTGCTGGAAACAATTCTGTATTGTTAATGGTCAATAGAAAAGTG	TTGATCAATGTAACCCACATGAGCAAAAGCTCTTTGGAGCCCTCAATAATTTTAAGTGTGTAAAGGGGTCTGAGACCAAAAACTGAGAACTGCTGACTTTAGAGTAAAGGCTGGGATTTTTAACTGATTTGTTATCTATTGGAGCCTAATATTTCTCTGCTGGAAACAATTCTGTATTGTTAATGGTCAATAGAAAAGTG	chr1	9105463	9045404	9105364	9105563	9045305	9045504	1	No	No	0.0276448	0.684031		0.827026	0.797256	182.61	273.982	151.023	218.434	0.567467	0.626771	0.939344	0.737469	0.0370213	0.213418	135	186
libA_seq155957_[chr1:9106462-9106661]	GAGTGGGATTAGGAAAAAACACCTCCCAGTTTGTTAGATGAGAGGACTCAGCGAGTCAGCACCCGCTCAGCAGGTGGGCATTTCAGGAATAGAACTCAGGACGCCCTTGGCAAACTTTAAATTGCCCTATAAAACTTAAAATGTGGCACTGTTAGCACCTTTCTGGTAGTGGAATTCATACATTAGATTGTTTCTCAAGC	GAGTGGGATTAGGAAAAAACACCTCCCAGTTTGTTAGATGAGAGGACTCAGCGAGTCAGCACCCGCTCAGCAGGTGGGCATTTCAGGAATAGAACTCAGTACGCCCTTGGCAAACTTTAAATTGCCCTATAAAACTTAAAATGTGGCACTGTTAGCACCTTTCTGGTAGTGGAATTCATACATTAGATTGTTTCTCAAGC	chr1	9106561	9046502	9106462	9106661	9046403	9046602	1	No	No	0.140929	0.0868874		0.58012	0.737611	134.744	102.431	78.1678	75.5539	0.491851	0.896466	1	0.5892	0.521376	0.887645	124	110
libA_seq56054_[chr1:9107328-9107527]	TTTAAAAAGAAAATGCTGCTCACTAAACAGACATCACCACCCACTAACTGGTCATGACCTGCAGTTGAGAAAATATTGAGATAAAGGATTGGATTGGAAGGACACTTCCCAGGTTAAGATTCTGCATTTCAGTCTTTCAAAGATGTTTCTTTGTAGGAAACATCACAGTAAAGCTCTGCACCTGAGAACCAGGTAGGGCT	TTTAAAAAGAAAATGCTGCTCACTAAACAGACATCACCACCCACTAACTGGTCATGACCTGCAGTTGAGAAAATATTGAGATAAAGGATTGGATTGGAATGACACTTCCCAGGTTAAGATTCTGCATTTCAGTCTTTCAAAGATGTTTCTTTGTAGGAAACATCACAGTAAAGCTCTGCACCTGAGAACCAGGTAGGGCT	chr1	9107427	9047368	9107328	9107527	9047269	9047468	1	No	No	-0.0943936	0.299146		0.871489	0.686815	77.035	78.9685	67.1352	54.2368	0.486172	0.908594	1	0.467845	0.94057	1	110	111
libA_seq308827_[chr1:9111870-9112069]	ATATCTACACAGAAACTTACATGTGCATGGATGTTTACGGCAGCTTTATTCATAATTGCCAAAAGCTGGAAGCAACCAAGATGTCCTCTGGTACTGAACGGATAAAGTGTGGTACAACCAGACAATGAAATATTCAAGCCATGAAAAGACATGGAGAAGCCTTCAGTACATATTAGTAAAAGAGGCCAATCTGGGCCAGG	ATATCTACACAGAAACTTACATGTGCATGGATGTTTACGGCAGCTTTATTCATAATTGCCAAAAGCTGGAAGCAACCAAGATGTCCTCTGGTACTGAACCGATAAAGTGTGGTACAACCAGACAATGAAATATTCAAGCCATGAAAAGACATGGAGAAGCCTTCAGTACATATTAGTAAAAGAGGCCAATCTGGGCCAGG	chr1	9111969	9051910	9111870	9112069	9051811	9052010	1	No	No	-0.0834492	0.456409		0.689523	0.856172	51.7312	40.5876	35.6699	34.75	0.689236	0.117456	0.441535	0.524005	0.805837	1	95	76
libA_seq218589_[chr1:9112370-9112569]	CATACTATGTGATTCCAACTATATGACATTCTGGGAAAGGCAAACTATGGAGATAGTAGAAGGATCGGTGGTTGCCAGGAGTTAGAGAGGAGGGAGGGGATGACTAGGCAGAGCATAGAGGATTCTTAGGGCAGTGAAACTACTCTATATGATACTATAATGGTGGATACAAGTCATTACGCATTTGTCAAAACCCATAG	CATACTATGTGATTCCAACTATATGACATTCTGGGAAAGGCAAACTATGGAGATAGTAGAAGGATCGGTGGTTGCCAGGAGTTAGAGAGGAGGGAGGGGGTGACTAGGCAGAGCATAGAGGATTCTTAGGGCAGTGAAACTACTCTATATGATACTATAATGGTGGATACAAGTCATTACGCATTTGTCAAAACCCATAG	chr1	9112469	9052410	9112370	9112569	9052311	9052510	1	No	No	0.00378411	0.969273		0.687203	0.839981	104.972	61.2743	72.1372	51.4693	0.612491	0.406943	0.813006	0.659099	0.20788	0.601999	97	71
libA_seq127010_[chr1:9112714-9112913]	GAGAGGTACATGGGAAGTCTCTATAGCCTCTTCTCAATTATGTGAGCCTAAAACTGCTCTTTAATAAAGTCTATTTTTAATGGCAGGACATGGTGGCTCATGCCAGTAATCTCAGCACTTTCAGAGGCCAAGGTGGGAGGATGGCTTGAGGCCAGGAGTTCAAGACCAGACTGAGCAACATAGCAAGACCCCATCCCTGT	GAGAGGTACATGGGAAGTCTCTATAGCCTCTTCTCAATTATGTGAGCCTAAAACTGCTCTTTAATAAAGTCTATTTTTAATGGCAGGACATGGTGGCTCTTGCCAGTAATCTCAGCACTTTCAGAGGCCAAGGTGGGAGGATGGCTTGAGGCCAGGAGTTCAAGACCAGACTGAGCAACATAGCAAGACCCCATCCCTGT	chr1	9112813	9052754	9112714	9112913	9052655	9052854	1	No	No	-0.0538913	0.491579		1.12642	0.770092	82.1533	103.071	92.5394	79.3743	0.664456	0.189353	0.576171	0.495415	0.888284	1	128	120
libB_seq60398_[chr1:9323068-9323267]	CCTCCTTGCCAACACCCCACCCACGGGCCTCTGCTTGGTGACTCTCTCCTCACCCCGCACCTCTGACCCTGCGTCGGGTGCATCCTGAATGCTTCACAAACAGGAGGGAAGCACGTTTCTCTGTAGGACCCCCTGACCCCTCAAATACCTAAGAGTCAGGGTCCCCCACCCCACTTGCCCCCACTGTGGGGCGTCCTTTA	CCTCCTTGCCAACACCCCACCCACGGGCCTCTGCTTGGTGACTCTCTCCTCACCCCGCACCTCTGACCCTGCGTCGGGTGCATCCTGAATGCTTCACAAGCAGGAGGGAAGCACGTTTCTCTGTAGGACCCCCTGACCCCTCAAATACCTAAGAGTCAGGGTCCCCCACCCCACTTGCCCCCACTGTGGGGCGTCCTTTA	chr1	9323167	9263108	9323068	9323267	9263009	9263208	1	No	No	0.00988919	0.820788		0.670039	0.643191	588.084	514.304	394.04	330.796	0.594548	0.494914	0.871789	0.600912	0.463458	0.851153	440	400
libB_seq244111_[chr1:10521304-10521503]	TAATTAGAGGAGGCGGGATATTGTTGGTGCAGCTATATCATTCAAAATTGGCAGAAGTCCTGAAGCTGGTGGGGCTAAAAAAAAAATTGGTGGAACGGCATATGTTGAGACCTGGAATAGCTTCTCTGGAAGGTGCTCTAAGGCAGGGGGTAGAGTAGTACATAGGTAGTCAAATGATGAGGCTGAGGGTGTCTACCAAT	TAATTAGAGGAGGCGGGATATTGTTGGTGCAGCTATATCATTCAAAATTGGCAGAAGTCCTGAAGCTGGTGGGGCTAAAAAAAAAATTGGTGGAACGGCGTATGTTGAGACCTGGAATAGCTTCTCTGGAAGGTGCTCTAAGGCAGGGGGTAGAGTAGTACATAGGTAGTCAAATGATGAGGCTGAGGGTGTCTACCAAT	chr1	10521403	10461346	10521304	10521503	10461247	10461446	1	No	No	0.0360889	0.860459		0.740817	0.7209	21.8308	32.1723	16.1726	23.193	0.585052	0.541845	0.898289	0.528703	0.789405	0.996028	17	27
libA_seq14269_[chr1:11714882-11715081]	GGGCGGGGCGCGGGGCGCGGGGGCGGGGCCTGGCGGGCCGGGGCGGGGCCTCGCTTTCCAGGCAAGCGCAGGTCCAGGCGGTGCAGCTTGGGCGGCCCAGCGGATCGTGCCGCGGCGGCCGAGCGCAGGTGACCGGCAGGAGGGGGCGCGGGGGGCGCTGGGGAGGGGGCGCGGCTGGGCGGGGGCTGCCGGGAAGGCTC	GGGCGGGGCGCGGGGCGCGGGGGCGGGGCCTGGCGGGCCGGGGCGGGGCCTCGCTTTCCAGGCAAGCGCAGGTCCAGGCGGTGCAGCTTGGGCGGCCCAACGGATCGTGCCGCGGCGGCCGAGCGCAGGTGACCGGCAGGAGGGGGCGCGGGGGGCGCTGGGGAGGGGGCGCGGCTGGGCGGGGGCTGCCGGGAAGGCTC	chr1	11714981	11654924	11714882	11715081	11654825	11655024	1	N/A	N/A																0	0
libB_seq151522_[chr1:11887283-11887482]	GGAGGACCTTCAGTGAAAGCATTAACCACACCCCCCGAATTACACTGGGTGTCCCTTACTCGGTACATGGAATGGTAGTTTTGATGAGACTGGGGGGTCGACTGGATCAGAAACAGCTTTCCTCTTGTGCCCATAACCTCCACACTGGACTTTCTGTACTTCTCATATCAATACCCTCCCTAACCCCAAATCAAACCGCT	GGAGGACCTTCAGTGAAAGCATTAACCACACCCCCCGAATTACACTGGGTGTCCCTTACTCGGTACATGGAATGGTAGTTTTGATGAGACTGGGGGGTCAACTGGATCAGAAACAGCTTTCCTCTTGTGCCCATAACCTCCACACTGGACTTTCTGTACTTCTCATATCAATACCCTCCCTAACCCCAAATCAAACCGCT	chr1	11887382	11827325	11887283	11887482	11827226	11827425	1	No	No	0.0765325	0.591021		0.564693	0.639959	72.0066	49.8939	40.6616	31.93	0.639212	0.285353	0.698207	0.77276	0.0130645	0.104498	59	44
libB_seq200750_[chr1:12683003-12683202]	CCCTAAAGTGGGAATGTTGTCACTACTGAAATGACATCTCTGCAGGGCCTGGGGTGGGGCCTGGCAGGGAGATGCTAGTGGTCATTTGTGTCCTTCTCCCGGCTTCATGTCCTCAAGGAACACACTCTCTGGGGTGGGGCTGGGGCTGAGGGGGGAGCCTGGGAGGCAGGGACAGAGAGTCATGGGGGTGACAGAGAGAG	CCCTAAAGTGGGAATGTTGTCACTACTGAAATGACATCTCTGCAGGGCCTGGGGTGGGGCCTGGCAGGGAGATGCTAGTGGTCATTTGTGTCCTTCTCCTGGCTTCATGTCCTCAAGGAACACACTCTCTGGGGTGGGGCTGGGGCTGAGGGGGGAGCCTGGGAGGCAGGGACAGAGAGTCATGGGGGTGACAGAGAGAG	chr1	12683102	12623096	12683003	12683202	12622997	12623196	1	No	No	-0.104035	0.798228		0.540231	0.727487	11.1999	4.39717	6.05052	3.19888	0.448386	0.964153	1	1.52815	2.09892e-31	2.21918e-29	8	5
libB_seq308801_[chr1:14799653-14799852]	TCTTTAAAAAGGGCTGCAAAATAAAATACAGGATACTCAGTTAAATTAGAATTTCAGATTAACAACAAATAACAAATGCTTAGGACATACTTATCTAAAAGTTTATTTCTTGTTTATCTGAAATTCTAATTTAAATGGGTAGCTTATATTGTTATTTGCTAAGCCTGGCAACTTTATCTTAAAAACTCTTGGCTGGGCGT	TCTTTAAAAAGGGCTGCAAAATAAAATACAGGATACTCAGTTAAATTAGAATTTCAGATTAACAACAAATAACAAATGCTTAGGACATACTTATCTAAAGGTTTATTTCTTGTTTATCTGAAATTCTAATTTAAATGGGTAGCTTATATTGTTATTTGCTAAGCCTGGCAACTTTATCTTAAAAACTCTTGGCTGGGCGT	chr1	14799752	14473256	14799653	14799852	14473157	14473356	1	No	No	0.13686	0.157942		0.586215	0.679927	107.439	109.3	62.9821	74.3157	0.490939	0.898489	1	0.678788	0.144995	0.497477	94	98
libA_seq40750_[chr1:15278314-15278513]	ATTCCTTATTTTTAGGATAAGCATCATTCCAGTGTACTAAGATCACATTTGGACCTGATTTGGGCCCAACTCAATAATAGCAAGAGTGGTGGCCAAGGGGGCACTCACAACCTCCTAGGTGCTGCTGGACCAGTGCATGGCAGGGCGGCCGCAGAGCCCAGCAGACCTGGGCTTGATCCCGTGCCCTGCCAATGTCTGTG	ATTCCTTATTTTTAGGATAAGCATCATTCCAGTGTACTAAGATCACATTTGGACCTGATTTGGGCCCAACTCAATAATAGCAAGAGTGGTGGCCAAGGGAGCACTCACAACCTCCTAGGTGCTGCTGGACCAGTGCATGGCAGGGCGGCCGCAGAGCCCAGCAGACCTGGGCTTGATCCCGTGCCCTGCCAATGTCTGTG	chr1	15278413	14951917	15278314	15278513	14951818	14952017	1	No	No	0.129608	0.0371492		0.801657	0.752553	165.051	319.433	132.315	240.39	0.612862	0.405157	0.811593	0.702907	0.0873204	0.370667	183	307
libA_seq108652_[chr1:15426240-15426439]	AAGGACCCCCTGGTGGTCCTGGGGGATGCGGAATAGAAGGGAAGCAAAGGCAGGAAACGGGGAGCAGCCGGGGAAAGTGGCAGAAACCCACACCAGAGATGCCTGCAGCTTAGAGCTGGGAAAGGAGAGAAGTGGACAGAGGATGCACTGACCAGAGTGACCGACAGACAAGGACGGGCTATCAGCTTGGGAGCTGGGTG	AAGGACCCCCTGGTGGTCCTGGGGGATGCGGAATAGAAGGGAAGCAAAGGCAGGAAACGGGGAGCAGCCGGGGAAAGTGGCAGAAACCCACACCAGAGACGCCTGCAGCTTAGAGCTGGGAAAGGAGAGAAGTGGACAGAGGATGCACTGACCAGAGTGACCGACAGACAAGGACGGGCTATCAGCTTGGGAGCTGGGTG	chr1	15426339	15099843	15426240	15426439	15099744	15099943	1	No	No	0.0830291	0.283923		1.46086	1.31801	63.9813	132.093	93.4681	174.1	0.625003	0.348016	0.762194	0.795641	0.00606666	0.0593099	84	150
libB_seq68425_[chr1:15918950-15919149]	CAGCCTGAGTGTGGGGAAAACACCGTGTGCATTTCAGCTGTCTGCATGGATTGATTCCATTTGGCCTGCTGAATGGTGAGGTAAGGGCTCTGCAGAAGGAGTCAACGCTGAACTTGTCTGTGCTTGCGGAAGCTCAGAAATGATCCTGCCGCAACTCCAGCCTCCCCAGGCTGCCTGGCTGGGGGCTTTCTGTGACACTC	CAGCCTGAGTGTGGGGAAAACACCGTGTGCATTTCAGCTGTCTGCATGGATTGATTCCATTTGGCCTGCTGAATGGTGAGGTAAGGGCTCTGCAGAAGGTGTCAACGCTGAACTTGTCTGTGCTTGCGGAAGCTCAGAAATGATCCTGCCGCAACTCCAGCCTCCCCAGGCTGCCTGGCTGGGGGCTTTCTGTGACACTC	chr1	15919049	15592554	15918950	15919149	15592455	15592654	1	No	No	-0.0436422	0.70171		0.884413	0.80863	66.6407	49.4547	58.9378	39.9906	0.404709	0.990437	1	0.552545	0.694444	0.966567	69	56
libB_seq203449_[chr1:17470360-17470559]	GAGACGGATTGTACCAACTCTTTAAGGAATTTTGCTATGAAAGAGAGTGGAGAAATTGGGCAGGCACTGGAGGGGGAGGTGACACCAAGGAACAGTGACACTCTATGTTTGCTTATGGGAATGATTCGGAAAAGAGAGAAACTGGTAATGCAAGAGAAAGCAGAGATAACAGGAGAAATGAAGTTTTTCAAAAGAAGAGA	GAGACGGATTGTACCAACTCTTTAAGGAATTTTGCTATGAAAGAGAGTGGAGAAATTGGGCAGGCACTGGAGGGGGAGGTGACACCAAGGAACAGTGACGCTCTATGTTTGCTTATGGGAATGATTCGGAAAAGAGAGAAACTGGTAATGCAAGAGAAAGCAGAGATAACAGGAGAAATGAAGTTTTTCAAAAGAAGAGA	chr1	17470459	17143964	17470360	17470559	17143865	17144064	1	No	No	0.0934971	0.482171		0.541845	0.610265	48.6764	50.9007	26.3751	31.0629	0.521633	0.813829	1	0.675368	0.154887	0.515273	41	44
libB_seq7371_[chr1:17556052-17556251]	CTGTGCCAGAGGTCAGACCACTGGAAAAAGCCACAGTTGAGCTGGTCATAAGTTAAAAGGCTGGGAAGGGTGTGGCCAAACAGGTTTGCTCTGCTTCCCTGGGTCTAGGTGTGTGTAGGTGTTAAAAAGAGACTGTTCTCCTGCTTGCTAACCCCACCCTGACCCCTTTGCTTAGGCCAATTGTGTGGAACAGGAGTAGA	CTGTGCCAGAGGTCAGACCACTGGAAAAAGCCACAGTTGAGCTGGTCATAAGTTAAAAGGCTGGGAAGGGTGTGGCCAAACAGGTTTGCTCTGCTTCCCCGGGTCTAGGTGTGTGTAGGTGTTAAAAAGAGACTGTTCTCCTGCTTGCTAACCCCACCCTGACCCCTTTGCTTAGGCCAATTGTGTGGAACAGGAGTAGA	chr1	17556151	17229656	17556052	17556251	17229557	17229756	1	No	Yes	0.152159	0.301623	0.583239	0.86447	1.10376	32.5509	31.4906	28.1393	34.758	0.953042	4.06893e-06	0.000116622	0.789698	0.00745633	0.0690417	42	42
libA_seq84546_[chr1:18184871-18185070]	CCTAGTGACATGCCATTCCCTCTACTTAAACTCCCAGCCTTTGCCATATGTGGCTTGGGTCCCACGGCAGAGCCGATGGGCGTTGTTGATACTAGGACAGGTAGAACCAAATGGAGACCAGTGGGAAGTTGGAGGATCACAGACCCAAGGTCTGGCATGGCAAGAGAGAAGTCTGGAGGGTGACCAGAACTGGCAAGGGG	CCTAGTGACATGCCATTCCCTCTACTTAAACTCCCAGCCTTTGCCATATGTGGCTTGGGTCCCACGGCAGAGCCGATGGGCGTTGTTGATACTAGGACAAGTAGAACCAAATGGAGACCAGTGGGAAGTTGGAGGATCACAGACCCAAGGTCTGGCATGGCAAGAGAGAAGTCTGGAGGGTGACCAGAACTGGCAAGGGG	chr1	18184970	17858474	18184871	18185070	17858375	17858574	1	No	No	-0.0101564	0.930008		0.6994	0.684319	44.481	44.699	31.1101	30.5884	0.463053	0.947281	1	0.562994	0.647586	0.949479	56	63
libA_seq200550_[chr1:18193572-18193771]	ATTTCTAGGCTCAGCAAACACCTGAGTGATGACAGCTGTTTTGCAATTATTTCATTCTCACTTTGCCTCTCTATACCTCAGTTTTCCCATCTGCACAATGGACATAATAATTAGTTTCTACCTAACAGGGTAGCAGTAATCATGATTATCTCCTTTTTGTAGATGAGGACTTGGAAGCATAGAGAGGCAACATGCCTTGC	ATTTCTAGGCTCAGCAAACACCTGAGTGATGACAGCTGTTTTGCAATTATTTCATTCTCACTTTGCCTCTCTATACCTCAGTTTTCCCATCTGCACAATAGACATAATAATTAGTTTCTACCTAACAGGGTAGCAGTAATCATGATTATCTCCTTTTTGTAGATGAGGACTTGGAAGCATAGAGAGGCAACATGCCTTGC	chr1	18193671	17867175	18193572	18193771	17867076	17867275	1	No	No	0.0123288	0.873385		1.19856	1.12648	69.1954	92.7664	82.9351	104.499	0.632918	0.312454	0.727857	0.714059	0.067348	0.313686	121	121
libA_seq242328_[chr1:18713732-18713931]	AACACAGGGGGATGGTGGTGATTAGTTGGATTCCGGACAAGCCATGCTCGAGGGGAAGAAGGGACATTCCATGCCACTGTCCAGCAGGCCAGGAGCTCAAGAGGCATGACAATTTGGGATGATCTGCCTTGAGAACAACAATAATTCATATTCATTAAGGACGAACCACTGGCCAGGCACTTCGCCTAACTGCCTGTAAG	AACACAGGGGGATGGTGGTGATTAGTTGGATTCCGGACAAGCCATGCTCGAGGGGAAGAAGGGACATTCCATGCCACTGTCCAGCAGGCCAGGAGCTCAGGAGGCATGACAATTTGGGATGATCTGCCTTGAGAACAACAATAATTCATATTCATTAAGGACGAACCACTGGCCAGGCACTTCGCCTAACTGCCTGTAAG	chr1	18713831	18387337	18713732	18713931	18387238	18387437	1	No	No	-0.170443	0.0200183		0.762429	0.597227	110.765	145.005	84.4501	86.6007	0.601227	0.461902	0.850187	0.487481	0.905897	1	155	187
libB_seq132593_[chr1:18716799-18716998]	TAGTGGCAAAGTAAGGGCAGGATGCCAGGCTGGCTGACCCCCACTCCTTTTTCTGGAATTACATTCTGCTGTCTGCCCAGTAAAGAAAATAGTAATGTAGCCAGTGGGTCCCTCTTTAGGTCTTTTGGAGGGTGGAAGGGAAGAATTCCAGAGAAACCCAGGCAGGGAGGGAGGGGCTGCTGTAACCACAGCAGGCCTCC	TAGTGGCAAAGTAAGGGCAGGATGCCAGGCTGGCTGACCCCCACTCCTTTTTCTGGAATTACATTCTGCTGTCTGCCCAGTAAAGAAAATAGTAATGTAACCAGTGGGTCCCTCTTTAGGTCTTTTGGAGGGTGGAAGGGAAGAATTCCAGAGAAACCCAGGCAGGGAGGGAGGGGCTGCTGTAACCACAGCAGGCCTCC	chr1	18716898	18390404	18716799	18716998	18390305	18390504	1	No	No	0.0623235	0.697256		0.625071	0.704187	46.4893	39.8459	29.0591	28.059	0.521069	0.815699	1	0.598078	0.477446	0.860294	39	30
libB_seq9964_[chr1:18717197-18717396]	AGGGCTTTAGTCTGGGGCTCTGGTTTAGCCTCTGAAGAGCCCAGGTTTTAAATAATAACTTTACCTTGCTGTGAAACTGCTTCCACCTTGTTCTTTTCCCCTAAAATATATATGTGTGTGATTGTGTGTGTGTGGGGGGGGGGGCACCCGCGTGTTGAGGTTGTTCCTGGGGGACTATTAACTAAGAATAATTTATCCAA	AGGGCTTTAGTCTGGGGCTCTGGTTTAGCCTCTGAAGAGCCCAGGTTTTAAATAATAACTTTACCTTGCTGTGAAACTGCTTCCACCTTGTTCTTTTCCTCTAAAATATATATGTGTGTGATTGTGTGTGTGTGGGGGGGGGGGCACCCGCGTGTTGAGGTTGTTCCTGGGGGACTATTAACTAAGAATAATTTATCCAA	chr1	18717296	18390802	18717197	18717396	18390703	18390902	1	N/A	N/A	-0.283785	0.999988		0	0.457675	0	1.35587	0	0.620549				0.566901	0.629425	0.941385	0	1
libB_seq87145_[chr1:18781607-18781806]	TCCAGATTGGCTGGAGCCCTCTCCCCTAATCCTATTCTGTATCCTTCTCAGTAGTGTAACTGCCTTGCAAATGACTGTCACCACTCTGGATGCTGGGCTCCTTGAGGGCACAGACTGAGTCTTGTTCATCTTCATATTCCACCCAAGGCAGGATCTGATGCAAGGCACTTGCTCAAGAGATGTTTGCTGAATTAATTAAT	TCCAGATTGGCTGGAGCCCTCTCCCCTAATCCTATTCTGTATCCTTCTCAGTAGTGTAACTGCCTTGCAAATGACTGTCACCACTCTGGATGCTGGGCTTCTTGAGGGCACAGACTGAGTCTTGTTCATCTTCATATTCCACCCAAGGCAGGATCTGATGCAAGGCACTTGCTCAAGAGATGTTTGCTGAATTAATTAAT	chr1	18781706	18455212	18781607	18781806	18455113	18455312	1	No	Yes	0.0660019	0.44952	0.698794	0.82744	1.07147	91.8031	57.9015	75.9616	62.0397	0.601963	0.458277	0.847034	0.806949	0.00404169	0.0436047	136	98
libB_seq163021_[chr1:19130902-19131101]	TACAAATAGGGAAACTGAGGCTGGGGCAGCTCTCCATCACTGATTAATGACAGAGCTGCGTAGTAACTCGGGCTGGTCAGAGGTCCACCACACTTTGTCTGTCCAACTCCCTCATTACAAAGGTGTGGAAACTGAGGCCCAGAGAAGGGAGGTACCTTCACAAGGGACACTGCCAGGAGTACCGGGCTGGGTACAGCCCA	TACAAATAGGGAAACTGAGGCTGGGGCAGCTCTCCATCACTGATTAATGACAGAGCTGCGTAGTAACTCGGGCTGGTCAGAGGTCCACCACACTTTGTCCGTCCAACTCCCTCATTACAAAGGTGTGGAAACTGAGGCCCAGAGAAGGGAGGTACCTTCACAAGGGACACTGCCAGGAGTACCGGGCTGGGTACAGCCCA	chr1	19131001	18804507	19130902	19131101	18804408	18804607	1	No	No	-0.020534	0.798538		0.678196	0.688974	134.313	166.029	91.0905	114.39	0.558325	0.668858	0.956731	0.677353	0.149093	0.505662	113	135
libA_seq34375_[chr1:19136451-19136650]	TCCCAGCCAACCCAAGGGCCTTGGCTCCAGGTGCCTGCGCTCCAGGCACAGCTCAGACAGAAACCGTGCAAACCATTTCAGGTTCCTCTTTCTGCCCCCGCAGCCATGGACATCCATACCCAGCAGGTGAGTTTAATATGCAGGCTTGAGGGTCCAGCTGCCTGGATTCCAGTCTCACCATCCTCTAACAATGACGTGAG	TCCCAGCCAACCCAAGGGCCTTGGCTCCAGGTGCCTGCGCTCCAGGCACAGCTCAGACAGAAACCGTGCAAACCATTTCAGGTTCCTCTTTCTGCCCCCACAGCCATGGACATCCATACCCAGCAGGTGAGTTTAATATGCAGGCTTGAGGGTCCAGCTGCCTGGATTCCAGTCTCACCATCCTCTAACAATGACGTGAG	chr1	19136550	18810056	19136451	19136650	18809957	18810156	1	No	No	0.0520509	0.36117		0.998156	0.979177	192.068	164.885	191.714	161.452	0.595652	0.489445	0.86773	0.689418	0.117012	0.440737	307	224
libA_seq270606_[chr1:19173796-19173995]	TGCTGACACTTTGATCTTGGACTTCCAGGCTCCAGAACAGTGAGACAATAAATTTCATCTGTTTAAGCTCCCTACCCACCCCAGTCTGTGATACTTTGTTAGGCAGGCCTAGGAAACTAACACAGACACCACCCTAATTTACTCCACAAAAATCCCCAAGGCACTCAGAAACTCACAGCATCAGGTACCTCTGCAACTGG	TGCTGACACTTTGATCTTGGACTTCCAGGCTCCAGAACAGTGAGACAATAAATTTCATCTGTTTAAGCTCCCTACCCACCCCAGTCTGTGATACTTTGTGAGGCAGGCCTAGGAAACTAACACAGACACCACCCTAATTTACTCCACAAAAATCCCCAAGGCACTCAGAAACTCACAGCATCAGGTACCTCTGCAACTGG	chr1	19173895	18847401	19173796	19173995	18847302	18847501	1	No	No	0.012777	0.884664		0.75522	0.666323	106.314	86.7089	80.2908	57.7761	0.604877	0.443961	0.839319	0.496113	0.886628	1	109	88
libA_seq194089_[chr1:19658708-19658907]	ACTTTGTGTCCTGCACACTGAGCTCCAAGTGTGCCCCAGCCACTGAGCCTTGTGACTTGAGCAGATGTCCGAAGCCGTTTCTTCATCCCATGAGACCAATAACACTGTCTGCCTCAGAACATAGCCGTGATCAAGATGAGCACGGAGGCTCGTGTCCCAGCACCTGGCACACAGTAAGTGCCTGGTAAATAAACAATGGC	ACTTTGTGTCCTGCACACTGAGCTCCAAGTGTGCCCCAGCCACTGAGCCTTGTGACTTGAGCAGATGTCCGAAGCCGTTTCTTCATCCCATGAGACCAACAACACTGTCTGCCTCAGAACATAGCCGTGATCAAGATGAGCACGGAGGCTCGTGTCCCAGCACCTGGCACACAGTAAGTGCCTGGTAAATAAACAATGGC	chr1	19658807	19332313	19658708	19658907	19332214	19332413	1	No	No	-0.108494	0.151701		0.922788	0.930062	92.5324	105.778	85.3878	98.3801	0.712933	0.0691879	0.319183	0.616743	0.386603	0.797367	149	183
libA_seq34721_[chr1:20587247-20587446]	TCCGAGAACAGCAGATGATGAATCTAGCACGGGGCAGTAAAGGTAGGGAGGAGCAAACAGTGATTAACCAAAGTTAAGCACAACCAATAATTCGACATGGCGGCGATGCTTTGTTGTGACGATGCTTTGGTGTGACGATGCTTTGGTGTGACAATGCTTTGGTGTGATGATGCTTTTCATGCCATTGGCCCTGGAATGTT	TCCGAGAACAGCAGATGATGAATCTAGCACGGGGCAGTAAAGGTAGGGAGGAGCAAACAGTGATTAACCAAAGTTAAGCACAACCAATAATTCGACATGACGGCGATGCTTTGTTGTGACGATGCTTTGGTGTGACGATGCTTTGGTGTGACAATGCTTTGGTGTGATGATGCTTTTCATGCCATTGGCCCTGGAATGTT	chr1	20587346	20260853	20587247	20587446	20260754	20260953	1	No	No	-0.10735	0.359592		0.868415	1.16336	57.5687	26.2004	49.9935	30.4804	0.551101	0.700699	0.969024	0.612803	0.40544	0.811761	99	57
libA_seq102605_[chr1:20730159-20730358]	CAGACAGACCTAGAAGTTTGCCCAAGTCCCAGGGCAAGGAGTGCCAGCGTGAGAACTGGACCAAGTCATGTCCCTCTCTGGACCTCAGTCTCCCCAGGTGTATGAGAAGTGCCGGACCCTGGCTTGGTCAAGTAGACCCATTAAGGCCCCTCCAACTCCAGGAGGTTGTGGCCTGGGCAGAAATCCCCAAGCCTGGCTGA	CAGACAGACCTAGAAGTTTGCCCAAGTCCCAGGGCAAGGAGTGCCAGCGTGAGAACTGGACCAAGTCATGTCCCTCTCTGGACCTCAGTCTCCCCAGGTATATGAGAAGTGCCGGACCCTGGCTTGGTCAAGTAGACCCATTAAGGCCCCTCCAACTCCAGGAGGTTGTGGCCTGGGCAGAAATCCCCAAGCCTGGCTGA	chr1	20730258	20403765	20730159	20730358	20403666	20403865	1	No	No	-0.00226581	0.973138		0.690068	0.643635	136.142	151.3	93.947	97.3822	0.526025	0.79887	0.998513	0.55639	0.677518	0.961336	203	206
libB_seq61656_[chr1:22556141-22556340]	TTTCCTGCATGAGGCTTTCCTTATCTCAGCTTCATTCTCAGGCCACCTAATGACTCTCTTCTTTGACCTCCCAGGGCACTGACTCTCTCCCTCTCTTTCCAACTGAACTGTCAGTTACACAAGCTCACATTTTGCATGACTTTATGCATTTCCTTCTTGACAATGATGACAATAGCACTGCCTTCCCTTTGTTACACACT	TTTCCTGCATGAGGCTTTCCTTATCTCAGCTTCATTCTCAGGCCACCTAATGACTCTCTTCTTTGACCTCCCAGGGCACTGACTCTCTCCCTCTCTTTCTAACTGAACTGTCAGTTACACAAGCTCACATTTTGCATGACTTTATGCATTTCCTTCTTGACAATGATGACAATAGCACTGCCTTCCCTTTGTTACACACT	chr1	22556240	22229747	22556141	22556340	22229648	22229847	1	No	No	-0.0929511	0.133777		0.789125	0.718436	169.028	199.954	133.384	143.654	0.563806	0.643838	0.948436	0.646535	0.255304	0.665015	166	177
libB_seq75460_[chr1:23085781-23085980]	CTGAGGCTCACCTGTTTCCTTTATACTGCTCAGGTGCTCCCTGTGTACTTCTCAATTCTTCAGGTACTTCAACAGGTACTTCTCAACAGTACCTGTTACCCTTTATTGCACTTAATGGTGGTCTGTTTGCCCCGGGCCATTCCTGCCACCCTGCCCCCATTATCTGTCTTGCCCCAAGGGATGGTGGGATTTCATTCCTC	CTGAGGCTCACCTGTTTCCTTTATACTGCTCAGGTGCTCCCTGTGTACTTCTCAATTCTTCAGGTACTTCAACAGGTACTTCTCAACAGTACCTGTTACTCTTTATTGCACTTAATGGTGGTCTGTTTGCCCCGGGCCATTCCTGCCACCCTGCCCCCATTATCTGTCTTGCCCCAAGGGATGGTGGGATTTCATTCCTC	chr1	23085880	22759387	23085781	23085980	22759288	22759487	1	No	No	0.0104956	0.885886		0.794334	0.771648	169.906	143.96	134.962	111.086	0.575053	0.59063	0.923015	0.46393	0.9461	1	140	137
libB_seq120856_[chr1:23184477-23184676]	GTGATGAGGGTCAGTAAAGGAAACTGAGACTGAGACAGAACACAGCAAGAGACAATTGCTTTAGCCAGGGTGGTCAGGGTGGGCCTCTCGGAGGAGGTGACATTTAAGCTGGGGTCTGAAGGAGGAAAAGGAGCCAGCGACGGGAAGAGCAGGGAAAGCCTTCCGGGCAGAGGGAACAGCTTGGCCAAAGGCCTGGAGGT	GTGATGAGGGTCAGTAAAGGAAACTGAGACTGAGACAGAACACAGCAAGAGACAATTGCTTTAGCCAGGGTGGTCAGGGTGGGCCTCTCGGAGGAGGTGGCATTTAAGCTGGGGTCTGAAGGAGGAAAAGGAGCCAGCGACGGGAAGAGCAGGGAAAGCCTTCCGGGCAGAGGGAACAGCTTGGCCAAAGGCCTGGAGGT	chr1	23184576	22858083	23184477	23184676	22857984	22858183	1	No	No	0.188157	0.0547971		0.92234	0.916147	79.6602	84.6429	73.4738	77.5453	0.711991	0.0707572	0.32415	0.642491	0.27169	0.682201	73	81
libA_seq100829_[chr1:24219492-24219691]	CGAGACTCTGTCTCAAAAAAATAAAAGGAAAGAATGTGTAATGTATAGGTTAAGAGCAAAGGATTGTTATTAAGGTCTTCTATCTATAGTCCCTTTCTCAAATGTCTACGGGTTATCAAAGAAACTCAGTCTTCCCTGTGGGGCCGAAGGATTCCATCCCCAGCCTGCTGTCCACTCACCATTCATCACCCCCACCCAGG	CGAGACTCTGTCTCAAAAAAATAAAAGGAAAGAATGTGTAATGTATAGGTTAAGAGCAAAGGATTGTTATTAAGGTCTTCTATCTATAGTCCCTTTCTCTAATGTCTACGGGTTATCAAAGAAACTCAGTCTTCCCTGTGGGGCCGAAGGATTCCATCCCCAGCCTGCTGTCCACTCACCATTCATCACCCCCACCCAGG	chr1	24219591	23893101	24219492	24219691	23893002	23893201	1	No	No	0.00512263	0.93552		0.637175	0.762986	264.485	226.034	168.523	172.461	0.598473	0.475497	0.859114	0.61364	0.401418	0.808157	210	202
libB_seq313605_[chr1:25027170-25027369]	GGGGCTCCACAGGGAAGGGATTTCGAGACTCATCCTCTTTCCCTCCTGGTGAGCTCCATCCTTTGCATATCAGCTCTTCCCTCCTTCTCAGCCCCAGAACGGCTGCTCTGCAGCGGTTTCAGGGGCCACGGGCCCACAGTGGCATTCAGAAACAAAGAGAACCCCATCCTCCCTTGTCACCCCTTTTAAGATGGAAGAGA	GGGGCTCCACAGGGAAGGGATTTCGAGACTCATCCTCTTTCCCTCCTGGTGAGCTCCATCCTTTGCATATCAGCTCTTCCCTCCTTCTCAGCCCCAGAATGGCTGCTCTGCAGCGGTTTCAGGGGCCACGGGCCCACAGTGGCATTCAGAAACAAAGAGAACCCCATCCTCCCTTGTCACCCCTTTTAAGATGGAAGAGA	chr1	25027269	24700778	25027170	25027369	24700679	24700878	1	No	No	0.00194757	0.975895		1.2289	1.14682	339.366	287.936	417.046	330.211	0.778708	0.0107779	0.0907865	0.784977	0.00875318	0.0780865	259	239
libB_seq313916_[chr1:25027973-25028172]	AAAACTGCATCTCAAAAAAAAAAAAAAAAGATTCCAGATTTTGCTAATAAGGAAGAAGGGGTCTGCCTCAGAGCAGAAGAGACTTGCTCAAGATGTCCAGGTGGTTAGAGGTGGATCTGTGGATCTGGGCCCTAAGACAGGCCTGGCCCTGTTATTCCCCTCTCTTTATTATCCCCATTTCTTTTTGTTTGTTTGTTTTG	AAAACTGCATCTCAAAAAAAAAAAAAAAAGATTCCAGATTTTGCTAATAAGGAAGAAGGGGTCTGCCTCAGAGCAGAAGAGACTTGCTCAAGATGTCCACGTGGTTAGAGGTGGATCTGTGGATCTGGGCCCTAAGACAGGCCTGGCCCTGTTATTCCCCTCTCTTTATTATCCCCATTTCTTTTTGTTTGTTTGTTTTG	chr1	25028072	24701581	25027973	25028172	24701482	24701681	1	No	No	0.0411399	0.776274		0.898909	0.942382	29.1838	47.7343	26.2336	44.9839	0.609031	0.423682	0.825249	0.790751	0.00719145	0.0671335	28	37
libA_seq73591_[chr1:25029758-25029957]	CGTAGGCACACAGCATTTAATCCATTTCCCCCAATACCTAGACACACACACACGCATGCCTCACTTTAGTTACAAGGGCAGCAGAACCCATTCACTCTGCTTAAGCATAAATGGGGAAGGGGGAATTTACTGGCAGGATCCCTGTGCAACCCAAGGGCAGGAAACTCAGCCAGTGCTCCCAAACGGGCCAGAAACAAACA	CGTAGGCACACAGCATTTAATCCATTTCCCCCAATACCTAGACACACACACACGCATGCCTCACTTTAGTTACAAGGGCAGCAGAACCCATTCACTCTGTTTAAGCATAAATGGGGAAGGGGGAATTTACTGGCAGGATCCCTGTGCAACCCAAGGGCAGGAAACTCAGCCAGTGCTCCCAAACGGGCCAGAAACAAACA	chr1	25029857	24703366	25029758	25029957	24703267	24703466	1	No	No	0.195937	0.0525454		0.507334	0.647316	82.1188	98.3683	41.6616	63.6754	0.354635	0.998484	1	0.63576	0.300078	0.715679	67	77
libA_seq61909_[chr1:25031834-25032033]	CCGGCCTAGAAACAATTTTTAAACCTTGTAAATCCAAACCCCATAAAAGAGAGGAACTGATTGGTTCTCCCACTCACCAATTTGTCAGGACTGCCCCTATTGGGCAGAGCTTTCGCACCAGCGGCCTCCGCCCTCCCCCATTCACACTAGCCTATAAAGTGGCTGCCTGAGATCCAGGGACCCGCCCATTCCTGGGCAGT	CCGGCCTAGAAACAATTTTTAAACCTTGTAAATCCAAACCCCATAAAAGAGAGGAACTGATTGGTTCTCCCACTCACCAATTTGTCAGGACTGCCCCTACTGGGCAGAGCTTTCGCACCAGCGGCCTCCGCCCTCCCCCATTCACACTAGCCTATAAAGTGGCTGCCTGAGATCCAGGGACCCGCCCATTCCTGGGCAGT	chr1	25031933	24705442	25031834	25032033	24705343	24705542	1	Yes	Yes	-0.139004	0.00122272	0.0187854	10.1903	9.52605	237.888	242.125	2424.15	2306.5	3.76906	0	0	3.77537	0	0	297	303
libA_seq49310_[chr1:25036299-25036498]	TTTTCATAAAATCTTAAAGCATAAAAGGGCCTCAGTGAGCTGTAACACTTGTTAGATGACAGAGATCAACATCTGGATGAGCTTGATGTTAGATAAAGTTTCTGCTGTGACCTTGAGGAGTTGGACCAGGGACTGTCCAAGTCAGAGAGAGAAAGGTGTCAACTATGACTTGAATATTTCCAGCTTAGGCAGCTTGTCCT	TTTTCATAAAATCTTAAAGCATAAAAGGGCCTCAGTGAGCTGTAACACTTGTTAGATGACAGAGATCAACATCTGGATGAGCTTGATGTTAGATAAAGTCTCTGCTGTGACCTTGAGGAGTTGGACCAGGGACTGTCCAAGTCAGAGAGAGAAAGGTGTCAACTATGACTTGAATATTTCCAGCTTAGGCAGCTTGTCCT	chr1	25036398	24709907	25036299	25036498	24709808	24710007	1	No	No	0.0664448	0.349212		0.62465	0.858473	170.887	139.826	106.745	120.037	0.545427	0.724685	0.977767	0.554686	0.685067	0.964202	156	147
libB_seq46795_[chr1:25395245-25395444]	ACGGAAGATGCCTGCTTGGAGTGAGCCCACATCTCAGGTTCGCCACAACTGGCCATGTGGCTGAGCAAGTCCCTAACTTCTCTGAGCCTTCCTGGGTCTGTCATCAAATTTCTCATTCAATAATACCCCTGGAGGGGTCAAGAGAGCACTGGTGGCAAACAAAGACACTGAGGACCAACCAGATGGGGGGCTGGGCCACA	ACGGAAGATGCCTGCTTGGAGTGAGCCCACATCTCAGGTTCGCCACAACTGGCCATGTGGCTGAGCAAGTCCCTAACTTCTCTGAGCCTTCCTGGGTCTTTCATCAAATTTCTCATTCAATAATACCCCTGGAGGGGTCAAGAGAGCACTGGTGGCAAACAAAGACACTGAGGACCAACCAGATGGGGGGCTGGGCCACA	chr1	25395344	25068853	25395245	25395444	25068754	25068953	1	No	No	-0.0635272	0.402009		0.739024	0.893346	100.715	91.713	74.4309	81.9314	0.748891	0.0269221	0.17178	0.633832	0.308449	0.724901	128	137
libB_seq145568_[chr1:25396705-25396904]	AGCTGAACTGGTCTGAGGGGCAGCCCTTTTCCCGGTGTGGCCGTCAGCCTTCAGCATGATGCTGGACATACCCTTTGCCCTAGCTAGCTCAGCCTGTTTCTCCACCTAATAGGAGAGTGCTGGATTCCCCCTTCCATTTAACAAGTATGTTCCAAGCACCTGCCACGTGCCACACTGTGTTCTGGGCCCCAGACAGACAC	AGCTGAACTGGTCTGAGGGGCAGCCCTTTTCCCGGTGTGGCCGTCAGCCTTCAGCATGATGCTGGACATACCCTTTGCCCTAGCTAGCTCAGCCTGTTTTTCCACCTAATAGGAGAGTGCTGGATTCCCCCTTCCATTTAACAAGTATGTTCCAAGCACCTGCCACGTGCCACACTGTGTTCTGGGCCCCAGACAGACAC	chr1	25396804	25070313	25396705	25396904	25070214	25070413	1	No	No	0.0460551	0.42698		0.591425	0.644353	301.987	275.442	178.603	177.482	0.468267	0.939949	1	0.61222	0.408245	0.813774	240	250
libA_seq13662_[chr1:26348416-26348615]	GGTGCAGCGGCAGAGTGGATAAGGATCAGGACCCCGAGCCCTCCTGGCCCTCCAAGGCAGGGGGACACCGGCTGCACCCAGGCTGTGACCTCAGCTGACTCCGATGATCCACATGGGATGCAGGGTCTAATTTTAGCTCCAGCCACAGGGGCCACAGCCCAGAAGCGTCTGCCAGCGGGCACAGGGGCAGCCAGGGCTGC	GGTGCAGCGGCAGAGTGGATAAGGATCAGGACCCCGAGCCCTCCTGGCCCTCCAAGGCAGGGGGACACCGGCTGCACCCAGGCTGTGACCTCAGCTGACGCCGATGATCCACATGGGATGCAGGGTCTAATTTTAGCTCCAGCCACAGGGGCCACAGCCCAGAAGCGTCTGCCAGCGGGCACAGGGGCAGCCAGGGCTGC	chr1	26348515	26022024	26348416	26348615	26021925	26022124	1	No	No	0.0293308	0.722225		1.07849	1.12065	68.1303	78.8003	73.4779	88.3072	0.537244	0.757524	0.987527	0.412608	0.987617	1	129	139
libB_seq21961_[chr1:26370925-26371124]	CAGGTACCCACCTGCAGGGTGGAGGGTCCTTATCAGCTCCCCCAGAGAGCTGGCTCCCAAGACTGTGTGTGCAGCAGGGAGACCACAGGCTCTGGAAGAAGACATTCTGGGCTCAAGATCTCTCTACCCATGAGCTGTACCACCGTGACAAGTGACCTACTCTCTCTGAGCCTCAACTTCCACTCTCTGTGAAATGGGCC	CAGGTACCCACCTGCAGGGTGGAGGGTCCTTATCAGCTCCCCCAGAGAGCTGGCTCCCAAGACTGTGTGTGCAGCAGGGAGACCACAGGCTCTGGAAGAGGACATTCTGGGCTCAAGATCTCTCTACCCATGAGCTGTACCACCGTGACAAGTGACCTACTCTCTCTGAGCCTCAACTTCCACTCTCTGTGAAATGGGCC	chr1	26371024	26044533	26370925	26371124	26044434	26044633	1	No	No	0.014823	0.804477		0.630176	0.602418	267.081	315.786	168.308	190.235	0.477415	0.925182	1	0.468823	0.939122	1	212	239
libA_seq144421_[chr1:26371088-26371287]	CTCTGAGCCTCAACTTCCACTCTCTGTGAAATGGGCCACCAATATCTACTTAGAGGGTGAATGTGCACATCAAGTTCAAATAGGGACTGGAAAACATAGTAGATACTCAGTAAATGCTCTTCCCTTCTAGGAATTCAGGCCTTCCCTTAGCTACGAGTTGTGCGTGATCTTTGGCAAGTTACTTCACCTGAACATGCCTC	CTCTGAGCCTCAACTTCCACTCTCTGTGAAATGGGCCACCAATATCTACTTAGAGGGTGAATGTGCACATCAAGTTCAAATAGGGACTGGAAAACATAGCAGATACTCAGTAAATGCTCTTCCCTTCTAGGAATTCAGGCCTTCCCTTAGCTACGAGTTGTGCGTGATCTTTGGCAAGTTACTTCACCTGAACATGCCTC	chr1	26371187	26044696	26371088	26371287	26044597	26044796	1	No	No	0.00436202	0.964967		1.0045	1.10476	59.7701	45.1402	60.0389	49.869	0.69922	0.0948128	0.389453	0.709369	0.0752694	0.337371	119	85
libA_seq115677_[chr1:26375901-26376100]	TCTTTACGGTGGGACGACTCGGACCCCTTAATTTGCTACTGTGATCTGAATGTCTAAAAGGGGGAACAGGCTCTGCAATGCTCCTCAAAGTTGTAAGTCCCTGGTGTATCAGCCCCGGTGAATGCGCTGCCTCGGATTCGCTCAGCCTTGCCTCTCTCCAGGCCCTTGGCTTCTTGCTCATGGAGATCCTGGATGCTACT	TCTTTACGGTGGGACGACTCGGACCCCTTAATTTGCTACTGTGATCTGAATGTCTAAAAGGGGGAACAGGCTCTGCAATGCTCCTCAAAGTTGTAAGTCTCTGGTGTATCAGCCCCGGTGAATGCGCTGCCTCGGATTCGCTCAGCCTTGCCTCTCTCCAGGCCCTTGGCTTCTTGCTCATGGAGATCCTGGATGCTACT	chr1	26376000	26049509	26375901	26376100	26049410	26049609	1	No	No	0.0228704	0.704633		0.877019	0.992921	138.178	182.736	121.185	181.443	0.651843	0.234605	0.640558	0.700577	0.0920015	0.382184	271	318
libA_seq285384_[chr1:26376200-26376399]	TGGAGACAGCAGCTGCCCCACCCTTGTCCAACCCAACTGGACCATGGAGGCCCTGGCACCTCCCACCATCTCCAGACTCAGCTGAAGTACCACCCAATGTGGCAGGTGACCTTGCTGCCCCTGCACCTGCACCACCTGAAGTCAAGGTGGAATGAACAGTATGGGAGGCGGGAGACAGGAAGGAGCCAGCAGACACATTT	TGGAGACAGCAGCTGCCCCACCCTTGTCCAACCCAACTGGACCATGGAGGCCCTGGCACCTCCCACCATCTCCAGACTCAGCTGAAGTACCACCCAATGGGGCAGGTGACCTTGCTGCCCCTGCACCTGCACCACCTGAAGTCAAGGTGGAATGAACAGTATGGGAGGCGGGAGACAGGAAGGAGCCAGCAGACACATTT	chr1	26376299	26049808	26376200	26376399	26049709	26049908	1	No	No	0.00526064	0.934247		0.900474	1.05818	129.828	99.6352	116.907	105.432	0.70663	0.0802115	0.352114	0.589999	0.517429	0.885455	228	210
libA_seq218926_[chr1:26376896-26377095]	AGGAATGCTGCGCAGAGAGGCCGAAAAGAATCTTGACAGACAGGCCTCGCTGGGTTCCCCACTCAGTCTATCAGCATTAGATCAGGCTCTTTTGTCCAATCGTATTTCTACACGGCCATCCATACTTTGTTGAACTGAAGCCTAAAAATGGACAGTTTCTCCTGTATCTTTGGGTGTTCATTCTGAAGGTTCTTGTATCT	AGGAATGCTGCGCAGAGAGGCCGAAAAGAATCTTGACAGACAGGCCTCGCTGGGTTCCCCACTCAGTCTATCAGCATTAGATCAGGCTCTTTTGTCCAACCGTATTTCTACACGGCCATCCATACTTTGTTGAACTGAAGCCTAAAAATGGACAGTTTCTCCTGTATCTTTGGGTGTTCATTCTGAAGGTTCTTGTATCT	chr1	26376995	26050504	26376896	26377095	26050405	26050604	1	No	No	-0.0180053	0.789491		1.02872	0.949451	128.262	142.916	131.946	135.692	0.661439	0.199656	0.591183	0.666154	0.183701	0.566474	146	164
libA_seq160885_[chr1:26423052-26423251]	TCTAAGCTCTGAGTATACAGCAGCCAACAGAACAAAGCCCTTTTTCTCCAGGAACAGAACAGACAAAGCCCTTCTCTCAAGGGCTTGGTGACATTTCCCACTGGGCATTGATTGCTACATGGTCTTAGAACTCATTCTTTTAAACTGAGGCCTAATTTCATACAGTAGAGTGCACACATGTGAAATGTGAAGTTCAGTGA	TCTAAGCTCTGAGTATACAGCAGCCAACAGAACAAAGCCCTTTTTCTCCAGGAACAGAACAGACAAAGCCCTTCTCTCAAGGGCTTGGTGACATTTCCCGCTGGGCATTGATTGCTACATGGTCTTAGAACTCATTCTTTTAAACTGAGGCCTAATTTCATACAGTAGAGTGCACACATGTGAAATGTGAAGTTCAGTGA	chr1	26423151	26096660	26423052	26423251	26096561	26096760	1	No	No	-0.119971	0.13531		0.96591	0.944486	106.488	84.2036	102.858	79.5291	0.620915	0.366945	0.779867	0.577323	0.579653	0.917251	164	128
libA_seq151678_[chr1:26569704-26569903]	ACCTCGAAGCAATGATTTTCAACTGGGGACTGGACTGCTTGTTGCCCTAGGAATCATTTGGAACTATATGGTTATTTTCTGGTTTCACAGTGATGGTGGGCTTGGTTGAGGGTTGCTGCTGGCATTCAGTGAGTGGGAACCAGGGATGCTAAACCATTCTGTAATGTATAGACTACACATTGAAGAATGGTCATCCCCAG	ACCTCGAAGCAATGATTTTCAACTGGGGACTGGACTGCTTGTTGCCCTAGGAATCATTTGGAACTATATGGTTATTTTCTGGTTTCACAGTGATGGTGGTCTTGGTTGAGGGTTGCTGCTGGCATTCAGTGAGTGGGAACCAGGGATGCTAAACCATTCTGTAATGTATAGACTACACATTGAAGAATGGTCATCCCCAG	chr1	26569803	26243312	26569704	26569903	26243213	26243412	1	No	No	-0.148595	0.131477		1.12715	1.0682	50.7684	49.7513	57.2236	53.1442	0.786933	0.00819351	0.0742776	0.515275	0.834223	1	81	81
libA_seq70013_[chr1:27425507-27425706]	GACACTCTGACTATTGCACAATCCTGGGGGAGTGCCCCAGGGACAAGGGGAAGGAGTGTGTGTGGGCAAAGGTCTCTGGGGGCCCAGGATTCTGCCCAACCCACCAGCCCCAGGGGACAGGGGATCCTCAGGGGAGGCCTTCTCCCCCCCACCGCCTCCACAATGGGCTCCACAGCAGGCAGGGTGTGGTACACACAAGG	GACACTCTGACTATTGCACAATCCTGGGGGAGTGCCCCAGGGACAAGGGGAAGGAGTGTGTGTGGGCAAAGGTCTCTGGGGGCCCAGGATTCTGCCCAATCCACCAGCCCCAGGGGACAGGGGATCCTCAGGGGAGGCCTTCTCCCCCCCACCGCCTCCACAATGGGCTCCACAGCAGGCAGGGTGTGGTACACACAAGG	chr1	27425606	27099115	27425507	27425706	27099016	27099215	1	No	No	0.0756846	0.323426		0.881467	0.924704	136.595	134.202	120.404	124.097	0.585258	0.540832	0.897854	0.577378	0.579383	0.917251	146	131
libB_seq5722_[chr1:27426657-27426856]	GGGGGCTGTGGGCCCAGCTGCCATGCGGTAGGGGGAGGGGCAGGGCCAATCCGGGTCAGGAAGGGCAAGGGGAGCCCCCAGCAGCCCCTGCTCTGGTGGGAGAGTCTGTGAGGGGACAGGCGCTGCCTGCTGGCCCTGGTGTTACTGCCCCTTGGGGAAGAACGGTTCTCCCTCCCCAGGCTCAGGGTGTGGGCCTGGGT	GGGGGCTGTGGGCCCAGCTGCCATGCGGTAGGGGGAGGGGCAGGGCCAATCCGGGTCAGGAAGGGCAAGGGGAGCCCCCAGCAGCCCCTGCTCTGGTGGAAGAGTCTGTGAGGGGACAGGCGCTGCCTGCTGGCCCTGGTGTTACTGCCCCTTGGGGAAGAACGGTTCTCCCTCCCCAGGCTCAGGGTGTGGGCCTGGGT	chr1	27426756	27100265	27426657	27426856	27100166	27100365	1	N/A	N/A				inf	inf	0	0	0.73334	1.79901							1	1
libB_seq212007_[chr1:27437070-27437269]	TTGATAGTCTTTATCTGAGTCGACACTCAACAACCATGCGAGGCAGGTGGGTCAAGGATGCTCCTTTGCTAAACCGAGGCTCACAGTGGTAAAACAACATGCCAGGGGGCCCCCAGCCCAGGAGCAGAAGAACTGGGCCCAGAACTTATTCCCTGACAGCCATGGCTGAGGCCTCCCCAGCAGGCTCAGCTTTGAGGATC	TTGATAGTCTTTATCTGAGTCGACACTCAACAACCATGCGAGGCAGGTGGGTCAAGGATGCTCCTTTGCTAAACCGAGGCTCACAGTGGTAAAACAACACGCCAGGGGGCCCCCAGCCCAGGAGCAGAAGAACTGGGCCCAGAACTTATTCCCTGACAGCCATGGCTGAGGCCTCCCCAGCAGGCTCAGCTTTGAGGATC	chr1	27437169	27110678	27437070	27437269	27110579	27110778	1	No	No	-0.0298878	0.578994		0.648659	0.784805	263.828	336.857	171.134	264.367	0.526959	0.795596	0.997771	0.57999	0.566669	0.911092	210	296
libB_seq11457_[chr1:27538558-27538757]	TATACCCTAGAGCAGGGTTTTTCAAGTTGCAGGTCATTATTCATTAGCAGGTCATGAAATCAATTTAGTGAGCCATTATCAGCAATTTAATTTTTTTGATGAAATAGAAAACACCCGGTGCATCCCAAATAGTGCACCAGAATACCGTTTTGTGAGACTCTTATTCAATTACACATCTGCATATATACGTGGATACTGGG	TATACCCTAGAGCAGGGTTTTTCAAGTTGCAGGTCATTATTCATTAGCAGGTCATGAAATCAATTTAGTGAGCCATTATCAGCAATTTAATTTTTTTGACGAAATAGAAAACACCCGGTGCATCCCAAATAGTGCACCAGAATACCGTTTTGTGAGACTCTTATTCAATTACACATCTGCATATATACGTGGATACTGGG	chr1	27538657	27212166	27538558	27538757	27212067	27212266	1	No	No	-0.0304827	0.775841		0.620931	0.700745	82.3208	101.085	51.1156	70.8345	0.455882	0.956185	1	0.561563	0.65416	0.952603	65	88
libA_seq5861_[chr1:28437135-28437334]	GCTCAGTATCACCACAGTTCTTTTGGTTTTCCCCTCTTGCTTGCCACCCCAGGTCATATGATGGCTGCCCCAGCTCCAGGCATCTCACCCACATTCAAAGCAGGAAGAACTGGTATGGGAAAGCTCCAGTCATGGCTGACTCTTTACTAGGAAAACAAAAGCTTTCCTAGAAGTCCCCCGCCAGACTTCCTTAACTCTCC	GCTCAGTATCACCACAGTTCTTTTGGTTTTCCCCTCTTGCTTGCCACCCCAGGTCATATGATGGCTGCCCCAGCTCCAGGCATCTCACCCACATTCAAATCAGGAAGAACTGGTATGGGAAAGCTCCAGTCATGGCTGACTCTTTACTAGGAAAACAAAAGCTTTCCTAGAAGTCCCCCGCCAGACTTCCTTAACTCTCC	chr1	28437234	28110723	28437135	28437334	28110624	28110823	1	No	No	-0.108449	0.285409		1.18196	0.667048	28.677	83.1532	33.8951	55.4672	0.610076	0.418611	0.821537	0.47776	0.924576	1	59	119
libB_seq268446_[chr1:28438620-28438819]	CCATTGGTGTGTTGTTAATAGTTAAAAAAAAAAAAGAAGAAGAAGAAGATTGGGAGCTAAGACGAAAAAAACAGAGATGTCAACTAAATGGAGGAATAAAAGATGTTCTTATAAAGACTTGCATTACTGGGGAGGCAACTGAATAAACAGGCAGGACAGTGAAAGAGCCTAATCAGATGCCCACTGAGCTCTGCTTTGGA	CCATTGGTGTGTTGTTAATAGTTAAAAAAAAAAAAGAAGAAGAAGAAGATTGGGAGCTAAGACGAAAAAAACAGAGATGTCAACTAAATGGAGGAATAAGAGATGTTCTTATAAAGACTTGCATTACTGGGGAGGCAACTGAATAAACAGGCAGGACAGTGAAAGAGCCTAATCAGATGCCCACTGAGCTCTGCTTTGGA	chr1	28438719	28112208	28438620	28438819	28112109	28112308	1	No	No	0.0434187	0.710297		0.761068	0.680752	64.4822	50.9847	49.0753	34.7079	0.491539	0.897163	1	0.627789	0.335324	0.75127	61	41
libB_seq226452_[chr1:28440962-28441161]	TACAGGCCCACTGCGCCATCAACCCTCAGTCTCCGGTGATGGGAATGTGCTTCTCTTCCTGGTACAGAGAGGGCATCTTTCTCATGGGAAATTTTATGATCTGTATTTAGGTAAAAAGATGGAATTCAGAGGGTTCTTCCTGCACCGGCTGTTTCTCAAGTGGCTTCAGCTCAAAATAATATGCCAGAGTGGCATATTTT	TACAGGCCCACTGCGCCATCAACCCTCAGTCTCCGGTGATGGGAATGTGCTTCTCTTCCTGGTACAGAGAGGGCATCTTTCTCATGGGAAATTTTATGAACTGTATTTAGGTAAAAAGATGGAATTCAGAGGGTTCTTCCTGCACCGGCTGTTTCTCAAGTGGCTTCAGCTCAAAATAATATGCCAGAGTGGCATATTTT	chr1	28441061	28114550	28440962	28441161	28114451	28114650	1	No	Yes	0.111212	0.298063	0.582209	1.09995	0.697112	33.4306	63.3634	36.7719	44.1714	0.827188	0.00186744	0.0239595	0.545811	0.723091	0.977001	85	75
libA_seq285418_[chr1:28443179-28443378]	TAGGCCTGTTTACATATTAAAGTGAACCCATGTATTGGTCAGGATTCTTTTGGTTGCAAATGTCAGAAATCTAACCCAGACTAGCTGAAAAAAAGTAGTCCAAAGGGACTTCAGACATGTCTGGATCAAGGAGAGCATCAGAACTCTCTTTCCATCTTTCGGGGTTTATTTGATTTTGTTTGGCTTCATTCTCAAACAGG	TAGGCCTGTTTACATATTAAAGTGAACCCATGTATTGGTCAGGATTCTTTTGGTTGCAAATGTCAGAAATCTAACCCAGACTAGCTGAAAAAAAGTAGTTCAAAGGGACTTCAGACATGTCTGGATCAAGGAGAGCATCAGAACTCTCTTTCCATCTTTCGGGGTTTATTTGATTTTGTTTGGCTTCATTCTCAAACAGG	chr1	28443278	28116767	28443179	28443378	28116668	28116867	1	No	No	-0.0182425	0.859551		1.27871	1.31867	54.4347	37.372	69.606	49.2814	0.604775	0.444459	0.8396	0.624775	0.349062	0.763459	98	71
libA_seq136035_[chr1:28443740-28443939]	CATCTTATAATGAGACAGAAAGAAAAAAAGATGGTGAGCGGGAAGGAAAAGAGAGAGAGACCGTCTTTCCTCTAATGTCCATATAATAAATATGAAGGAACTTATTAACTCACAGGCCTATCCCTGGACCAATCACCGGGGCCAAAAGAATACAGACTTTGGATTGGCCAGTCCTGGGTCTTCTGCCAAGACCCAAACCA	CATCTTATAATGAGACAGAAAGAAAAAAAGATGGTGAGCGGGAAGGAAAAGAGAGAGAGACCGTCTTTCCTCTAATGTCCATATAATAAATATGAAGGATCTTATTAACTCACAGGCCTATCCCTGGACCAATCACCGGGGCCAAAAGAATACAGACTTTGGATTGGCCAGTCCTGGGTCTTCTGCCAAGACCCAAACCA	chr1	28443839	28117328	28443740	28443939	28117229	28117428	1	No	Yes	0.0561079	0.504835	0.730991	1.27243	1.41662	62.097	57.4695	79.0141	81.4125	0.642161	0.27305	0.684063	0.888725	0.000124457	0.00245705	118	103
libA_seq298566_[chr1:28445688-28445887]	CCATTGAAGTCTTGAATCCCTCAAAATTATCCATCAATTGACACATAAAATTAACAACAAAAATCATCCATGAGGGTTGAATTCAACTTCTTCCAAAACTACTGTTTACGTTGATATTTTGACCTCCTCCCATGAATGACAAATGTTCTTAATGGCATCTAGAATGGTGAATCCTTTCCAGAAGTTTTCAAATTTCCTTT	CCATTGAAGTCTTGAATCCCTCAAAATTATCCATCAATTGACACATAAAATTAACAACAAAAATCATCCATGAGGGTTGAATTCAACTTCTTCCAAAACCACTGTTTACGTTGATATTTTGACCTCCTCCCATGAATGACAAATGTTCTTAATGGCATCTAGAATGGTGAATCCTTTCCAGAAGTTTTCAAATTTCCTTT	chr1	28445787	28119276	28445688	28445887	28119177	28119376	1	No	No	0.0465353	0.587335		0.997171	0.883984	88.321	115.609	88.0712	102.196	0.639068	0.285959	0.699047	0.757835	0.0207208	0.144625	130	155
libB_seq285128_[chr1:28479236-28479435]	AAGAGCAAGACTCTGTCTCGAAAAAATAAATAAGTAATAAATAATAATAAAAACAAAACAAAACAAAAAAAGTTGCAGAAAATGTTTGTTATGACCCCATTATATATGCGTGTTTGAATAGAAGATCTAGAAGGATACACCTCAAATAGTTGACAGTGGTAAGTAGCCTCTGGGAAGGTGAGGTAGCTTAGTGGGAAGTT	AAGAGCAAGACTCTGTCTCGAAAAAATAAATAAGTAATAAATAATAATAAAAACAAAACAAAACAAAAAAAGTTGCAGAAAATGTTTGTTATGACCCCACTATATATGCGTGTTTGAATAGAAGATCTAGAAGGATACACCTCAAATAGTTGACAGTGGTAAGTAGCCTCTGGGAAGGTGAGGTAGCTTAGTGGGAAGTT	chr1	28479335	28152824	28479236	28479435	28152725	28152924	1	No	No	-0.25076	0.0756064		0.685865	0.423486	41.9669	59.9056	28.7837	25.3692	0.456584	0.955371	1	0.307975	0.999803	1	26	28
libB_seq40100_[chr1:28483407-28483606]	GGGCAGGGCATGGTGCTCATTCTGGGTCTTGGGGGCAGTCAGGTCCGCACCTCCCTGCTACCCCCGCCCCCTTGCCCATCACAAAATGCCTTCCTCTTCTTGGGTTCCTGCACCCTGCCTGCCCACGCCTATTGAGAAAGCCTTTCCGCCAGGGCCAGGACTAGAGTGAAACATGTGAGGCATTCACTGGTTGCAAAATT	GGGCAGGGCATGGTGCTCATTCTGGGTCTTGGGGGCAGTCAGGTCCGCACCTCCCTGCTACCCCCGCCCCCTTGCCCATCACAAAATGCCTTCCTCTTCCTGGGTTCCTGCACCCTGCCTGCCCACGCCTATTGAGAAAGCCTTTCCGCCAGGGCCAGGACTAGAGTGAAACATGTGAGGCATTCACTGGTTGCAAAATT	chr1	28483506	28156995	28483407	28483606	28156896	28157095	1	No	No	0.0409862	0.433382		0.94183	1.10068	295.209	261.508	278.037	287.837	0.657278	0.21441	0.612751	0.622389	0.36008	0.774502	290	249
libB_seq150412_[chr1:28484436-28484635]	TGGCAATTTTGAGTTTTTAAAAAAACCTTCTCACCATGTGAACAGAACACACACACAGACTAGCCCAATTCACTCATTCAGTTGCTCATTCATGCATTCATTGGACAAGCACTCACAGCTCCAGGAGCTGAGCAGTGCCCTGAGGCCTCAGAGAACAGACCCAGCCCTTGAGCGGCTCACAGGCCATTTTGCAAGAGAGA	TGGCAATTTTGAGTTTTTAAAAAAACCTTCTCACCATGTGAACAGAACACACACACAGACTAGCCCAATTCACTCATTCAGTTGCTCATTCATGCATTCGTTGGACAAGCACTCACAGCTCCCGGAGCTGAGCAGTGCCCTGAGGCCTCAGAGAACAGACCCAGCCCTTGAGCAGCTCACAGGCCATTTTGCAAGAGAGA	chr1	28484535	28158024	28484436	28484635	28157925	28158124	3	No	No	0.0522348	0.506604		0.651321	0.670332	152.618	148.415	99.4033	99.4874	0.546684	0.719455	0.975876	0.548973	0.709805	0.972013	125	122
libB_seq208378_[chr1:28484459-28484658]	AACCTTCTCACCATGTGAACAGAACACACACACAGACTAGCCCAATTCACTCATTCAGTTGCTCATTCATGCATTCATTGGACAAGCACTCACAGCTCCAGGAGCTGAGCAGTGCCCTGAGGCCTCAGAGAACAGACCCAGCCCTTGAGCGGCTCACAGGCCATTTTGCAAGAGAGAGATTCAGAAATAGATAAGCGGGC	AACCTTCTCACCATGTGAACAGAACACACACACAGACTAGCCCAATTCACTCATTCAGTTGCTCATTCATGCATTCGTTGGACAAGCACTCACAGCTCCCGGAGCTGAGCAGTGCCCTGAGGCCTCAGAGAACAGACCCAGCCCTTGAGCAGCTCACAGGCCATTTTGCAAGAGAGAGATTCAGAAATAGATAAGCGGGC	chr1	28484558	28158047	28484459	28484658	28157948	28158147	3	No	No	0.0623368	0.454345		0.734204	0.818715	131.196	101.104	96.3243	82.7751	0.565257	0.637107	0.945002	0.767434	0.0154562	0.118133	119	108
libB_seq62999_[chr1:28484510-28484709]	CATTCAGTTGCTCATTCATGCATTCATTGGACAAGCACTCACAGCTCCAGGAGCTGAGCAGTGCCCTGAGGCCTCAGAGAACAGACCCAGCCCTTGAGCGGCTCACAGGCCATTTTGCAAGAGAGAGATTCAGAAATAGATAAGCGGGCGGTGCTATGATGATGGATGTATCAGGTGTAACGCGGTTTCAGAGAAGCTGC	CATTCAGTTGCTCATTCATGCATTCGTTGGACAAGCACTCACAGCTCCCGGAGCTGAGCAGTGCCCTGAGGCCTCAGAGAACAGACCCAGCCCTTGAGCAGCTCACAGGCCATTTTGCAAGAGAGAGATTCAGAAATAGATAAGCGGGCGGTGCTATGATGATGGATGTATCAGGTGTAACGCGGTTTCAGAGAAGCTGC	chr1	28484609	28158098	28484510	28484709	28157999	28158198	3	No	No	-0.0142262	0.859579		0.626738	0.719679	112.833	163.824	70.7171	117.9	0.503684	0.867538	1	0.570625	0.611839	0.932793	103	146
libB_seq152556_[chr1:28485465-28485664]	AGCCGATGGAGGGAAATGGATGGTTGTGAGAGTTATTTGGGAAATCAGATGGACAGAATTTGGTAACGGATGGGATATTGGTTGAGAGAAAAGGAGGAATCAAAGAGAACTGCCAGGTGTCTGGGCCAGATGATTGAGGACATGGTGGTGTCTGTCTTCATGGAGAAGACACTGAGGAGGAACAGCATGAGGGCAGGGAG	AGCCGATGGAGGGAAATGGATGGTTGTGAGAGTTATTTGGGAAATCAGATGGACAGAATTTGGTAACGGATGGGATATTGGTTGAGAGAAAAGGAGGAAACAAAGAGAACTGCCAGGTGTCTGGGCCAGATGATTGAGGACATGGTGGTGTCTGTCTTCATGGAGAAGACACTGAGGAGGAACAGCATGAGGGCAGGGAG	chr1	28485564	28159053	28485465	28485664	28158954	28159153	1	No	No	-0.00722499	0.968035		0.499011	0.556114	22.4211	24.6566	11.1884	13.7119	0.284065	0.999939	1	0.563385	0.645784	0.949137	21	27
libA_seq100748_[chr1:28487336-28487535]	ACCCGTCATCCTGGCTCTTCCTACTTCTGCTGCCTTCTGTTCAATCCCAGGCTCCTGGCCCCCATGTGACTCCCACTCCCTTGGCCCCAACCCAAACTTAGTGCCTATCACTGTATCTTTGCATGAGTAGAACCCTTGAAATCACCCAAAATGTAACCAGCTGATTCTCCTCTGGGCCTGAGAGCTTGCACTTTCATTAC	ACCCGTCATCCTGGCTCTTCCTACTTCTGCTGCCTTCTGTTCAATCCCAGGCTCCTGGCCCCCATGTGACTCCCACTCCCTTGGCCCCAACCCAAACTTGGTGCCTATCACTGTATCTTTGCATGAGTAGAACCCTTGAAATCACCCAAAATGTAACCAGCTGATTCTCCTCTGGGCCTGAGAGCTTGCACTTTCATTAC	chr1	28487435	28160924	28487336	28487535	28160825	28161024	1	No	No	-0.142005	0.00313794		0.915961	0.879957	311.719	266.589	285.522	234.587	0.58701	0.532193	0.893362	0.606099	0.437977	0.834753	341	360
libB_seq161067_[chr1:28488478-28488677]	CATCATGTTCTGAAGTAGGAACAAGAAACTGAAAGGTTGGTGTGGCCCTAGGGGAGTGAGAAATGGGAAGAGTGGGATGTGATCAGAGGACACCTGGCTCCAGATCACTCCTGAGCCATGGTAAGGAGTTGGGATTTTATTCTGTGAGCCTCGGAGAGCTGCTTCAGTGTCGCTAAGCAGGCAAGTAACATGATCGGACT	CATCATGTTCTGAAGTAGGAACAAGAAACTGAAAGGTTGGTGTGGCCCTAGGGGAGTGAGAAATGGGAAGAGTGGGATGTGATCAGAGGACACCTGGCTGCAGATCACTCCTGAGCCATGGTAAGGAGTTGGGATTTTATTCTGTGAGCCTCGGAGAGCTGCTTCAGTGTCGCTAAGCAGGCAAGTAACATGATCGGACT	chr1	28488577	28162066	28488478	28488677	28161967	28162166	1	No	No	-0.0164145	0.870624		0.629255	0.663092	87.0962	80.403	54.8057	53.3146	0.699287	0.094672	0.389368	0.513613	0.839309	1	72	80
libA_seq191009_[chr1:28488790-28488989]	TCCTCTCCCCGTCCCCTGTACTCAGGGAGCTTGGCTGGGGCAAAAGTTTGGTAAACATTTGTCAGGTGAACAAACACCCAGCAACCGACAGGATTGCCTGCTCCCCAGACAGAGCAGCTGCCACACAAGGCAGAGTGAGCCCTCTACAAACTCAGGACTCAAACTGTGGTCCTTGGACCAGCAGCATTGGCACCACCTGC	TCCTCTCCCCGTCCCCTGTACTCAGGGAGCTTGGCTGGGGCAAAAGTTTGGTAAACATTTGTCAGGTGAACAAACACCCAGCAACCGACAGGATTGCCTACTCCCCAGACAGAGCAGCTGCCACACAAGGCAGAGTGAGCCCTCTACAAACTCAGGACTCAAACTGTGGTCCTTGGACGAGCAGCATTGGCACCACCTGC	chr1	28488889	28162378	28488790	28488989	28162279	28162478	2	No	No	0.0403398	0.409856		0.718108	0.786605	321.011	287.58	230.52	226.212	0.551346	0.699641	0.96839	0.584583	0.544156	0.89925	370	305
libB_seq39660_[chr1:28488869-28489068]	AGCAACCGACAGGATTGCCTGCTCCCCAGACAGAGCAGCTGCCACACAAGGCAGAGTGAGCCCTCTACAAACTCAGGACTCAAACTGTGGTCCTTGGACCAGCAGCATTGGCACCACCTGCAAGCTTGTTAGAAATGCAGAATCTTGGGTCCCACCCCAGATCTCCTGTATCAGAATCTGTATGTTGGCCGGGCATGGTG	AGCAACCGACAGGATTGCCTACTCCCCAGACAGAGCAGCTGCCACACAAGGCAGAGTGAGCCCTCTACAAACTCAGGACTCAAACTGTGGTCCTTGGACGAGCAGCATTGGCACCACCTGCAAGCTTGTTAGAAATGCAGAATCTTGGGTCCCACCCCAGATCTCCTGTATCAGAATCTGTATGTTGGCCGGGCATGGTG	chr1	28488968	28162457	28488869	28489068	28162358	28162557	2	No	No	-0.0444596	0.401199		0.771416	0.829012	256.717	161.845	198.036	134.171	0.559634	0.662946	0.954279	0.60588	0.439049	0.835535	288	234
libA_seq278359_[chr1:28489530-28489729]	ATTCCCCGCTACTCATTTTCTACTCTTGCTGCACTGAATTTCTCGCTGCTTCCCTAAAAACTCCATTTTTCCTCAAATCTCTTTGCCTTTCCAGCAGCCCGCTTTTGCCTATTGCTTTACCTAGAAAAATCTTACTCATCTTAAGACCTAATCTGAAAAAGTACTTCCTCTGGGATGCCTTCCCTGATCGCCACAGGCAA	ATTCCCCGCTACTCATTTTCTACTCTTGCTGCACTGAATTTCTCGCTGCTTCCCTAAAAACTCCATTTTTCCTCAAATCTCTTTGCCTTTCCAGCAGCCTGCTTTTGCCTATTGCTTTACCTAGAAAAATCTTACTCATCTTAAGACCTAATCTGAAAAAGCACTTCCTCTGGGATGCCTTCCCTGATCGCCACAGGCAA	chr1	28489629	28163118	28489530	28489729	28163019	28163218	2	No	No	-0.0621283	0.387407		0.729117	0.779326	170.84	145.233	124.562	113.183	0.544416	0.728857	0.97877	0.547491	0.716071	0.974499	171	153
libB_seq258948_[chr1:28489592-28489791]	CCATTTTTCCTCAAATCTCTTTGCCTTTCCAGCAGCCCGCTTTTGCCTATTGCTTTACCTAGAAAAATCTTACTCATCTTAAGACCTAATCTGAAAAAGTACTTCCTCTGGGATGCCTTCCCTGATCGCCACAGGCAAAATGAGTTGCCTTCTTCTCTGGGTCCCTATGCACTGGGCGCATTCCTCAGTCTAGCACCTGA	CCATTTTTCCTCAAATCTCTTTGCCTTTCCAGCAGCCTGCTTTTGCCTATTGCTTTACCTAGAAAAATCTTACTCATCTTAAGACCTAATCTGAAAAAGCACTTCCTCTGGGATGCCTTCCCTGATCGCCACAGGCAAAATGAGTTGCCTTCTTCTCTGGGTCCCTATGCACTGGGCGCATTCCTCAGTCTAGCACCTGA	chr1	28489691	28163180	28489592	28489791	28163081	28163280	2	No	No	0.126646	0.0985902		0.852405	0.987122	126.606	107.886	107.92	106.497	0.66726	0.180075	0.559803	0.871784	0.000277048	0.00494616	127	120
libA_seq41279_[chr1:28489693-28489892]	CTTCCTCTGGGATGCCTTCCCTGATCGCCACAGGCAAAATGAGTTGCCTTCTTCTCTGGGTCCCTATGCACTGGGCGCATTCCTCAGTCTAGCACCTGACACAGTATGTTTTAAGTATTAATTTCTGTGGCTGTTTCCTTGTCAGACTGGGCACTTCCTGAGGGCAGGGACTAGATCTTTTTCATCTCTTCAATCCCAGT	CTTCCTCTGGGATGCCTTCCCTGATCGCCACAGGCAAAATGAGTTGCCTTCTTCTCTGGGTCCCTATGCACTGGGCGCATTCCTCAGTCTAGCACCTGATACAGTATGTTTTAAGTATTAATTTCTGTGGCTGTTTCCTTGTCAGACTGGGCACTTCCTGAGGGCAGGGACTAGATCTTTTTCATCTCTTCAATCCCAGT	chr1	28489792	28163281	28489693	28489892	28163182	28163381	1	No	No	0.144314	0.0275547		0.768565	0.928995	162.367	173.577	124.79	161.252	0.554929	0.683996	0.963857	0.615266	0.393637	0.802795	183	207
libB_seq171132_[chr1:28489824-28490023]	TGTTTCCTTGTCAGACTGGGCACTTCCTGAGGGCAGGGACTAGATCTTTTTCATCTCTTCAATCCCAGTGTCGGGCACCGAGGAATGAATGGATGAGTGACCATGCCCTGATGATGGCTCCGAAATCCCCGGCACAAAGGAAGTGTGCACAGTCTCCCCAGGGGAGCTGTACTGGGGTGGAGTGGGTTAGGGAGAACAAG	TGTTTCCTTGTCAGACTGGGCACTTCCTGAGGGCAGGGACTAGATCTTTTTCATCTCTTCAATCCCAGTGTCGGGCACCGAGGAATGAATGGATGAGTGGCCATGCCCTGATGATGGCTCCGAAATCCCCGGCACAAAGGAAGTGTGCACAGTCTCCCCAGGGGAGCTGTACTGGGGTGGAGTGGGTTAGGGAGAACAAG	chr1	28489923	28163412	28489824	28490023	28163313	28163512	1	No	No	0.0385154	0.639416		0.67095	0.662069	115.001	139.146	77.16	92.1245	0.646724	0.254552	0.663952	0.549018	0.709613	0.972013	110	141
libA_seq44367_[chr1:28490174-28490373]	CAAAGTGGCTGGAACAGGACCTGAGCCACAAATGACCAAGCCTCCCTCTCCCCACTGGCCCAGCTGCTTGGAGCCAGGGGAGGGGACTGTGGGCCAACACTGACCTAGGGGCTTTGACCTACACACTGGCTTTCCTGCCAGCTCCAGATAGAGCCTCCAGCTAATGGCAACAAAGCTTTCAACAGCTCAGGAAGAGGATG	CAAAGTGGCTGGAACAGGACCTGAGCCACAAATGACCAAGCCTCCCTCTCCCCACTGGCCCAGCTGCTTGGAGCCAGGGGAGGGGACTGTGGGCCAACATTGACCTAGGGGCTTTGACCTACACACTGGCTTTCCTGCCAGCTCCAGATAGAGCCTCCAGCTAATGGCAACAAAGCTTTCAACAGCTCAGGAAGAGGATG	chr1	28490273	28163762	28490174	28490373	28163663	28163862	1	No	No	0.0591878	0.203961		1.04232	1.04209	244.683	232.878	255.038	242.681	0.64527	0.260374	0.670535	0.667265	0.180059	0.559803	402	362
libB_seq194985_[chr1:28493904-28494103]	TGAAACCATAATGCAATATCACCTCAAACCCACTGGAATGGCCACTATCAGTAAAACAGAAATGTGTCAGCAAGGATGTGAGAAATTGGAACTTTCGCACAGTGTTCGTGGGATTCCAAAACGGTGCAGCCACTATGGAAAAGAGTATAGAAGCTCCTCAAAAAACTAAAATTAGAATGATTATATGACCCAACAGTTCC	TGAAACCATAATGCAATATCACCTCAAACCCACTGGAATGGCCACTATCAGTAAAACAGAAATGTGTCAGCAAGGATGTGAGAAATTGGAACTTTCGCATAGTGTTCGTGGGATTCCAAAACGGTGCAGCCACTATGGAAAAGAGTATAGAAGCTCCTCAAAAAACTAAAATTAGAATGATTATATGACCCAACAGTTCC	chr1	28494003	28167492	28493904	28494103	28167393	28167592	1	No	No	0.0524264	0.663519		0.82423	0.691615	61.3903	38.8163	50.5998	26.8459	0.781391	0.00986626	0.0853636	0.721562	0.056036	0.280445	70	43
libA_seq121052_[chr1:28600154-28600353]	TGGGCTCAGACCTGGCTTTGAATCCTGGGCTGCTAGCCTTTCCGGCTGTGCGACCACTGACGAGTCACTTCCTAGCTCAGGGCTTCAGGATTGCTGTGTGGGGTTAGTGGGGCAGTAGAAGCAAAGATCTTAGCGCAGAGCCTGGCCCAGGGGGAACCGCTCCATAAATAACTGCCACTATTGTTGTTACCAGGGGCCTC	TGGGCTCAGACCTGGCTTTGAATCCTGGGCTGCTAGCCTTTCCGGCTGTGCGACCACTGACGAGTCACTTCCTAGCTCAGGGCTTCAGGATTGCTGTGTAGGGTTAGTGGGGCAGTAGAAGCAAAGATCTTAGCGCAGAGCCTGGCCCAGGGGGAACCGCTCCATAAATAACTGCCACTATTGTTGTTACCAGGGGCCTC	chr1	28600253	28273742	28600154	28600353	28273643	28273842	1	No	No	-0.00174456	0.974772		1.48446	1.21679	102.443	178.682	152.072	217.42	0.658178	0.211168	0.60723	0.621417	0.3646	0.778012	186	275
libB_seq239207_[chr1:28601577-28601776]	TCTGGGTTCACAGTTGTTTCCATTTTCTTTTTGTTTTTTTCTTTTCCTTTCTTCTTGCCTATACTGTTTTTCAAAGCAAATTGTGATTTTAAAAGATGATAGTACTCATTGTTTGAACGTTGTAAATGAAACTCTTTAATTGCACTCCCAGAGATAATTATTGTTTGATATTTATGTACATATATATACACACACACACA	TCTGGGTTCACAGTTGTTTCCATTTTCTTTTTGTTTTTTTCTTTTCCTTTCTTCTTGCCTATACTGTTTTTCAAAGCAAATTGTGATTTTAAAAGATGACAGTACTCATTGTTTGAACGTTGTAAATGAAACTCTTTAATTGCACTCCCAGAGATAATTATTGTTTGATATTTATGTACATATATATACACACACACACA	chr1	28601676	28275165	28601577	28601776	28275066	28275265	1	No	No	-0.222594	0.116122		0.896797	0.645382	47.8711	78.1154	42.9307	50.4143	0.614771	0.396002	0.80426	0.577514	0.578722	0.917159	32	47
libB_seq140061_[chr1:28604495-28604694]	TTTCCAGCCAGTCATTCCTCTGTCTACACTGATCTGTTTTGACATTGGCTCCCCTCACTCACTAGACTGGGGATAACTAAGTGGCTTCTAGACTCATCACCAACTTGCTTTTTGGCTTTGAAGAAGTTAGTCATCTTCTCCAGGGCTTAGGTTGCCCATTTGTAGAATGAGTACAAGCACCTTTTTACCCTTATCCTCTT	TTTCCAGCCAGTCATTCCTCTGTCTACACTGATCTGTTTTGACATTGGCTCCCCTCACTCACTAGACTGGGGATAACTAAGTGGCTTCTAGACTCATCATCAACTTGCTTTTTGGCTTTGAAGAAGTTAGTCATCTTCTCCAGGGCTTAGGTTGCCCATTTGTAGAATGAGTACAAGCACCTTTTTACCCTTATCCTCTT	chr1	28604594	28278083	28604495	28604694	28277984	28278183	1	No	No	-0.253518	0.00692142		0.916811	0.628169	80.0558	113.331	73.396	71.1908	0.861233	0.000446538	0.00741986	0.556172	0.67849	0.961871	80	91
libA_seq299304_[chr1:28839954-28840153]	GCCCTGACCTCCCAAAGTGCTAGAATTACAGGCATGAGCCACCGTGCCTGGCCTTATTTTAAAATTTTATTTCTTGTAGGTAACATGTTGGGTTTTTCAATATGACAGTCTATGTCTTTTAATTGGAGTGTTTAGGCTATTTACTTTTTTTTTTTAAGACAGGGTCTCACTCTGTCACCCAGGCCAGAGTTCAGTGGCAA	GCCCTGACCTCCCAAAGTGCTAGAATTACAGGCATGAGCCACCGTGCCTGGCCTTATTTTAAAATTTTATTTCTTGTAGGTAACATGTTGGGTTTTTCAGTATGACAGTCTATGTCTTTTAATTGGAGTGTTTAGGCTATTTACTTTTTTTTTTTAAGACAGGGTCTCACTCTGTCACCCAGGCCAGAGTTCAGTGGCAA	chr1	28840053	28513541	28839954	28840153	28513442	28513641	1	No	Yes	-0.0431272	0.58749	0.797934	1.68282	1.04445	62.1596	93.9975	104.604	98.176	1.00789	1.35812e-07	5.02204e-06	0.614277	0.398365	0.806134	123	133
libA_seq3977_[chr1:29236657-29236856]	ATTGATGGTAGTTATTTTTGACTGGTGGCTTTATAGTGACTTACATTTTTTCTTGTGTTTCTAAATTTTCTATGAACAATTCAAGTACTACTAGTAAAAATAATCCCCATCCCACTGTATGAATGGTAATTCCCATCCCATTATAGCCTGTTTGATTTATCATTTGTGTTTACAAGTCTAAAATAACTGTGATTTTTTAT	ATTGATGGTAGTTATTTTTGACTGGTGGCTTTATAGTGACTTACATTTTTTCTTGTGTTTCTAAATTTTCTATGAACAATTCAAGTACTACTAGTAAAATTAATCCCCATCCCACTGTATGAATGGTAATTCCCATCCCATTATAGCCTGTTTGATTTATCATTTGTGTTTACAAGTCTAAAATAACTGTGATTTTTTAT	chr1	29236756	28910244	29236657	29236856	28910145	28910344	1	No	No	-0.0526156	0.542074		0.819314	0.894315	106.381	114.206	87.1591	102.136	0.860102	0.000469532	0.00774335	0.631653	0.31803	0.734768	93	96
libB_seq80188_[chr1:29237127-29237326]	CACTCCCTGGCCTTCCCCACTGGTCACCACCTAATTTCACCATCTAATTTCACCCTCTTATGTGCAGCTGGTGTTTGCTTTTGCTTGGGCTCAGTTTGCAGTGGGGAAGGATTAAGACCCTTTCACACTGTCTTTTTTTTTCTTTTTCTCTTTTGCTTACTGCCCTTGACTGCTCCAGGGGCTAACAGGCAGCTAGCGGG	CACTCCCTGGCCTTCCCCACTGGTCACCACCTAATTTCACCATCTAATTTCACCCTCTTATGTGCAGCTGGTGTTTGCTTTTGCTTGGGCTCAGTTTGCTGTGGGGAAGGATTAAGACCCTTTCACACTGTCTTTTTTTTTCTTTTTCTCTTTTGCTTACTGCCCTTGACTGCTCCAGGGGCTAACAGGCAGCTAGCGGG	chr1	29237226	28910714	29237127	29237326	28910615	28910814	1	No	No	0.188675	0.0730108		1.0045	1.32013	37.7048	49.6084	37.8743	65.4895	0.699713	0.0937836	0.387275	0.616786	0.3864	0.797121	68	89
libB_seq146835_[chr1:29237623-29237822]	GTAGTTTTTCCACCTTCATATTAGGCATTACTTATACCCCCACATCTTCCTATGTGATAGGCCTGGCAACACTCAGAGATTGGGCACTTAGCCTAACAAGTGAAGATGTGTGTCTAAAATAACAAAAATTCCTCATGTGTGGATAGTACTTTACAGTTTACAAAGCCCTTTCATCTCCAGGCTAAGAATTAAAAGCCAGC	GTAGTTTTTCCACCTTCATATTAGGCATTACTTATACCCCCACATCTTCCTATGTGATAGGCCTGGCAACACTCAGAGATTGGGCACTTAGCCTAACAACTGAAGATGTGTGTCTAAAATAACAAAAATTCCTCATGTGTGGATAGTACTTTACAGTTTACAAAGCCCTTTCATCTCCAGGCTAAGAATTAAAAGCCAGC	chr1	29237722	28911210	29237623	29237822	28911111	28911310	1	No	No	-0.104764	0.289709		0.923347	0.914832	47.5422	46.7971	43.898	42.8115	0.464502	0.945319	1	0.615849	0.390855	0.800527	62	65
libB_seq61382_[chr1:29241705-29241904]	GGCTGTCTGCAGAAGTCAGGCGGAATCTGAGGACTGCAGGGAGCCCTGGCAAGACTTCGCAGGCCTTCCCGCCACCGACGCCTGCATCATTGAAAAACACGTTCCCCCTTAGTCTTCTGGGTTCCCAGCGAGCAGAGGGTTAAATCTATTCTCTCAGCGTCGTGACCTCCTTTTTCAGTTCGCGCATCTGTCGGCTTGGA	GGCTGTCTGCAGAAGTCAGGCGGAATCTGAGGACTGCAGGGAGCCCTGGCAAGACTTCGCAGGCCTTCCCGCCACCGACGCCTGCATCATTGAAAAACATGTTCCCCCTTAGTCTTCTGGGTTCCCAGCGAGCAGAGGGTTAAATCTATTCTCTCAGCGTCGTGACCTCCTTTTTCAGTTCGCGCATCTGTCGGCTTGGA	chr1	29241804	28915292	29241705	29241904	28915193	28915392	1	No	No	-0.000116661	0.983836		1.18029	1.13446	291.74	292.23	344.336	331.522	0.698239	0.0968837	0.394993	0.617945	0.380907	0.791775	340	360
libA_seq10767_[chr1:29242390-29242589]	GTAGTCAATGCTGTTGCTCATTGTTGTTTTCTGTATTCTCAGTCCTGGCAAAAATTTTAGTTGGTTTGATCCCTTTAATCAAAAGCAGGATATATAGCCTGTATATGTTTCTTCCCGTCCCAGTTTTGTTAATGTAGCACTAACCCCTACTTTTTATGGAAACTTGATGTACTCTTCATTTTCCTTTTCTGTAAATTGAA	GTAGTCAATGCTGTTGCTCATTGTTGTTTTCTGTATTCTCAGTCCTGGCAAAAATTTTAGTTGGTTTGATCCCTTTAATCAAAAGCAGGATATATAGCCCGTATATGTTTCTTCCCGTCCCAGTTTTGTTAATGTAGCACTAACCCCTACTTTTTATGGAAACTTGATGTACTCTTCATTTTCCTTTTCTGTAAATTGAA	chr1	29242489	28915977	29242390	29242589	28915878	28916077	1	No	No	-0.0893318	0.200388		0.837814	0.785997	208.978	183.54	175.085	144.262	0.614865	0.395549	0.803854	0.613524	0.401976	0.808533	174	153
libA_seq222802_[chr1:29246651-29246850]	AATATGACTGTGAGTTTATATTGATTAGATTGGAAGAAGCAATAGATGCTCTATTAAGATTATTTTCTATTACCTAATTCTATATTCAATGTATATCTATAATTCTATTCTGTTATCTAATATCTATTAATAGAGACAGGAACACCTCCATCTTTTTTTGGAAATAGGTGGAAATAATCAAATAAGATTGGATATAATCT	AATATGACTGTGAGTTTATATTGATTAGATTGGAAGAAGCAATAGATGCTCTATTAAGATTATTTTCTATTACCTAATTCTATATTCAATGTATATCTACAATTCTGTTCTGTTATCTAATATCTATTAATAGAGACAGGAACACCTCCATCTTTTTTTGGAAATAGGTGGAAATAATCAAATAAGATTGGATATAATCT	chr1	29246750	28920238	29246651	29246850	28920139	28920338	2	No	No	0.126519	0.185905		0.739227	1.01723	86.492	71.8137	63.9373	73.0514	0.53709	0.758124	0.987527	0.537044	0.758301	0.987527	87	92
libB_seq307189_[chr1:29246658-29246857]	CTGTGAGTTTATATTGATTAGATTGGAAGAAGCAATAGATGCTCTATTAAGATTATTTTCTATTACCTAATTCTATATTCAATGTATATCTATAATTCTATTCTGTTATCTAATATCTATTAATAGAGACAGGAACACCTCCATCTTTTTTTGGAAATAGGTGGAAATAATCAAATAAGATTGGATATAATCTGTACTCT	CTGTGAGTTTATATTGATTAGATTGGAAGAAGCAATAGATGCTCTATTAAGATTATTTTCTATTACCTAATTCTATATTCAATGTATATCTACAATTCTGTTCTGTTATCTAATATCTATTAATAGAGACAGGAACACCTCCATCTTTTTTTGGAAATAGGTGGAAATAATCAAATAAGATTGGATATAATCTGTACTCT	chr1	29246757	28920245	29246658	29246857	28920146	28920345	2	No	No	-0.110228	0.358086		0.956404	0.775891	36.5896	45.1432	34.9944	35.0262	0.668539	0.175938	0.553505	0.418402	0.985115	1	43	45
libA_seq22248_[chr1:29248712-29248911]	CCTCCTGGTCCGCCCGCCTTGGCCTCCCAAAGTGCTCAGATCACAGGCATGAACCACCGCACCTGGCCTATAAAATTATATTTTATATTTAGATAGTCTCGAGATAATTGTGTTAGGTTGGAAATAGTTGTTGCCAAGTAAATAAAGTAAAGGAGAGCTACTTAAGGGAAAGGAGACCAAGAATAAGAAGCCTGGTAGAG	CCTCCTGGTCCGCCCGCCTTGGCCTCCCAAAGTGCTCAGATCACAGGCATGAACCACCGCACCTGGCCTATAAAATTATATTTTATATTTAGATAGTCTTGAGATAATTGTGTTAGGTTGGAAATAGTTGTTGCCAAGTAAATAAAGTAAAGGAGAGCTACTTAAGGGAAAGGAGACCAAGAATAAGAAGCCTGGTAGAG	chr1	29248811	28922299	29248712	29248911	28922200	28922399	1	No	No	-0.000651441	1		0.635879	0.745699	111.456	126.405	70.8723	94.2602	0.484273	0.912405	1	0.595842	0.488509	0.867471	63	79
libA_seq3633_[chr1:29250607-29250806]	ATGTCCATGTGGTTAAAAACGAGGTCTGTCAGTAAACTTGGATGCAGATCTTCGGTGTGAGTGATCTTGGAAGCAGATTCTCCAGGCAGAGTTGAGCCTTGAGGTGAATGCAAATGCAGTAGACAGCTTTACTACAACTTCATGAAAGCCCCTGGCCGGGTGCGTGGCTCATGCCTGTAATCCCAACACTTTGGGAGGCC	ATGTCCATGTGGTTAAAAACGAGGTCTGTCAGTAAACTTGGATGCAGATCTTCGGTGTGAGTGATCTTGGAAGCAGATTCTCCAGGCAGAGTTGAGCCTAGAGGTGAATGCAAATGCAGTAGACAGCTTTACTACAACTTCATGAAAGCCCCTGGCCGGGTGCGTGGCTCATGCCTGTAATCCCAACACTTTGGGAGGCC	chr1	29250706	28924194	29250607	29250806	28924095	28924294	1	No	No	-0.115444	0.180459		0.919375	0.865119	75.4053	90.6763	69.3257	78.4457	0.61884	0.376682	0.788249	0.584186	0.546106	0.899994	97	109
libA_seq31380_[chr1:29253247-29253446]	CTTTGATAAAATCTGACCTCATGGAGATGGGAGAGAATAATCTTGCAATGAGAATAATTTTTACCTCTTGACTTATGCATTTTTCTACTTAAATTGGATATCTGTCTAATGCTTATTATATATAAACATGTGTAATATAGCTGCACCTGGTTTTGTCTAGTGTTGATCTTTGGATTTGATCCAGACTTATACTGTAACAT	CTTTGATAAAATCTGACCTCATGGAGATGGGAGAGAATAATCTTGCAATGAGAATAATTTTTACCTCTTGACTTATGCATTTTTCTACTTAAATTGGATGTCTGTCTAATGCTTATTATATATAAACATGTGTAATATAGCTGCACCTGGTTTTGTCTAGTGTTGATCTTTGGATTTGATCCAGACTTATACTGTAACAT	chr1	29253346	28926834	29253247	29253446	28926735	28926934	1	No	No	-0.0727563	0.416053		0.98812	0.972292	67.5394	136.856	66.737	133.064	0.797368	0.00570844	0.0565832	0.662506	0.195977	0.586584	73	130
libA_seq62769_[chr1:29253979-29254178]	ACATAAGACCGCATTTTTCTACTTGGCTCTATGGTCTTTGTTCCTAAGGAAGGGAATTAACACATACTGAATGCTAGCTATGTATCAGATACTACTCTCCGTGTATGCTAATTAATTTAAATATTTCTGTGTTTTACATCCAATCTACAAGGAGTTTTTATTGCTTTGATGAAATCCCTCCCTCCCCCTTCTTTCCTCTC	ACATAAGACCGCATTTTTCTACTTGGCTCTATGGTCTTTGTTCCTAAGGAAGGGAATTAACACATACTGAATGCTAGCTATGTATCAGATACTACTCTCTGTGTATGCTAATTAATTTAAATATTTCTGTGTTTTACATCCAATCTACAAGGAGTTTTTATTGCTTTGATGAAATCCCTCCCTCCCCCTTCTTTCCTCTC	chr1	29254078	28927566	29253979	29254178	28927467	28927666	1	No	No	0.0267801	0.689953		1.13561	1.08321	175.548	194.16	199.355	210.316	0.656823	0.216061	0.615061	0.792044	0.00687755	0.0650326	153	152
libA_seq56830_[chr1:29254663-29254862]	GATAAAACACACACCTCTGTAATTTGTGGTATTCTATTGGGATACCTCCCTTACTTGACCCACAACACATATGTTTTCTAGTGGCAGAAGCCATCTTTACTTCTGCTACTTGGGAGTGCCTCCAGCATATCCAGATTTCTCTAAATACAGAGGAGAAGGTCCAGAGGGAAAAAAAAAATTCTTTATCTTACCAGCCTGTG	GATAAAACACACACCTCTGTAATTTGTGGTATTCTATTGGGATACCTCCCTTACTTGACCCACAACACATATGTTTTCTAGTGGCAGAAGCCATCTTTATTTCTGCTACTTGGGAGTGCCTCCAGCATATCCAGATTTCTCTAAATACAGAGGAGAAGGTCCAGAGGGAAAAAAAAAATTCTTTATCTTACCAGCCTGTG	chr1	29254762	28928250	29254663	29254862	28928151	28928350	1	No	No	0.124924	0.109806		0.65907	0.835654	104.049	127.748	68.5753	106.753	0.572415	0.603304	0.928218	0.465481	0.94396	1	105	135
libA_seq170563_[chr1:29255351-29255550]	ACTAGGTTACTGATTCAAGGTCCTTGGGTTTGTTTCTAAGGAACAGTGCAATACAGTCAAAGATCTTTGGAATCATAAATGTGGTTTAGAATCCTGGCTGTGGTACTGACTGCTGTGTGTCTGTCTTTATGCAAGTTACACATTCTCCCTACTTCTCAGTTTCTTCATCTGTTAAATTTGTATAACATTTAACATGATAT	ACTAGGTTACTGATTCAAGGTCCTTGGGTTTGTTTCTAAGGAACAGTGCAATACAGTCAAAGATCTTTGGAATCATAAATGTGGTTTAGAATCCTGGCTCTGGTACTGACTGCTGTGTGTCTGTCTTTATGCAAGTTACACATTCTCCCTACTTCTCAGTTTCTTCATCTGTTAAATTTGTATAACATTTAACATGATAT	chr1	29255450	28928938	29255351	29255550	28928839	28929038	1	No	No	0.0733491	0.278054		0.731622	0.768221	152.126	222.278	111.299	170.759	0.522744	0.810111	1	0.635728	0.300216	0.715679	151	213
libA_seq29962_[chr1:29257744-29257943]	TACAAAAAATTTAAAAATTAATGGGACGTGGTGGCATGTACCTGTGGTCCCAGCTACTCGGGAGGCTGAGGTGGGAGGGTCACTTGAGCTTGGGAAGCTGAGGTGGTTCTAGCCTTGGCAACAGAGTAAGACTCTGTCATTAAAAAAAAAAAAAAAAAAGGCTGAAAAATAGCACAAATATCACAAAATTTAGAAAAATA	TACAAAAAATTTAAAAATTAATGGGACGTGGTGGCATGTACCTGTGGTCCCAGCTACTCGGGAGGCTGAGGTGGGAGGGTCACTTGAGCTTGGGAAGCTAAGGTGGTTCTAGCCTTGGCAACAGAGTAAGACTCTGTCATTAAAAAAAAAAAAAAAAAAGGCTGAAAAATAGCACAAATATCACAAAATTTAGAAAAATA	chr1	29257843	28931331	29257744	29257943	28931232	28931431	1	N/A	N/A																0	0
libA_seq178449_[chr1:29259057-29259256]	CATGTTATTGTTAATGTGGAGATGAAAAACAGGCCAAACTAGTTATATATTTTCAGTCTAAGATCTTTCTCCTCTGTTAAGTTTTAGACTAGATATTCTCGTTTTGTCAGGCTCTCAGTACATTTTCTCTTCCATGTCAACTCTAATTCTCTTCATCTCTTCTTTTGGTAGTGAAAATCAAGTAGAATATTAAAAGACCA	CATGTTATTGTTAATGTGGAGATGAAAAACAGGCCAAACTAGTTATATATTTTCAGTCTAAGATCTTTCTCCTCTGTTAAGTTTTAGACTAGATATTCTTGTTTTGTCAGGCTCTCAGTACATTTTCTCTTCCATGTCAACTCTAATTCTCTTCATCTCTTCTTTTGGTAGTGAAAATCAAGTAGAATATTAAAAGACCA	chr1	29259156	28932644	29259057	29259256	28932545	28932744	1	No	Yes	-0.00744903	0.924203	0.97185	1.24008	1.55272	63.7411	67.7768	79.044	105.238	0.659023	0.208147	0.602447	0.848167	0.000788672	0.0118871	122	144
libA_seq136157_[chr1:29259874-29260073]	CTGGGAGAGGTAACTTATCTAAGGTCATGAAGCTAGTAACTGAGGGTGCTAAGACTCAATGTTTAGCTGACTTCAAAACTGATGTGCAGCACTGTGATTAGATTTGGAACTCTCTTCTATTGTGGTTAGGGTAGTGGTAAACTTTCATCCTATTCAGATTTTCACAAGTCATAATTTATTGTCACCTAGGATGACCAGGA	CTGGGAGAGGTAACTTATCTAAGGTCATGAAGCTAGTAACTGAGGGTGCTAAGACTCAATGTTTAGCTGACTTCAAAACTGATGTGCAGCACTGTGATTGGATTTGGAACTCTCTTCTATTGTGGTTAGGGTAGTGGTAAACTTTCATCCTATTCAGATTTTCACAAGTCATAATTTATTGTCACCTAGGATGACCAGGA	chr1	29259973	28933461	29259874	29260073	28933362	28933561	1	No	No	-0.0927951	0.311807		1.07853	1.23875	43.8247	50.6669	47.2661	62.7638	0.546966	0.718273	0.975437	0.566171	0.632841	0.942215	82	109
libB_seq300675_[chr1:29261186-29261385]	GTGTGTGTGTGTGTGTGTGTGTGTGTGTGTGTATTTTAATACTTTCCTACTTTGTGGTACTACAAAATGCTCCAGGCTCATCTTGCATATTTCCTGCCCTGCTCCTAGAATCAGTCATTTCTCCAAGGAGTCCCCATTCCTTTTATTGGATAATGGCATTAGAAACCAAGATCTGGCCAGGCACGGTGACTCAAACGCCT	GTGTGTGTGTGTGTGTGTGTGTGTGTGTGTGTATTTTAATACTTTCCTACTTTGTGGTACTACAAAATGCTCCAGGCTCATCTTGCATATTTCCTGCCCGGCTCCTAGAATCAGTCATTTCTCCAAGGAGTCCCCATTCCTTTTATTGGATAATGGCATTAGAAACCAAGATCTGGCCAGGCACGGTGACTCAAACGCCT	chr1	29261285	28934773	29261186	29261385	28934674	28934873	1	N/A	N/A	0.783084	0.0268163		inf	0.336415	0	3.86342	0.211702	1.29971				0.502981	0.869398	1	1	4
libB_seq101819_[chr1:29262701-29262900]	AGTCAAAATTAGAAGCACAATCTAAAACTTCAGAAGGGACTTCAGAAGTCATTTGGCCTATTTCTTCAGTTAGAGATAAGAAAACTGTGGCCCCAAGATTTGGAGTGACTTGACTAAGTGATGGCAAAGACGGAGCTGGATCTTTGGCTTTCTCTCACTTTGTACAGTGTTTTCACATATGCAGCTGCTTCATGCCCTAT	AGTCAAAATTAGAAGCACAATCTAAAACTTCAGAAGGGACTTCAGAAGTCATTTGGCCTATTTCTTCAGTTAGAGATAAGAAAACTGTGGCCCCAAGATGTGGAGTGACTTGACTAAGTGATGGCAAAGACGGAGCTGGATCTTTGGCTTTCTCTCACTTTGTACAGTGTTTTCACATATGCAGCTGCTTCATGCCCTAT	chr1	29262800	28936288	29262701	29262900	28936189	28936388	1	No	No	-0.0535501	0.53059		0.737314	0.671195	95.2137	103.788	70.2024	69.6621	0.591352	0.510732	0.882137	0.476684	0.926455	1	110	118
libB_seq45884_[chr1:29263176-29263375]	TGGCTTCATTCACTTAGCATGTTTCCAAGGTTCATCCATGTGGTAGCATGTATCAGTACTTCATTCCTTTGTATGGCTGAATAATATTCCACTGTAGTACCACACAAAAATATTCTATTGTATATCACATTTTGTTTATCCCTTCATCAGTTGCTGGATATTGTGTTGTTTGTGCTTTTTGGCTATTATAAATAATGCTG	TGGCTTCATTCACTTAGCATGTTTCCAAGGTTCATCCATGTGGTAGCATGTATCAGTACTTCATTCCTTTGTATGGCTGAATAATATTCCACTGTAGTATCACACAAAAATATTCTATTGTATATCACATTTTGTTTATCCCTTCATCAGTTGCTGGATATTGTGTTGTTTGTGCTTTTTGGCTATTATAAATAATGCTG	chr1	29263275	28936763	29263176	29263375	28936664	28936863	1	No	No	0.222255	0.0106311		0.663066	0.785168	137.835	113.632	91.3938	89.2199	0.566424	0.631659	0.942125	0.585711	0.538603	0.896575	92	92
libA_seq273981_[chr1:29263762-29263961]	ATTGTGTTATTTGTCTTTGAATTGTGAGAGTACTTTATGCATTCCATAGACTAAACCTTTATCAGGCATATAATTTGCAAATTTCTCCTGTTGTTTAGGTTGTATTTCCACTTTTCTGACGCATTTTAAAGCACAAAAGTTTTTATTTATTTATTTTTTTTTGAGGCAGAGTCTCGCTCTTGTCGCCCAGGCTGGAGTGC	ATTGTGTTATTTGTCTTTGAATTGTGAGAGTACTTTATGCATTCCATAGACTAAACCTTTATCAGGCATATAATTTGCAAATTTCTCCTGTTGTTTAGGCTGTATTTCCACTTTTCTGACGCATTTTAAAGCACAAAAGTTTTTATTTATTTATTTTTTTTTGAGGCAGAGTCTCGCTCTTGTCGCCCAGGCTGGAGTGC	chr1	29263861	28937349	29263762	29263961	28937250	28937449	1	No	Yes	0.0196472	0.83243	0.934644	1.36535	1.36669	44.72	44.1437	61.0584	60.3306	0.683063	0.133244	0.473574	0.81166	0.00339446	0.0382557	85	85
libB_seq216762_[chr1:29270854-29271053]	CATTTAAAAATAACAGAATGTAATTGGATTGTTTGTAACTCAAAAGATAAAAATGCTTGAGAGGATGGATACCGCATTCTCCATGATGTGCTTCTTTCACTTTGCATGCCATATCAAATCATCTCACATACCCCATAAATATATATGCTTACTGTGTACTCACAATAATTAAACATAAAACTCTCAGATCTGGTTTTTTT	CATTTAAAAATAACAGAATGTAATTGGATTGTTTGTAACTCAAAAGATAAAAATGCTTGAGAGGATGGATACCGCATTCTCCATGATGTGCTTCTTTCATTTTGCATGCCATATCAAATCATCTCACATACCCCATAAATATATATGCTTACTGTGTACTCACAATAATTAAACATAAAACTCTCAGATCTGGTTTTTTT	chr1	29270953	28944441	29270854	29271053	28944342	28944541	1	No	No	-0.170099	0.0856296		0.610065	0.496164	165.885	137.602	101.201	68.2729	0.650962	0.237978	0.644331	0.512203	0.843539	1	94	71
libA_seq292817_[chr1:29275873-29276072]	GGAGCCTGGATCAAGGTTGCTGTGAGCCATGATGGCATCACTGCACTCCAGTATGAGTGACAGAGTGAGACCCTGTCTCAAAAAAAACTTACCATCTCTATATTACTATATATAGATATATATTACAACAGATAGATCTTTAAAAATATATTGTTTAGTTTTGCTTGGTTTTGAGCTTTATAAAAATGGTATATTTTGAA	GGAGCCTGGATCAAGGTTGCTGTGAGCCATGATGGCATCACTGCACTCCAGTATGAGTGACAGAGTGAGACCCTGTCTCAAAAAAAACTTACCATCTCTGTATTACTATATATAGATATATATTACAACAGATAGATCTTTAAAAATATATTGTTTAGTTTTGCTTGGTTTTGAGCTTTATAAAAATGGTATATTTTGAA	chr1	29275972	28949460	29275873	29276072	28949361	28949560	1	No	No	-0.0665431	0.559166		0.769099	0.712825	54.3633	72.5694	41.8107	51.7293	0.462499	0.948017	1	0.65837	0.210477	0.605927	50	66
libA_seq5656_[chr1:29292869-29293068]	TATTATGAGGAAAGTAGTTTCTGGCCTTTGGACTTATCAAAATCAGTCTTTCTTTTGTTCATTTATTTGTTCAACTCATATTTTTTGGTGCAACATTCTAGGCAACAGGGATGAAACAATGAACAAAACAAGCACAATCCTTTGCTCCAATGGAGTTTACATTCTAGTGGGGGTAGACAAACAATAAACCAAATCAAGTA	TATTATGAGGAAAGTAGTTTCTGGCCTTTGGACTTATCAAAATCAGTCTTTCTTTTGTTCATTTATTTGTTCAACTCATATTTTTTGGTGCAACATTCTGGGCAACAGGGATGAAACAATGAACAAAACAAGCACAATCCTTTGCTCCAATGGAGTTTACATTCTAGTGGGGGTAGACAAACAATAAACCAAATCAAGTA	chr1	29292968	28966456	29292869	29293068	28966357	28966556	1	No	No	-0.141304	0.10899		0.869099	0.748981	97.9601	120.669	85.137	90.379	0.646975	0.253554	0.663104	0.551585	0.698607	0.967949	83	90
libA_seq122563_[chr1:30162215-30162414]	GGCAGGGGGCAGCTGTAATGCCAGAGACTCTGTTGCTCAGAGCTGGGAAGCTGGGGCCTAACAATGCAAAGACCCCACCCATCCCCAGCTGTGCCCACCTGGGGCCTTTGCCCTCCCAGCCCTCCTGCTGGGGCCTCCCCTCCCCCCTCCGGCGTTACAGCTCCCACGACACCAGGTGGCACCCTTGGCACAGCTGCGCC	GGCAGGGGGCAGCTGTAATGCCAGAGACTCTGTTGCTCAGAGCTGGGAAGCTGGGGCCTAACAATGCAAAGACCCCACCCATCCCCAGCTGTGCCCACCCGGGGCCTTTGCCCTCCCAGCCCTCCTGCTGGGGCCTCCCCTCCCCCCTCCGGCGTTACAGCTCCCACGACACCAGGTGGCACCCTTGGCACAGCTGCGCC	chr1	30162314	29689467	30162215	30162414	29689368	29689567	1	No	No	0.0823382	0.224039		0.747619	0.773438	188.072	150.994	140.606	116.785	0.52839	0.790525	0.996592	0.572696	0.601959	0.927719	202	176
libA_seq133899_[chr1:30403398-30403597]	GGAGGATGCTGTCTTGGAAGCAGTGGGAAAGGCGGATGCATGGTAGAAATCCTCCAGTTGGGCCCAATCCTACCACTTGTAGGGCAAGAGTGTGTGTGGGCCTCCTTGTCCCCCTCCTCTGCCCACCCCCAGCTCTGTCCTCAACCACTGGAGCCTGGCTCCCATGGGATGACACAACCTGCAGGTCTAAGAACTATCCA	GGAGGATGCTGTCTTGGAAGCAGTGGGAAAGGCGGATGCATGGTAGAAATCCTCCAGTTGGGCCCAATCCTACCACTTGTAGGGCAAGAGTGTGTGTGGTCCTCCTTGTCCCCCTCCTCTGCCCACCCCCAGCTCTGTCCTCAACCACTGGAGCCTGGCTCCCATGGGATGACACAACCTGCAGGTCTAAGAACTATCCA	chr1	30403497	29930650	30403398	30403597	29930551	29930750	1	No	No	-0.0937742	0.0280469		0.781996	0.7497	417.51	470.851	326.491	352.997	0.625079	0.347665	0.762098	0.64301	0.269557	0.680256	507	478
libB_seq228462_[chr1:30443281-30443480]	GCTTCTCTAATCAGCTTCCAAAAAGTTTTTCCACCCATTAGTACCCAGTATTTCATGGGATCCTTTGAGAAGCCTGTGAGTTTGGTTGGACAAATTTACTATCATTCTAATCAGTGGAGGCCCAGAGAGGGGAATTAACTAGCCCAGAATCAAGGAGAAAGTGAGAGGGAGAATTGCAACAAGAGCCCCTTAACTATGGC	GCTTCTCTAATCAGCTTCCAAAAAGTTTTTCCACCCATTAGTACCCAGTATTTCATGGGATCCTTTGAGAAGCCTGTGAGTTTGGTTGGACAAATTTACCATCATTCTAATCAGTGGAGGCCCAGAGAGGGGAATTAACTAGCCCAGAATCAAGGAGAAAGTGAGAGGGAGAATTGCAACAAGAGCCCCTTAACTATGGC	chr1	30443380	29970533	30443281	30443480	29970434	29970633	1	No	No	-0.0101566	0.926946		0.669865	0.701058	71.4166	70.8097	47.8395	49.6417	0.744005	0.0309187	0.189204	0.607479	0.43124	0.830775	59	57
libB_seq212038_[chr1:30485264-30485463]	CCCCACAGCCCCCTTTACTCTCACCAAATCTTCATGTGCTGGCTTCTTTTCCACAGTCTACTCTCTGCTCAAGTGAAGCAGAGAGTAGAGTGTGTCTAGTCTCCTTCCTTCAAGAAGCCCTCCCTGACTACCCCAACTAAAGCAGCCTCCTCTCCCTGCCTGGCACTTACTAACATCCCATCCTGTTTTACTCTGGTCAC	CCCCACAGCCCCCTTTACTCTCACCAAATCTTCATGTGCTGGCTTCTTTTCCACAGTCTACTCTCTGCTCAAGTGAAGCAGAGAGTAGAGTGTGTCTAGCCTCCTTCCTTCAAGAAGCCCTCCCTGACTACCCCAACTAAAGCAGCCTCCTCTCCCTGCCTGGCACTTACTAACATCCCATCCTGTTTTACTCTGGTCAC	chr1	30485363	30012516	30485264	30485463	30012417	30012616	1	No	No	0.0467273	0.542378		0.749775	0.745838	162.031	128.977	121.487	96.1957	0.608675	0.425414	0.826666	0.754327	0.0229917	0.154981	128	114
libA_seq10209_[chr1:35309527-35309726]	AGAACTGATGTCTTCTATGGAATGAGGCACTATGCTAAGAGCTTTCCCCTCAATTACTTGGTGAAGGAGGTAGTAAATCCCTATATTAAAGACTAGGACACAGAGAAGCTAAGTGACTTTGCCCACGGTCTCACAGCTAGTGAGGGGGGAGCCATGTGACCCACAGCCTAGTAAGAGGAAGCCCATAGTACCCACAGCCT	AGAACTGATGTCTTCTATGGAATGAGGCACTATGCTAAGAGCTTTCCCCTCAATTACTTGGTGAAGGAGGTAGTAAATCCCTATATTAAAGACTAGGACGCAGAGAAGCTAAGTGACTTTGCCCACGGTCTCACAGCTAGTGAGGGGGGAGCCATGTGACCCACAGCCTAGTAAGAGGAAGCCCATAGTACCCACAGCCT	chr1	35309626	34844025	35309527	35309726	34843926	34844125	1	No	No	-0.127411	0.145455		0.691943	0.599692	123.908	122.672	85.7376	73.5653	0.604797	0.444352	0.8396	0.50642	0.860124	1	115	112
libA_seq191540_[chr1:36573877-36574076]	CATCTGTGTGTTCCTTGCTCTCCCCATGGGGAACAGTGGCCAAGCAGGGCCGTCAAGGGTCAGGGGCTGGGCCCTGAGGCTCAAGCCTGGCTCTGCCCATGACTGGCTGTGTGACCCTGGGTAAGCCATCACCCTCTCTGGTGACCCCTTGGGAAATGAAGGTAGAAAGACGGCAGGGCTGGCAGGGGCACGGAGCCCGA	CATCTGTGTGTTCCTTGCTCTCCCCATGGGGAACAGTGGCCAAGCAGGGCCGTCAAGGGTCAGGGGCTGGGCCCTGAGGCTCAAGCCTGGCTCTGCCCACGACTGGCTGTGTGACCCTGGGTAAGCCATCACCCTCTCTGGTGACCCCTTGGGAAATGAAGGTAGAAAGACGGCAGGGCTGGCAGGGGCACGGAGCCCGA	chr1	36573976	36108375	36573877	36574076	36108276	36108475	1	No	No	-0.152497	0.0353073		0.664482	0.617339	143.725	124.765	95.5024	77.022	0.638856	0.286853	0.700625	0.517002	0.828833	1	159	148
libB_seq165984_[chr1:36860297-36860496]	AGCTACTCGGGAGGCTGAGGCAGGAGAATAGCGTGAACCTAAGAGGCGGAGCTTGCAGTAAGCCAAGATCGCGGCAGAGTGACTCCGTCTCAAAAAAAAAAAAAACCTATAAGAAAACGGTGAGCATTGGCCGGGCGCGGTGGCTCACGACTACAATCCCAGCACTTTGGGAGACTGAGGCGGGTGGATCACCTGAGGTC	AGCTACTCGGGAGGCTGAGGCAGGAGAATAGCGTGAACCTAAGAGGCGGAGCTTGCAGTAAGCCAAGATCGCGGCAGAGTGACTCCGTCTCAAAAAAAAGAAAAACCTATAAGAAAACGGTGAGCATTGGCCGGGCGCGGTGGCTCACGACTACAATCCCAGCACTTTGGGAGACTGAGGCGGGTGGATCACCTGAGGTC	chr1	36860396	36394795	36860297	36860496	36394696	36394895	1	No	No	0.00937006	0.960977		1.07461	1.02034	13.5292	117.67	14.5386	120.063	0.794121	0.00639833	0.061396	0.747597	0.0279358	0.176396	9	137
libB_seq313296_[chr1:38302519-38302718]	TTGAATATTCAAGAAAAATGCAGTTTTAATCATCACAAAAATAAATGCATGTGACTGGATAGAAATCAGAGTCCTCTCAGCAGCCTACGGGAAGGGGGGGGGCGGGGAATAACCTAAGCTTCACAGCATCCATCTGTAGAGTAACCAATTACAATCTAACTACTCTTGCCCTTAAAGGGATCATGACTCAGGAATGCATC	TTGAATATTCAAGAAAAATGCAGTTTTAATCATCACAAAAATAAATGCATGTGACTGGATAGAAATCAGAGTCCTCTCAGCAGCCTACGGGAAGGGGGGCGGCGGGGAATAACCTAAGCTTCACAGCATCCATCTGTAGAGTAACCAATTACAATCTAACTACTCTTGCCCTTAAAGGGATCATGACTCAGGAATGCATC	chr1	38302618	37836946	38302519	38302718	37836847	37837046	1	N/A	N/A	-0.245004	0.997412		0	1.25424	0	38.75	0	48.6017				0.629502	0.32761	0.743927	0	70
libB_seq37513_[chr1:38464122-38464321]	CAGATGTGATGATTTTAGCACTCACATGGGACCCCACATGTACCAGGCAAGTAAGTATCTGCCCACACAAAGTTCTAATGCCCTGGGCATGACAGGTTCAGTACATGCTAAGCCCTCGCATCTCCTCGGCACACCATTCTCCATAGGTGCTGAGTCCCAGCATTTCTATTAGGCATGCAGGTCCCCACACATGTTAAGCC	CAGATGTGATGATTTTAGCACTCACATGGGACCCCACATGTACCAGGCAAGTAAGTATCTGCCCACACAAAGTTCTAATGCCCTGGGCATGACAGGTTCGGTACATGCTAAGCCCTCGCATCTCCTCGGCACACCATTCTCCATAGGTGCTGAGTCCCAGCATTTCTATTAGGCATGCAGGTCCCCACACATGTTAAGCC	chr1	38464221	37998549	38464122	38464321	37998450	37998649	1	No	No	-0.063843	0.479062		0.592537	0.521999	132.585	144.278	78.5617	75.3129	0.601224	0.461918	0.850187	0.496806	0.884967	1	107	98
libA_seq310925_[chr1:38464569-38464768]	CCATGTATCAGACAGACACATGCAAAGACCCTACGCAGATGCCAGTTCTCACACAAGATGAGCCCCTGAACACATACCAGGCATGACAGTCTCCCCACAGGCGGAGCACTGCGAGGAAAACGCACTGCAGTAGCAGTCATTGCAGAGCAGCTCACTGTCCTGGCAGGTGAAGGGTTCATCGGCTAGTGAGCGCTGGCAGC	CCATGTATCAGACAGACACATGCAAAGACCCTACGCAGATGCCAGTTCTCACACAAGATGAGCCCCTGAACACATACCAGGCATGACAGTCTCCCCACAAGCGGAGCACTGCGAGGAAAACGCACTGCAGTAGCAGTCATTGCAGAGCAGCTCACTGTCCTGGCAGGTGAAGGGTTCATCGGCTAGTGAGCGCTGGCAGC	chr1	38464668	37998996	38464569	38464768	37998897	37999096	1	No	No	-0.0584785	0.322918		0.817931	0.971784	189.15	173.762	154.712	168.859	0.491466	0.897324	1	0.660644	0.202427	0.595065	277	257
libA_seq21134_[chr1:38477150-38477349]	CAAGAAGTGTATGTTATTATTATCCTCATTTTATGCTTGAGAAAAATGATGCTCATTAAAGTCAAGAAACCTGCCAAAAGTCACACAGCCTGTAAGTGAGTGGCAGAGCCAGTTATGGTTTTAAGGTCTCTTGTCTCTCTATAGAATATTTTTTCCTGTACACTGTTGTAGAGGAGCAAAAAATGGACAGGTCAGATGAA	CAAGAAGTGTATGTTATTATTATCCTCATTTTATGCTTGAGAAAAATGATGCTCATTAAAGTCAAGAAACCTGCCAAAAGTCACACAGCCTGTAAGTGAATGGCAGAGCCAGTTATGGTTTTAAGGTCTCTTGTCTCTCTATAGAATATTTTTTCCTGTACACTGTTGTAGAGGAGCAAAAAATGGACAGGTCAGATGAA	chr1	38477249	38011577	38477150	38477349	38011478	38011677	1	No	No	0.00999399	0.911288		0.839251	0.849673	99.8532	81.923	83.8019	69.6078	0.580773	0.562843	0.909376	0.660613	0.202536	0.595228	102	86
libB_seq15010_[chr1:38478460-38478659]	CAAGGCTGTACAGACATGGCGGCGGCTTTTCGGAAGGCGGCTAAGTCCCGGCAGCGGGAACACAGAGAGCGAAGCCAGGTAGGACCATACAGGCCCCACGAGTGCTGGCCTTTGTCGCCATGTGTTACCCTTGCCCCAACCCTGTCGCCACCGTGGGATCCGGGTCCAAACTGTATAGTATATAAATGCACGTAAATGTA	CAAGGCTGTACAGACATGGCGGCGGCTTTTCGGAAGGCGGCTAAGTCCCGGCAGCGGGAACACAGAGAGCGAAGCCAGGTAGGACCATACAGGCCCCACAAGTGCTGGCCTTTGTCGCCATGTGTTACCCTTGCCCCAACCCTGTCGCCACCGTGGGATCCGGGTCCAAACTGTATAGTATATAAATGCACGTAAATGTA	chr1	38478559	38012887	38478460	38478659	38012788	38012987	1	No	No	-0.0646769	0.224592		0.774708	0.820975	209.113	196.967	162.002	161.705	0.549156	0.709026	0.972013	0.593289	0.501147	0.875726	277	288
libA_seq162677_[chr1:38485456-38485655]	TAAAATAATTATTTATTTATGGAAAACTCATGAGTTCCCTTAGAAAAGTGGATTTGTAGGATGATTTGATGATGGGATGGAAGTGGAGAAGGGCTTCCTGATTTCTATGATCGGAGGAGGTATAGTGGTCAGAAGCTTAGGTTCTGGCCTTTAGACCTGGGTTTGAATCCCAATTCTGACCCTGCGCTTTGTGCTTTTAA	TAAAATAATTATTTATTTATGGAAAACTCATGAGTTCCCTTAGAAAAGTGGATTTGTAGGATGATTTGATGATGGGATGGAAGTGGAGAAGGGCTTCCTAATTTCTATGATCGGAGGAGGTATAGTGGTCAGAAGCTTAGGTTCTGGCCTTTAGACCTGGGTTTGAATCCCAATTCTGACCCTGCGCTTTGTGCTTTTAA	chr1	38485555	38019883	38485456	38485655	38019784	38019983	1	No	No	-0.28856	0.0180531		0.650075	0.476484	67.5456	86.1793	43.9097	41.0631	0.824061	0.0021121	0.0262948	0.44318	0.968956	1	51	70
libA_seq230570_[chr1:38485623-38485822]	TCCCAATTCTGACCCTGCGCTTTGTGCTTTTAATACTTGTAACAGATGCCAGTGTTTTGAAAATGCAGAGAAAGGGATTGCTGAAGATTAAAGGATTTGGAATACTTTAATATTGAACCTTTAGCAGTGAATACGCACATCAAAAGGTCTTTCTGTGTTTTTATTTTTCTTGAGACAGGGTCTCACTGTCACCCAGGCTG	TCCCAATTCTGACCCTGCGCTTTGTGCTTTTAATACTTGTAACAGATGCCAGTGTTTTGAAAATGCAGAGAAAGGGATTGCTGAAGATTAAAGGATTTGCAATACTTTAATATTGAACCTTTAGCAGTGAATACGCACATCAAAAGGTCTTTCTGTGTTTTTATTTTTCTTGAGACAGGGTCTCACTGTCACCCAGGCTG	chr1	38485722	38020050	38485623	38485822	38019951	38020150	1	No	No	0.000937581	0.989168		1.26909	1.29896	65.842	59.8789	83.5592	77.7805	0.731768	0.043118	0.236071	0.731308	0.0436435	0.237947	142	140
libA_seq312909_[chr1:38487674-38487873]	TGAGAATTCTCAGGTGAGCTTCTGCTGAAAAAATTCTTCTGCTTTCTGAGTGGTAAGATTTTCAGGCACCAGCACACTGCCTGGGGACCCTTCTGTTGCGGACTCTTCTGTTGCTCTCCATTCACTTTGTATAGGGTTTCCAACACTGATTCATTCCTGCCATCATCTCAGGTGACTGTGGCACTCACACAAAGGTTGAA	TGAGAATTCTCAGGTGAGCTTCTGCTGAAAAAATTCTTCTGCTTTCTGAGTGGTAAGATTTTCAGGCACCAGCACACTGCCTGGGGACCCTTCTGTTGCCGACTCTTCTGTTGCTCTCCATTCACTTTGTATAGGGTTTCCAACACTGATTCATTCCTGCCATCATCTCAGGTGACTGTGGCACTCACACAAAGGTTGAA	chr1	38487773	38022101	38487674	38487873	38022002	38022201	1	No	No	0.142027	0.0789592		0.842531	0.966836	78.1255	79.909	65.8232	77.2589	0.641618	0.275295	0.686126	0.672301	0.164125	0.532117	121	130
libB_seq22197_[chr1:38490584-38490783]	GGAGGAATTTTTTTCTCTTACTTAACAGCTGCAGATAGAAACTCTTGGAACAAGGAACCTACGGGAGCACCTCTTCCTTATTGATGAAGCTCAAATCAGAATAGGCCTGGCTGTGTCTCTGTCCTCTGCACTCCATGCCAACTCACAATTCCAAGGCTAGAATAGCTTGGTGCAGACCTTCACTCTGGGAATATGGACCC	GGAGGAATTTTTTTCTCTTACTTAACAGCTGCAGATAGAAACTCTTGGAACAAGGAACCTACGGGAGCACCTCTTCCTTATTGATGAAGCTCAAATCAGTATAGGCCTGGCTGTGTCTCTGTCCTCTGCACTCCATGCCAACTCACAATTCCAAGGCTAGAATAGCTTGGTGCAGACCTTCACTCTGGGAATATGGACCC	chr1	38490683	38025011	38490584	38490783	38024912	38025111	1	No	No	-0.109232	0.294037		0.677409	0.651031	90.9649	85.1097	61.6205	55.409	0.589565	0.519571	0.88655	0.691262	0.112578	0.431089	67	65
libA_seq306725_[chr1:40534907-40535106]	AATATATGTAGAAAACAATATTGTAGAGTTGCAAATGCCAACACTGACTGAGGAGGTGGGGGAAGTAGGGTTAGCTGTGGGGAGTGAGGGTATTTTTTTTTTTTCCTTTTACCAAATTTTCTTTACTACCACTCATTTTTCTTTATTGCTTTAAAAATTATATATTTGTGCACATACATTTGATATGTCTTTCTAGACAT	AATATATGTAGAAAACAATATTGTAGAGTTGCAAATGCCAACACTGACTGAGGAGGTGGGGGAAGTAGGGTTAGCTGTGGGGAGTGAGGGTATTTTTTTCTTTTCCTTTTACCAAATTTTCTTTACTACCACTCATTTTTCTTTATTGCTTTAAAAATTATATATTTGTGCACATACATTTGATATGTCTTTCTAGACAT	chr1	40535006	40069334	40534907	40535106	40069235	40069434	1	No	No	-0.020601	0.893358		0.74621	0.921693	29.5325	70.0061	22.0375	64.5241	0.445693	0.966709	1	0.756546	0.0215323	0.148103	18	66
libB_seq261855_[chr1:41456206-41456405]	CAGCAGTTTGGGAGGCAGAGGTGGGAGGACTGCTTGAGCCTATGAGTTTGAGACCAGCCTGGGCAATGTGACAAGAGCCTGTCTCGATTTAAAAAAAAAAAAAAAGTCCAACAGAAAATGATTTCCATCCTACAAGTCCATGTGTAACGTGTATCTGTTAAGTGTGAGAGAAGAATAAAGATGATTTAGTACAGAAAGGA	CAGCAGTTTGGGAGGCAGAGGTGGGAGGACTGCTTGAGCCTATGAGTTTGAGACCAGCCTGGGCAATGTGACAAGAGCCTGTCTCGATTTAAAAAAAAAGAAAAAGTCCAACAGAAAATGATTTCCATCCTACAAGTCCATGTGTAACGTGTATCTGTTAAGTGTGAGAGAAGAATAAAGATGATTTAGTACAGAAAGGA	chr1	41456305	40990633	41456206	41456405	40990534	40990733	1	No	No	0.0439409	0.855808		0.407365	0.555221	8.25486	78.5993	3.36274	43.64	0.478262	0.923686	1	0.485202	0.910556	1	7	63
libB_seq223056_[chr1:42693998-42694197]	GCCCAGGACCTCACAAATCTACATGGTTAGTGAAACATTTTTAAAGACAAACTGCTTGAACACATTTTATATAGTAAGTGTTCCTGAGAAGCAATGATATGTACATAAACTTTTTACTGCTTACTCTGTCGTGACTTAACTATTCTCTCTTACTTTTTGAGACAAGTTATCACAGCATTCATTTGAAAATATGTATGGAG	GCCCAGGACCTCACAAATCTACATGGTTAGTGAAACATTTTTAAAGACAAACTGCTTGAACACATTTTATATAGTAAGTGTTCCTGAGAAGCAATGATACGTACATAAACTTTTTACTGCTTACTCTGTCGTGACTTAACTATTCTCTCTTACTTTTTGAGACAAGTTATCACAGCATTCATTTGAAAATATGTATGGAG	chr1	42694097	42228426	42693998	42694197	42228327	42228526	1	No	No	-0.0587653	0.530177		1.4453	1.15146	46.9096	86.4907	67.7985	99.5903	0.60198	0.458194	0.847034	0.725497	0.0507335	0.262609	78	111
libA_seq295301_[chr1:42734495-42734694]	TATTTGGAGGTGGAGCCTTTAAGGTGATTAGGTTATGAAGGGTGTCCTCATGAATGAGACTAGTGTTTATAAAAGAGGCCTCAGAGAATTTATTTCCCTTTTCTACCATGTAAGGTTATAATGAGAATGGGATCATCTATGAGCCAGGAAACAGGCCATCACCAGAATCTGCTGGCATCTTGATTTTGGAATTCCCAGCC	TATTTGGAGGTGGAGCCTTTAAGGTGATTAGGTTATGAAGGGTGTCCTCATGAATGAGACTAGTGTTTATAAAAGAGGCCTCAGAGAATTTATTTCCCTATTCTACCATGTAAGGTTATAATGAGAATGGGATCATCTATGAGCCAGGAAACAGGCCATCACCAGAATCTGCTGGCATCTTGATTTTGGAATTCCCAGCC	chr1	42734594	42268923	42734495	42734694	42268824	42269023	1	No	Yes	0.0211239	0.780746	0.905767	1.35632	1.02242	89.2548	107.028	121.058	109.428	0.837764	0.00121885	0.0169812	0.930952	1.4109e-05	0.000358017	148	131
libA_seq57641_[chr1:42801382-42801581]	AAAGGCGCCTTGGACCTTCAGGACACCCCTCTTTTCAGAACTTCATGAGTCCCAGGTGCTAGACTCATGTCTGCGGAGGCCTTTCCCGTGCCTGGTCTTACTTTCTTTCTTAAAGGAGTTGGACCTCTAAAGGCCCTTCTAATTCTCAAGGTAGCTACCCAGGTTATGGTACTACTATCAGTAGGTGGAGCGTTTAGAAG	AAAGGCGCCTTGGACCTTCAGGACACCCCTCTTTTCAGAACTTCATGAGTCCCAGGTGCTAGACTCATGTCTGCGGAGGCCTTTCCCGTGCCTGGTCTTTCTTTCTTTCTTAAAGGAGTTGGACCTCTAAAGGCCCTTCTAATTCTCAAGGTAGCTACCCAGGTTATGGTACTACTATCAGTAGGTGGAGCGTTTAGAAG	chr1	42801481	42335810	42801382	42801581	42335711	42335910	1	No	No	0.0429866	0.584409		0.976512	0.885547	81.9975	112.011	80.0715	99.1907	0.683695	0.131563	0.470525	0.596653	0.484495	0.864498	131	139
libB_seq303640_[chr1:42968219-42968418]	GCGTCGCTCATGCTGGGAGCTGTAGACTGGAGCTGTTCCTATTCGGCCATCTTGGAACCTCCCTCGTGAATTCTTGTCAGGAAATTTTTATCCCCCAAGGAAGAAACTCTATCCATTATCCATTAGTATCCATTTCTTATTTTTCTACCTGCCCCCTCCCCCCAGCCTCTGGCAACCACTAAAGTACTTTCTGCCTTTGA	GCGTCGCTCATGCTGGGAGCTGTAGACTGGAGCTGTTCCTATTCGGCCATCTTGGAACCTCCCTCGTGAATTCTTGTCAGGAAATTTTTATCCCCCAAGAGAGAAACTCTATCCATTATCCATTAGTATCCATTTCTTATTTTTCTACCTGCCCCCTCCCCCCAGCCTCTGGCAACCACTAAAGTACTTTCTGCCTTTGA	chr1	42968318	42502647	42968219	42968418	42502548	42502747	2	No	No	0.0412874	0.731625		0.950496	0.902746	77.7664	49.9095	73.9166	45.0556	0.674244	0.158233	0.51998	0.750397	0.025781	0.167041	62	41
libA_seq263360_[chr1:42968220-42968419]	CGTCGCTCATGCTGGGAGCTGTAGACTGGAGCTGTTCCTATTCGGCCATCTTGGAACCTCCCTCGTGAATTCTTGTCAGGAAATTTTTATCCCCCAAGGAAGAAACTCTATCCATTATCCATTAGTATCCATTTCTTATTTTTCTACCTGCCCCCTCCCCCCAGCCTCTGGCAACCACTAAAGTACTTTCTGCCTTTGAA	CGTCGCTCATGCTGGGAGCTGTAGACTGGAGCTGTTCCTATTCGGCCATCTTGGAACCTCCCTCGTGAATTCTTGTCAGGAAATTTTTATCCCCCAAGAGAGAAACTCTATCCATTATCCATTAGTATCCATTTCTTATTTTTCTACCTGCCCCCTCCCCCCAGCCTCTGGCAACCACTAAAGTACTTTCTGCCTTTGAA	chr1	42968319	42502648	42968220	42968419	42502549	42502748	2	No	Yes	-0.110826	0.224418	0.508596	1.87736	1.49609	45.6389	48.7908	85.6807	72.9953	0.869092	0.000313404	0.00548879	0.691255	0.112595	0.431095	86	86
libA_seq206636_[chr1:46890678-46890877]	AATTAGGGCTAATTAGTTGGATAAATCAATCTGCCCCCAGAGAGCAGCTGCCCCTCCCTGGTTGATGAGGAGGAAGTCTGGGCTAATGGGTTGCAGTGGCGAATGGGCATGATGGAGGCGTCCTGTGTGCGTGTGGAGGCCCCATCTGTGTGCGGTGGTGGGTATAGCTTCCTTTACTGCGGACGAGGGCCTGCTTTCTT	AATTAGGGCTAATTAGTTGGATAAATCAATCTGCCCCCAGAGAGCAGCTGCCCCTCCCTGGTTGATGAGGAGGAAGTCTGGGCTAATGGGTTGCAGTGGTGAATGGGCATGATGGAGGCGTCCTGTGTGCGTGTGGAGGCCCCATCTGTGTGCGGTGGTGGGTATAGCTTCCTTTACTGCGGACGAGGGCCTGCTTTCTT	chr1	46890777	46425105	46890678	46890877	46425006	46425205	1	No	No	-0.0983259	0.361889		0.712577	0.609525	69.9388	108.165	49.8368	65.9294	0.741179	0.0334469	0.199365	0.594256	0.49636	0.872672	63	86
libB_seq251302_[chr1:49562909-49563108]	ATAATACACAAAATTAGAGAGTTCCAAAATTCCACCAACAATATAATGGATAAAATAATTGTGGGATTAAGTCAGGATAGTCTTAGTGGAAGGGGAGTAGAAAGAGGGCTTCTGAGATAATGGTGACATTGTTTCTCAATCTGGGTGCTGGTTACACTGATGTGTTCAGATCATGAAAATTTATCAGGCTGTACACTTAT	ATAATACACAAAATTAGAGAGTTCCAAAATTCCACCAACAATATAATGGATAAAATAATTGTGGGATTAAGTCAGGATAGTCTTAGTGGAAGGGGAGTAAAAAGAGGGCTTCTGAGATAATGGTGACATTGTTTCTCAATCTGGGTGCTGGTTACACTGATGTGTTCAGATCATGAAAATTTATCAGGCTGTACACTTAT	chr1	49563008	49097336	49562909	49563108	49097237	49097436	1	No	No	-0.0899048	0.525222		0.681685	0.571706	54.6221	70.371	37.2351	40.2315	0.633021	0.312002	0.727669	0.780365	0.0102064	0.0874174	43	43
libB_seq194738_[chr1:49584035-49584234]	TGGCTCTTATTAATTTGAGATACATTCCATCAATATGTAGTTTATTGAGAGTTTTTAGCATGAAGTGCTGTTGAATTTTGTCAAAGCCCTTTTCTGCGTCTATAGAGATAATCATGTGTTTATGTGATCGATTACATTTATTGATTTGCATATGTTGAACTGGCCCTGCATCCCAGGGATGAAGCTGACTTGATTGTGGT	TGGCTCTTATTAATTTGAGATACATTCCATCAATATGTAGTTTATTGAGAGTTTTTAGCATGAAGTGCTGTTGAATTTTGTCAAAGCCCTTTTCTGCGTTTATAGAGATAATCATGTGTTTATGTGATCGATTACATTTATTGATTTGCATATGTTGAACTGGCCCTGCATCCCAGGGATGAAGCTGACTTGATTGTGGT	chr1	49584134	49118462	49584035	49584234	49118363	49118562	1	No	No	0.0451535	0.571081		0.833131	0.869557	136.297	114.403	113.553	99.4804	0.672369	0.163919	0.531571	0.591149	0.511737	0.882373	129	112
libB_seq318385_[chr1:49599468-49599667]	GGTGATGTATAAGAGCAATACTTAGAAACAATGTAAATGAATAAAAAGAATGCATTTCTTTCAAATAAGTATGTATGTATATGATGTGCATCTGTATACAAATACATATGTATATATGTGTATATTCTAATACATATATATATATATGTATCGGGCGAACCAGCCCCCAATATTTCAACAGAGGTTCTTTTCTATTTTCC	GGTGATGTATAAGAGCAATACTTAGAAACAATGTAAATGAATAAAAAGAATGCATTTCTTTCAAATAAGTATGTATGTATATGATGTGCATCTGTATACCAATACATATGTATATATGTGTATATTCTAATACATATATATATATATGTATCGGGCGAACCAGCCCCCAATATTTCAACAGAGGTTCTTTTCTATTTTCC	chr1	49599567	49133895	49599468	49599667	49133796	49133995	1	No	No	0.204671	0.0996041		0.677881	1.00618	51.6617	48.735	35.0205	49.0364	0.448211	0.964323	1	0.797919	0.00559821	0.0556836	40	48
libA_seq216012_[chr1:49667265-49667464]	GAAATTGCTTCTTAAATTTTATTTAAAATGCAATGACATTTCATGCCAGATCTTTAAAAAACAAAAATTAAATGTCATTCAAGAAGTCATTACAGCTTTCTTACCAAATAAATTTGTTTGAAATTTCTTGTATAAAGTTGAATCTAATTTTACAACTTTTTAATTAAGTAATCCTCAGCAATTTACACTGAGGATTTGCT	GAAATTGCTTCTTAAATTTTATTTAAAATGCAATGACATTTCATGCCAGATCTTTAAAAAACAAAAATTAAATGTCATTCAAGAAGTCATTACAGCTTTGTTACCAAATAAATTTGTTTGAAATTTCTTGTATAAAGTTGAATCTAATTTTACAACTTTTTAATTAAGTAATCCTCAGCAATTTACACTGAGGATTTGCT	chr1	49667364	49201692	49667265	49667464	49201593	49201792	1	No	No	-0.287755	3.19088e-05		0.922478	0.649046	154.267	204.037	142.308	132.429	0.617728	0.381933	0.792949	0.614605	0.396795	0.804672	132	163
libA_seq51190_[chr1:49674179-49674378]	AAATGTATTTTCTAGAACAAGGAGTTTACCACAGCTGCCCCTTCTGTGGACACATGATGCCTGTCTCAGAGAAGATGCATTCTTGGTTGTTGTCTAACATAGAGGGGATCCAAGAATTTACTTCACTCTAAGAGATCTTTATCTTCTCACCTTACCATAGTGCATTTGTCCCACAGAATTGCTGGTTTTATAAGTGATGA	AAATGTATTTTCTAGAACAAGGAGTTTACCACAGCTGCCCCTTCTGTGGACACATGATGCCTGTCTCAGAGAAGATGCATTCTTGGTTGTTGTCTAACACAGAGGGGATCCAAGAATTTACTTCACTCTAAGAGATCTTTATCTTCTCACCTTACCATAGTGCATTTGTCCCACAGAATTGCTGGTTTTATAAGTGATGA	chr1	49674278	49208606	49674179	49674378	49208507	49208706	1	No	No	0.137436	0.133174		0.803631	0.965612	88.2973	68.5597	70.9585	66.202	0.554263	0.686928	0.964655	0.571556	0.607408	0.930343	107	79
libB_seq61818_[chr1:49681128-49681327]	CCTATGTCTAAATATGCTGGAGGTTATGTAAACTGCCAAAGACCTGCCAGAATTCCTATACATTCTCAGGGTTCACTTCTGTTTTTTCTCAAGAGTTCACGATGTTTCTGATCTTCCTTGCTAGCCAGTTTCTGTACTCTTTTTCACATTCTCTTCCCATATCAAACTTTAACAAAGAACCTCCATCACTGTGGATTCTT	CCTATGTCTAAATATGCTGGAGGTTATGTAAACTGCCAAAGACCTGCCAGAATTCCTATACATTCTCAGGGTTCACTTCTGTTTTTTCTCAAGAGTTCATGATGTTTCTGATCTTCCTTGCTAGCCAGTTTCTGTACTCTTTTTCACATTCTCTTCCCATATCAAACTTTAACAAAGAACCTCCATCACTGTGGATTCTT	chr1	49681227	49215555	49681128	49681327	49215456	49215655	1	No	No	0.0640431	0.438611		0.802383	0.728631	113.193	126.954	90.824	92.5027	0.567507	0.626583	0.939308	0.543461	0.732773	0.980008	113	110
libA_seq61823_[chr1:49689199-49689398]	CTTACAAGACTAACTACATAATTTGTGAGGCCTAGTGCAAAATGAAAATGTAGGCCTCTTTTTCAAAAATTATTATTAATTTCAAACTGACAGCAGACTATTAAGTTGGGTATGCGACCCTTCTAAATGCAGGGTCCTGTATGACGGCTCAGGTTGCATGCCCTTGAAAACAGTCCTGGATTCTTTCTGTTCTCTGGATC	CTTACAAGACTAACTACATAATTTGTGAGGCCTAGTGCAAAATGAAAATGTAGGCCTCTTTTTCAAAAATTATTATTAATTTCAAACTGACAGCAGACTGTTAAGTTGGGTATGCGACCCTTCTAAATGCAGGGTCCTGTATGACGGCTCAGGTTGCATGCCCTTGAAAACAGTCCTGGATTCTTTCTGTTCTCTGGATC	chr1	49689298	49223626	49689199	49689398	49223527	49223726	1	No	No	0.058419	0.41306		0.884929	0.792601	136.273	168.136	120.592	133.265	0.665793	0.184891	0.56845	0.676158	0.152563	0.512139	147	182
libB_seq201431_[chr1:49710047-49710246]	GCCCAGAAAGACTGAGAGAAGGAGCAGCAGATTAGTTGATTTGATACAGGAAAGCAAAAAATCATGCCCAAGGAGATATTTTCACCTTTCATAAACAGTTTTTATTATTGTCATCAAATGCCTACACTTTTATAAACCTGAGCTTCTCAGCCCAACATTAATAGAAAATTGCCAAGTATCATTTGGAGATAAAAGCGCAA	GCCCAGAAAGACTGAGAGAAGGAGCAGCAGATTAGTTGATTTGATACAGGAAAGCAAAAAATCATGCCCAAGGAGATATTTTCACCTTTCATAAACAGTGTTTATTATTGTCATCAAATGCCTACACTTTTATAAACCTGAGCTTCTCAGCCCAACATTAATAGAAAATTGCCAAGTATCATTTGGAGATAAAAGCGCAA	chr1	49710146	49244474	49710047	49710246	49244375	49244574	1	No	No	0.00110485	0.993103		0.66293	0.64596	106.5	79.5269	70.6019	51.3712	0.770183	0.0141784	0.111012	0.569992	0.614846	0.933723	76	61
libB_seq170499_[chr1:49710479-49710678]	ACAGGCATTCACTTAACACCTACTGTGTGATAGATGAATAGGTTAATAATACTAGGTTTTTGTCTTTGAAGTCTTTCATTTTGTTGTACTCAATCAATATTTGCTGAATGAATAAATGAATGAATGAATTGGCTGAAAAGGTATTACAGGGTAACATAAATAACACAGGGCACTCCCTTACTCTTTATGGTCTTAACAAA	ACAGGCATTCACTTAACACCTACTGTGTGATAGATGAATAGGTTAATAATACTAGGTTTTTGTCTTTGAAGTCTTTCATTTTGTTGTACTCAATCAATACTTGCTGAATGAATAAATGAATGAATGAATTGGCTGAAAAGGTATTACAGGGTAACATAAATAACACAGGGCACTCCCTTACTCTTTATGGTCTTAACAAA	chr1	49710578	49244906	49710479	49710678	49244807	49245006	1	No	No	0.117855	0.343826		0.64659	0.777006	61.8301	65.8571	39.9787	51.1714	0.496999	0.884501	1	0.505343	0.863075	1	40	52
libA_seq125823_[chr1:49740544-49740743]	GCTGATTCCTTTTATGTTTTGTTTTCCAGCATTAAGAAAACTTTTTTGAACTATTTAGAGCTTGTAACAATTGGGTAAAGTATATATTTGTGAACAAAATTAAAACATTTATCTTTCTCACATAATTTCTCCAGAATTTAAAAATTATTTGTGAGTATTCTTAATTAATGACAGCACAGTTATTTACATTTGTTCCATAA	GCTGATTCCTTTTATGTTTTGTTTTCCAGCATTAAGAAAACTTTTTTGAACTATTTAGAGCTTGTAACAATTGGGTAAAGTATATATTTGTGAACAAAAATAAAACATTTATCTTTCTCACATAATTTCTCCAGAATTTAAAAATTATTTGTGAGTATTCTTAATTAATGACAGCACAGTTATTTACATTTGTTCCATAA	chr1	49740643	49274971	49740544	49740743	49274872	49275071	1	No	No	-0.0726686	0.397839		0.703122	0.681681	153.396	120.002	107.856	81.803	0.554569	0.685585	0.964391	0.583752	0.548242	0.90138	110	98
libB_seq8980_[chr1:49744906-49745105]	GATTGAAAAGACAATGCCAACAGAGCATAATATAAGCGTGGGGACCTGTCTTACAAGGTAGAGTTAAATTACTCCAAGGATTAGGATGACAAAGCCAGGTGCTGTCTTCAACTCAGCAAGTAAATTAACAATTACAAATCTGTTGAAAAATGAGAAAAATCAATTAGAAAAAGGTTGACTTGTACTAAAAAGCAGTGTTT	GATTGAAAAGACAATGCCAACAGAGCATAATATAAGCGTGGGGACCTGTCTTACAAGGTAGAGTTAAATTACTCCAAGGATTAGGATGACAAAGCCAGGCGCTGTCTTCAACTCAGCAAGTAAATTAACAATTACAAATCTGTTGAAAAATGAGAAAAATCAATTAGAAAAAGGTTGACTTGTACTAAAAAGCAGTGTTT	chr1	49745005	49279333	49744906	49745105	49279234	49279433	1	No	No	-0.00518927	0.968932		0.58306	0.44963	50.1735	46.5368	29.2542	20.9243	0.468285	0.939921	1	0.512549	0.84251	1	46	41
libB_seq17836_[chr1:49828147-49828346]	AGAGAATCTAACTACTCTCTGACTGATGAGAGTCTGAGAAGGACTGAAAACTTTCTAGAACTCAGCAAACTTCAGCCGAGGGAGTAAGAAACCAGTCTTCTCTTTGCGCAAACACCCACACTCTCCCTCTCAGAGCTCGTTTAGGACCCACCTCACTTGACTAGGATCCTTTTCTACACCAACAATTTCAATGACTCTGC	AGAGAATCTAACTACTCTCTGACTGATGAGAGTCTGAGAAGGACTGAAAACTTTCTAGAACTCAGCAAACTTCAGCCGAGGGAGTAAGAAACCAGTCTTTTCTTTGCGCAAACACCCACACTCTCCCTCTCAGAGCTCGTTTAGGACCCACCTCACTTGACTAGGATCCTTTTCTACACCAACAATTTCAATGACTCTGC	chr1	49828246	49362574	49828147	49828346	49362475	49362674	1	No	No	-0.0366857	0.651936		0.82806	0.812376	114.795	116.242	95.0575	94.4325	0.735531	0.0390093	0.220427	0.524554	0.803956	0.999875	107	98
libB_seq166582_[chr1:49839990-49840189]	TCAGCTTCATTCCTACTCTTCAGAATCCTAAAAAAAAAAAACAAAAAACCTTGGTTGTAATCAGGGGCATTTGATGCTTTCTCCACCAACTTGGCTCCAGGATATATTCACCTGTACCATCTCCGTCCATAATTTCCTGCCTCAGAAATGCTCCTAGACTTGCTTCTCACTGGTCCCTTTCCAAAGCCCCTCATTTAACA	TCAGCTTCATTCCTACTCTTCAGAATCCTAAAAAAAAAAAACAAAAAACCTTGGTTGTAATCAGGGGCATTTGATGCTTTCTCCACCAACTTGGCTCCAAGATATATTCACCTGTACCATCTCCGTCCATAATTTCCTGCCTCAGAAATGCTCCTAGACTTGCTTCTCACTGGTCCCTTTCCAAAGCCCCTCATTTAACA	chr1	49840089	49374417	49839990	49840189	49374318	49374517	1	No	No	-0.175614	0.163831		0.63906	0.60209	76.7191	65.6146	49.0281	39.5059	0.599728	0.469295	0.854745	0.54365	0.731999	0.979946	55	44
libB_seq80821_[chr1:49859351-49859550]	TTCTGAGTTAAGTTTCAAAGGAGCAAGAGTATTTTGATAGGGAATTAAGAGGGAAATGTTCACTAAGTGCATAGAGCTGTGTGTGAGTGAAGACCTGAAGGCTTGAGAGTGCATTGTGATGTAGGGAGAAAGTTGATGTGGATACATCTATGACAGAGAATTCATTTACCTGATTACTCACATTTACTTGATTACTCACA	TTCTGAGTTAAGTTTCAAAGGAGCAAGAGTATTTTGATAGGGAATTAAGAGGGAAATGTTCACTAAGTGCATAGAGCTGTGTGTGAGTGAAGACCTGAAAGCTTGAGAGTGCATTGTGATGTAGGGAGAAAGTTGATGTGGATACATCTATGACAGAGAATTCATTTACCTGATTACTCACATTTACTTGATTACTCACA	chr1	49859450	49393778	49859351	49859550	49393679	49393878	1	No	No	-0.138786	0.0895628		0.641595	0.532795	129.856	163.698	83.3152	87.2174	0.490509	0.899433	1	0.500192	0.876601	1	117	129
libB_seq18557_[chr1:49892766-49892965]	GGATGTAACAACAATAAAACAAGCAGAAGGAAAGAAAGAAAAAACATTGATTGAGCACCAATAGTACTTGGTACTTGACATATGCAATATATTGCTATTTACAACCACAAGTCCTTCAGAGAAAGGTGGATCTTGCTAAGTAAACAGACTTTTTGTTCTGCTGAGCACCTCAAAGGTGGGCCTTGAAGAGAATGTGGGCT	GGATGTAACAACAATAAAACAAGCAGAAGGAAAGAAAGAAAAAACATTGATTGAGCACCAATAGTACTTGGTACTTGACATATGCAATATATTGCTATTGACAACCACAAGTCCTTCAGAGAAAGGTGGATCTTGCTAAGTAAACAGACTTTTTGTTCTGCTGAGCACCTCAAAGGTGGGCCTTGAAGAGAATGTGGGCT	chr1	49892865	49427193	49892766	49892965	49427094	49427293	1	No	No	-0.152939	0.0809933		0.800739	0.596354	79.3299	96.474	63.5225	57.5326	0.665931	0.184437	0.567668	0.510481	0.848607	1	95	91
libB_seq101865_[chr1:49894882-49895081]	GTCCATAACAGCTCAGTCTCTGAAAAGGCTTTTCAAATATAAAAATTTACATCAATAGTTAGGCTCCCATAAGAATGAAAGGTCTGTCTGGCAATGATCTTGAGAACACGCTTAGTGAATTTCTGGCCTATGTTCTTGGTACTCAGGAAGGAGGCAGAGGATGCTATAAATAATATATGTGTAGTATTAATAATGCCAGT	GTCCATAACAGCTCAGTCTCTGAAAAGGCTTTTCAAATATAAAAATTTACATCAATAGTTAGGCTCCCATAAGAATGAAAGGTCTGTCTGGCAATGATCCTGAGAACACGCTTAGTGAATTTCTGGCCTATGTTCTTGGTACTCAGGAAGGAGGCAGAGGATGCTATAAATAATATATGTGTAGTATTAATAATGCCAGT	chr1	49894981	49429309	49894882	49895081	49429210	49429409	1	No	No	-0.134314	0.199161		0.802149	0.528377	73.0325	101.178	58.583	53.46	0.571112	0.609524	0.931923	0.557452	0.672774	0.959022	68	73
libA_seq169146_[chr1:49913041-49913240]	CCCTGCATCAGCTCTGGGTACAGCCAATGCTGTGTTGCTGCAGCCCTCTGAGTAGACACAGGAAAGTCAGCAGGAGCTCCTGGAATGTGCAAATATGCAGGCTGTGGTTCCCAGGACTGAATGTAGTCTTATGATGCCTGCACTCCCAAAATGGCACCTGCCACAGACACTTAGTTCTCAGAGTGGGGTGGGGCAGAGTG	CCCTGCATCAGCTCTGGGTACAGCCAATGCTGTGTTGCTGCAGCCCTCTGAGTAGACACAGGAAAGTCAGCAGGAGCTCCTGGAATGTGCAAATATGCAAGCTGTGGTTCCCAGGACTGAATGTAGTCTTATGATGCCTGCACTCCCAAAATGGCACCTGCCACAGACACTTAGTTCTCAGAGTGGGGTGGGGCAGAGTG	chr1	49913140	49447468	49913041	49913240	49447369	49447568	1	No	No	0.203912	0.0345742		0.846409	1.04332	59.7433	70.4937	50.5673	73.5473	0.47406	0.93089	1	0.642156	0.273071	0.684063	83	109
libA_seq178536_[chr1:49924514-49924713]	GTTAATGTGGTGTATCACATTTATTGACTTGCAGATGTTAAACCATCCCTGCATCCCTGGTATGAAAGCCACTTGATCATGGAGGATTATCTTTTTGTTGTGTTGTTGGATTCAGTTAGCGAATATTTTGTTGAGGATTTTTGAATCTATGTTCATCAGGGATATTGGCTCCTTCCTTCCTTCCTTCCTCTTTTCTTTCT	GTTAATGTGGTGTATCACATTTATTGACTTGCAGATGTTAAACCATCCCTGCATCCCTGGTATGAAAGCCACTTGATCATGGAGGATTATCTTTTTGTTTTGTTGTTGGATTCAGTTAGCGAATATTTTGTTGAGGATTTTTGAATCTATGTTCATCAGGGATATTGGCTCCTTCCTTCCTTCCTTCCTCTTTTCTTTCT	chr1	49924613	49458941	49924514	49924713	49458842	49459041	1	No	No	0.104004	0.0951027		0.79821	0.883904	190.995	159.641	152.454	141.107	0.654694	0.223882	0.626524	0.719766	0.0585978	0.287559	210	178
libB_seq124007_[chr1:49933868-49934067]	AAGGTCCTGAAACCAATCCATGAAATATAGTGAAAAGTAACTGCATTTGGAATGTCTTTGGATTATTTTAATATGAAATACTGAACTGGAATTCAGAACGACCAACTCTAGTCCTGGATTAACTGCTAGTCACTTGAGAGCTTAAGTCATTTGGTCTCTCAGAGTATCAGCTCCCAGATTTGTATCATAATCCTGAAGGA	AAGGTCCTGAAACCAATCCATGAAATATAGTGAAAAGTAACTGCATTTGGAATGTCTTTGGATTATTTTAATATGAAATACTGAACTGGAATTCAGAACAACCAACTCTAGTCCTGGATTAACTGCTAGTCACTTGAGAGCTTAAGTCATTTGGTCTCTCAGAGTATCAGCTCCCAGATTTGTATCATAATCCTGAAGGA	chr1	49933967	49468295	49933868	49934067	49468196	49468395	1	No	No	-0.121434	0.200925		0.747858	0.784754	94.0053	91.6171	70.3026	71.8969	0.607975	0.428823	0.829211	0.641552	0.275568	0.686563	97	94
libB_seq253674_[chr1:49943225-49943424]	AACACTCAAGTTCTTTCAAACACCTGGAAAGCCTTCCTGAGAATGACAGGTACAAACAAGGCCAGACTGAGAAGACTGCAATAAATAACAAACTTTTCAATGCTGAAGAAATCTACTAGCATCAATACCATCTAGAAAAACATGACCTTACCAAATGAACTAAATAAGGCACTGGAAAACAATCCTGGAGAAAGAGATAT	AACACTCAAGTTCTTTCAAACACCTGGAAAGCCTTCCTGAGAATGACAGGTACAAACAAGGCCAGACTGAGAAGACTGCAATAAATAACAAACTTTTCAGTGCTGAAGAAATCTACTAGCATCAATACCATCTAGAAAAACATGACCTTACCAAATGAACTAAATAAGGCACTGGAAAACAATCCTGGAGAAAGAGATAT	chr1	49943324	49477652	49943225	49943424	49477553	49477752	1	No	No	-0.0566062	0.649061		0.62888	0.726271	40.9057	36.8006	25.7247	26.7272	0.526875	0.795892	0.997771	0.479064	0.922247	1	49	50
libB_seq254548_[chr1:49948581-49948780]	ATTTCCATGTAATTGTATGGTTTTGAGTGAATTTCTTAGTCTTGACTTCTCATTTGATTGTGCTGTGGTCTGAGAGAATGTTATGATTTCAGTTATTTTGTGTTTGGTGAAGAGTGTTTTATTTCTGATTATGTGATCAATTTTAGAGTAAGTGCCATGTGGAAATGAGAAGAATGTATATTCTGTTATTTCTGGATGGA	ATTTCCATGTAATTGTATGGTTTTGAGTGAATTTCTTAGTCTTGACTTCTCATTTGATTGTGCTGTGGTCTGAGAGAATGTTATGATTTCAGTTATTTTATGTTTGGTGAAGAGTGTTTTATTTCTGATTATGTGATCAATTTTAGAGTAAGTGCCATGTGGAAATGAGAAGAATGTATATTCTGTTATTTCTGGATGGA	chr1	49948680	49483008	49948581	49948780	49482909	49483108	1	No	No	0.0427654	0.673942		1.23015	1.66539	44.0434	31.536	54.1798	52.5197	0.635518	0.301124	0.716707	0.79713	0.0057567	0.0569426	86	83
libB_seq134407_[chr1:49949894-49950093]	TATGATCCAGCAATCCCTCTCCTAGGTATATATTCAAAAGTTGGGAAATCAACATACTGAAGAGATATCTGAACTCCCATGTTTATTTCAGCACTATTGACAATAGGCAATATTTGGGAGCAACCTAAGCATCCATCAACAGAAAAATGGATAAAGAAAATGTGGTACATATACACAATGGAGTACTATTCAGCCGTAAA	TATGATCCAGCAATCCCTCTCCTAGGTATATATTCAAAAGTTGGGAAATCAACATACTGAAGAGATATCTGAACTCCCATGTTTATTTCAGCACTATTGTCAATAGGCAATATTTGGGAGCAACCTAAGCATCCATCAACAGAAAAATGGATAAAGAAAATGTGGTACATATACACAATGGAGTACTATTCAGCCGTAAA	chr1	49949993	49484321	49949894	49950093	49484222	49484421	1	No	No	0.310999	0.0193294		0.521739	0.758976	24.793	59.9752	12.9355	45.5197	0.471026	0.935757	1	0.55488	0.684213	0.96389	43	82
libB_seq246519_[chr1:49957928-49958127]	GGAGCAGACAATGTCAATGATTAACAGACAGGTTGTGTATATAGTGTGAATATGCTGGAAAAATGGGCTGATTGATGTTCTGGGCAGGACAGATGAGGGACAGCTATTCAGAACAGCTTGAAATTTAAAACTTATGAATTGTTTACTTTTGAAATTTTCCACTTAATATTTCTAAACCCCACTTGACTGTGGGTAACTGA	GGAGCAGACAATGTCAATGATTAACAGACAGGTTGTGTATATAGTGTGAATATGCTGGAAAAATGGGCTGATTGATGTTCTGGGCAGGACAGATGAGGGGCAGCTATTCAGAACAGCTTGAAATTTAAAACTTATGAATTGTTTACTTTTGAAATTTTCCACTTAATATTTCTAAACCCCACTTGACTGTGGGTAACTGA	chr1	49958027	49492355	49957928	49958127	49492256	49492455	1	No	No	0.328106	0.0099066		0.540983	0.771807	53.3423	76.8501	28.8573	59.3135	0.41632	0.98606	1	0.677523	0.148605	0.504805	56	55
libB_seq258467_[chr1:49984296-49984495]	GAAAATAATATTTGCCTTATTCAGTTTAAGGAATTTTCAAGATCAAAGGATATAATGAATGCAAAAGCACCTTGATACTATAAAGGAATGTAAAACTATAAGGAATTTTGTCATTCTCATGATTAAAAGATGGTTCTGATTTAATTAAATGTATGAATCACAAAATACTTAAATGCAATTGTATTACTTTTTAATATTTG	GAAAATAATATTTGCCTTATTCAGTTTAAGGAATTTTCAAGATCAAAGGATATAATGAATGCAAAAGCACCTTGATACTATAAAGGAATGTAAAACTATGAGGAATTTTGTCATTCTCATGATTAAAAGATGGTTCTGATTTAATTAAATGTATGAATCACAAAATACTTAAATGCAATTGTATTACTTTTTAATATTTG	chr1	49984395	49518723	49984296	49984495	49518624	49518823	1	No	No	-0.324581	0.00279832		0.870502	0.864739	97.4753	77.5839	84.8525	67.0898	0.584059	0.546734	0.90037	0.787104	0.00814614	0.0739891	72	70
libB_seq219835_[chr1:49988263-49988462]	TATTTGTTGAATGAATAAACATTTTCTTTTTCATGATCCTGGCTTTTATTTCAAATTTTTAGGAGGACCACTCAATCACAAATGGACCCTTTCACTTAGTTCCTGTAATTTCTTTCCTTAGAGCTAGACCATGATCTGCCATTTCTCTAGCCACTACCTAGCATCTCTCCCCTGAATCAATCTGGAAAAAACCTTTCTGA	TATTTGTTGAATGAATAAACATTTTCTTTTTCATGATCCTGGCTTTTATTTCAAATTTTTAGGAGGACCACTCAATCACAAATGGACCCTTTCACTTAGCTCCTGTAATTTCTTTCCTTAGAGCTAGACCATGATCTGCCATTTCTCTAGCCACTACCTAGCATCTCTCCCCTGAATCAATCTGGAAAAAACCTTTCTGA	chr1	49988362	49522690	49988263	49988462	49522591	49522790	1	No	Yes	0.0690099	0.454706	0.704758	1.10968	0.88874	65.242	79.7966	72.3976	70.9184	0.509919	0.850238	1	0.834461	0.00139501	0.0189005	91	79
libA_seq243466_[chr1:49988857-49989056]	CATAAGTTGGATAGTGCAAGAAAAGGTTATCTGTGGGAGATATTAAGGTTATCAAAAGAACATTTTAGTGAGGCATAAATACCAAGCAAAATAGGCACAGGATTGAAAATAAGAAGACCTTAACTCTAGTTATGTTTCCACCATTTACTATATGTGTGGCTCTGGACAAGTCCCTGAAGTTCTTTGTGTCTCAGATCAAT	CATAAGTTGGATAGTGCAAGAAAAGGTTATCTGTGGGAGATATTAAGGTTATCAAAAGAACATTTTAGTGAGGCATAAATACCAAGCAAAATAGGCACATGATTGAAAATAAGAAGACCTTAACTCTAGTTATGTTTCCACCATTTACTATATGTGTGGCTCTGGACAAGTCCCTGAAGTTCTTTGTGTCTCAGATCAAT	chr1	49988956	49523284	49988857	49989056	49523185	49523384	1	No	No	0.00412463	0.959299		0.620114	0.72375	159.214	134.146	98.731	97.0881	0.50027	0.876405	1	0.598098	0.47735	0.860247	128	120
libB_seq84958_[chr1:50004260-50004459]	AATACACACAAAGACTGAAATACGCTGATAATTATCATTAGTGGCAAAATGAGTGAAAATCATAAAAGGACAATTTACCAGGAAAATGTAAACTTAGATACAAAAATACTCAAACTCACTAATAAATTTAAAAATGGAAAAAATTTGAAAGCATAAAAATATTGTTTTTCATCTAATTGGTAAAGATGCAAGATAGTCAT	AATACACACAAAGACTGAAATACGCTGATAATTATCATTAGTGGCAAAATGAGTGAAAATCATAAAAGGACAATTTACCAGGAAAATGTAAACTTAGATGCAAAAATACTCAAACTCACTAATAAATTTAAAAATGGAAAAAATTTGAAAGCATAAAAATATTGTTTTTCATCTAATTGGTAAAGATGCAAGATAGTCAT	chr1	50004359	49538687	50004260	50004459	49538588	49538787	1	No	No	0.239533	0.0515451		0.620483	0.741001	61.1352	59.2546	37.9333	43.9078	0.562536	0.649695	0.950583	0.702669	0.0877906	0.372049	48	42
libB_seq280072_[chr1:50011383-50011582]	CACAATAAACATTCCTTAAATGATTTTTGTTGTTGTTTTAAAGTTATACAACTATGTCTACTATCAAATAAAAGCAAATACTATTTGAAACCTCAAAAATAATAAAGGCTTAGAGGAAATCAATTGTAAACACAAATCAAGATATATTAGATTTTATACCCTGTGTTTATTTTTATTTATTTTTCCATAAGTTATGGGAG	CACAATAAACATTCCTTAAATGATTTTTGTTGTTGTTTTAAAGTTATACAACTATGTCTACTATCAAATAAAAGCAAATACTATTTGAAACCTCAAAAACAATAAAGGCTTAGAGGAAATCAATTGTAAACACAAATCAAGATATATTAGATTTTATACCCTGTGTTTATTTTTATTTATTTTTCCATAAGTTATGGGAG	chr1	50011482	49545810	50011383	50011582	49545711	49545910	1	No	No	-0.149904	0.176636		0.878196	0.973	47.071	49.0959	41.3376	47.7703	0.688321	0.119709	0.446176	0.509495	0.851462	1	47	59
libB_seq48453_[chr1:50018512-50018711]	TTGATTCCTATACTCCTTGTTAATAAACCCAGTCTAGTATGGCTACTCTTAGAATCATATTTCAAGTCTTCATTTTATTATTAATTAGACAAATATTCATTAAATACCTAATATTTGTATTAGGCACTAGAATACAAAGATTAATATGACCTCAATCCTTCTGCCTTTAAGTTTTTTATTGTCAATGTAAGACAATATGT	TTGATTCCTATACTCCTTGTTAATAAACCCAGTCTAGTATGGCTACTCTTAGAATCATATTTCAAGTCTTCATTTTATTATTAATTAGACAAATATTCACTAAATACCTAATATTTGTATTAGGCACTAGAATACAAAGATTAATATGACCTCAATCCTTCTGCCTTTAAGTTTTTTATTGTCAATGTAAGACAATATGT	chr1	50018611	49552939	50018512	50018711	49552840	49553039	1	No	No	-0.0796578	0.472408		0.73753	0.629922	70.1604	102.82	51.7454	64.7684	0.71702	0.0626901	0.299818	0.679879	0.141931	0.491391	57	72
libB_seq173937_[chr1:50026632-50026831]	GGGACTTCGATCAGGAAGAAAAAGATGCCAGTGAGAAATAACTAATCACCTGAAGGTACAAACTCACTGCTAATAGTAAGGACATGGAAAACACAAAATACTATAACAACATAACTATGGTGTGTAAACTACTCTCACTCATAGCACAAAGATTGAATGATGAACCAATTAAAAATAATAACTACAAAAACTTTTCAAGA	GGGACTTCGATCAGGAAGAAAAAGATGCCAGTGAGAAATAACTAATCACCTGAAGGTACAAACTCACTGCTAATAGTAAGGACATGGAAAACACAAAATTCTATAACAACATAACTATGGTGTGTAAACTACTCTCACTCATAGCACAAAGATTGAATGATGAACCAATTAAAAATAATAACTACAAAAACTTTTCAAGA	chr1	50026731	49561059	50026632	50026831	49560960	49561159	1	No	No	-0.157033	0.210735		0.744954	0.641173	52.1967	51.5403	38.8841	33.0463	0.513063	0.840969	1	0.789336	0.00754949	0.0695884	59	47
libA_seq309268_[chr1:50046430-50046629]	TGAGTCACATGTTTTTCTCTTGCTGTTTTTTAGAATTCATTCTTTCACTTTGACTTTAGAATGTCTAATTGTAATATGCCACAATAAAGTCCTTTTTGCACTGTGTTTCCCTAAAAATTGTTGTGCCTCCTGGATCTAGATGTCTAAATCTCTTACTAGACTTGAAAATTTTCATCTATTAACTTGTTAAATAGATTTTT	TGAGTCACATGTTTTTCTCTTGCTGTTTTTTAGAATTCATTCTTTCACTTTGACTTTAGAATGTCTAATTGTAATATGCCACAATAAAGTCCTTTTTGCCCTGTGTTTCCCTAAAAATTGTTGTGCCTCCTGGATCTAGATGTCTAAATCTCTTACTAGACTTGAAAATTTTCATCTATTAACTTGTTAAATAGATTTTT	chr1	50046529	49580857	50046430	50046629	49580758	49580957	1	No	No	0.0357962	0.687481		0.711961	0.83653	125.146	97.4692	89.0994	81.536	0.680612	0.139898	0.487092	0.65882	0.20887	0.603424	109	94
libA_seq54703_[chr1:50050244-50050443]	TCTTTTTTTTCTCCTAAAATTTACCAGAGGTAGACCCAGGATTTGTGGGTTTGTGGGCTCTGAAGCTTATGAAGACTCTCTTTAAGAAACCGAAAACAAAATTATGAATATGAAATCAGGTTCAAGACCTTTAAAGGACACATGCAAGGGAGAAACCCAGAAATTTAAGTTTTGTAGCTTCAGGGTATATCTGCCTTTAT	TCTTTTTTTTCTCCTAAAATTTACCAGAGGTAGACCCAGGATTTGTGGGTTTGTGGGCTCTGAAGCTTATGAAGACTCTCTTTAAGAAACCGAAAACAATATTATGAATATGAAATCAGGTTCAAGACCTTTAAAGGACACATGCAAGGGAGAAACCCAGAAATTTAAGTTTTGTAGCTTCAGGGTATATCTGCCTTTAT	chr1	50050343	49584671	50050244	50050443	49584572	49584771	1	No	No	0.0573414	0.476429		0.560399	0.660818	111.089	134.043	62.2544	88.5779	0.444314	0.967958	1	0.551778	0.697772	0.967566	99	125
libB_seq138283_[chr1:50061516-50061715]	TACATAGCCATATTTTCCTTCGCCAAATCAAACGTTTTCCCAGAGCAGCTCAGCCTAGGAGCACTTAAACTGGATTCCAATTTCCCAGATAGACAGCCCCTTAATGCAGGCTCTCCCAAGATCTCTCACCTCTTCTCTACTCCCCACCCAGAGACTGCCACTCTAGCTTGTACGTTATTGTATGAGAGAGGCAGGTTCTA	TACATAGCCATATTTTCCTTCGCCAAATCAAACGTTTTCCCAGAGCAGCTCAGCCTAGGAGCACTTAAACTGGATTCCAATTTCCCAGATAGACAGCCCTTTAATGCAGGCTCTCCCAAGATCTCTCACCTCTTCTCTACTCCCCACCCAGAGACTGCCACTCTAGCTTGTACGTTATTGTATGAGAGAGGCAGGTTCTA	chr1	50061615	49595943	50061516	50061715	49595844	49596043	1	No	No	0.0954005	0.371224		0.854663	0.758642	107.302	99.7499	91.7075	75.6744	1.04138	1.36589e-08	5.66744e-07	0.56394	0.643218	0.948349	81	82
libB_seq297118_[chr1:50083893-50084092]	ACCTGTGCCACATTTTCTTTCTCCAGTCTATCATTAATGGGCATTTGAGTTGGTTCCAAGTCTTTGCTACTGCAAACAGTGCTGCAATAAACATGTGTGCATGTGCCTTTACAGGAGAATGATGTATAATCCTTTGGGTATATGCTCAGTAATGGGATAAATTCCTGGACACAAACACCCTCCCAAGACTAAACCAGGAA	ACCTGTGCCACATTTTCTTTCTCCAGTCTATCATTAATGGGCATTTGAGTTGGTTCCAAGTCTTTGCTACTGCAAACAGTGCTGCAATAAACATGTGTGGATGTGCCTTTACAGGAGAATGATGTATAATCCTTTGGGTATATGCTCAGTAATGGGATAAATTCCTGGACACAAACACCCTCCCAAGACTAAACCAGGAA	chr1	50083992	49618320	50083893	50084092	49618221	49618420	1	No	No	-0.117317	0.209653		0.832172	0.790701	95.0132	87.2344	79.0673	68.9763	0.503729	0.867418	1	0.604617	0.445238	0.839845	88	82
libA_seq256035_[chr1:50108988-50109187]	AAAAGGAACAGAGTATCAATGAACTGTGGGAAAACATCAAGTGGCCTAATATACAGTTAAATAGAGTTCACAAAGGAAATGGAAGAGAGATAGAAGAAATATTTTAAAGAACAATAGCTGAAAATTATACAAATTTGATAAAAATAATAAATTTAAAAGTTTAAGAAGTTCAACAAATTCCAACCACAAAAAAAACAGAA	AAAAGGAACAGAGTATCAATGAACTGTGGGAAAACATCAAGTGGCCTAATATACAGTTAAATAGAGTTCACAAAGGAAATGGAAGAGAGATAGAAGAAACATTTTAAAGAACAATAGCTGAAAATTATACAAATTTGATAAAAATAATAAATTTAAAAGTTTAAGAAGTTCAACAAATTCCAACCACAAAAAAAACAGAA	chr1	50109087	49643415	50108988	50109187	49643316	49643515	1	No	No	-0.0216967	0.893118		0.921039	0.855734	27.5109	22.1576	25.3386	18.961	0.82577	0.00197503	0.0250583	0.627203	0.337977	0.753017	39	33
libB_seq116754_[chr1:50130278-50130477]	TCAAGGGAATATGGTAATGATGAAATTTCAACGGTGCATAATAACACTTTTATTCCAAATTTCTTTCTGAGATTGGTATCTTTGGCTCATATTCAGTGTGTCCCACATTTCTGACAGCTTTCTGTAGAAACATAATATTGCTTTTAGTTAAGAATTTTAGCCATGGATATATATTAACAAGATTCTCACTGTAAATTTGA	TCAAGGGAATATGGTAATGATGAAATTTCAACGGTGCATAATAACACTTTTATTCCAAATTTCTTTCTGAGATTGGTATCTTTGGCTCATATTCAGTGTATCCCACATTTCTGACAGCTTTCTGTAGAAACATAATATTGCTTTTAGTTAAGAATTTTAGCCATGGATATATATTAACAAGATTCTCACTGTAAATTTGA	chr1	50130377	49664705	50130278	50130477	49664606	49664805	1	No	No	-0.160794	0.0619888		0.661412	0.606342	118.196	165.96	78.1764	100.628	0.643084	0.269257	0.679978	0.47196	0.934289	1	96	105
libB_seq62874_[chr1:50134680-50134879]	CAAATATTAAAGTAGATAATGTTTCTGTCCTCAAGAAGCTCTCAGGCTAATGGAAGAGACACATATGCAATGATCTTTACAACATAGTGTGCAGAAAACATGGGCACGTAGATGGAAAATGAAAAGAAAATGACCAAGTGATGAGAATAGAACCCTCAAATACATACAGAAGGAACTATATGAGCAAATACAACTGAAAA	CAAATATTAAAGTAGATAATGTTTCTGTCCTCAAGAAGCTCTCAGGCTAATGGAAGAGACACATATGCAATGATCTTTACAACATAGTGTGCAGAAAACGTGGGCACGTAGATGGAAAATGAAAAGAAAATGACCAAGTGATGAGAATAGAACCCTCAAATACATACAGAAGGAACTATATGAGCAAATACAACTGAAAA	chr1	50134779	49669107	50134680	50134879	49669008	49669207	1	No	No	-0.0461072	0.685347		0.554672	0.51877	90.9894	67.5271	50.4693	35.031	0.3488	0.998805	1	0.638434	0.288639	0.702148	77	59
libA_seq264615_[chr1:50151924-50152123]	CACGGCCCCACTGAAGTTCTTTTGCCAGCACCCTCCATGGGAATGTTGTTGCCAGTGGATGGGGAACACCTCGGCTCCTCCAGCACAGTAAGTGCTTAACCTTGACAAGCCAGAGAACAATGCCATTGGCCTAGTTCCAGCCCCTCAGGGCTAAAGCATGCAGCCCAGGAGTGCTGACCTCAGCCTTGGCCCCCTGAAAT	CACGGCCCCACTGAAGTTCTTTTGCCAGCACCCTCCATGGGAATGTTGTTGCCAGTGGATGGGGAACACCTCGGCTCCTCCAGCACAGTAAGTGCTTAATCTTGACAAGCCAGAGAACAATGCCATTGGCCTAGTTCCAGCCCCTCAGGGCTAAAGCATGCAGCCCAGGAGTGCTGACCTCAGCCTTGGCCCCCTGAAAT	chr1	50152023	49686351	50151924	50152123	49686252	49686451	1	No	No	0.0138491	0.800163		1.06494	1.02305	143.008	134.784	152.295	137.891	0.552796	0.693351	0.966267	0.63339	0.310382	0.72737	326	309
libB_seq245536_[chr1:50188375-50188574]	AGCTCTATGTTTATCATTGATTACCTTTGTGACCTTGGGCCTATGACAGGTAACTTTTCTATTCTAACTCTGAAAAGATTTTTACATTAACTTCTCTCCCTTTCCAATGAATCTTCTCTCACTCAGTCTGTAGTAACTGAGAAAGAAAAAATTTTTTATTTGAGGAATGTGAGCCCCTTTTAAATTATCAGGCCCAGAGA	AGCTCTATGTTTATCATTGATTACCTTTGTGACCTTGGGCCTATGACAGGTAACTTTTCTATTCTAACTCTGAAAAGATTTTTACATTAACTTCTCTCCGTTTCCAATGAATCTTCTCTCACTCAGTCTGTAGTAACTGAGAAAGAAAAAATTTTTTATTTGAGGAATGTGAGCCCCTTTTAAATTATCAGGCCCAGAGA	chr1	50188474	49722802	50188375	50188574	49722703	49722902	1	No	No	-0.250976	0.0238146		1.08141	0.697096	65.8276	93.693	71.1864	65.3131	0.619261	0.374701	0.786516	0.542556	0.736451	0.980876	59	61
libA_seq26882_[chr1:50199936-50200135]	AGTGCCATGGAGAGGGGAGAGGGGAGAGAGAGAGAGACAGAGAGACAGAGAGAGAGAAAGGGGGAAATGTAAATTGGAAAGAAAAAAGTAAAAATGTTCTTATTCACAGATGATGTGATCCTATATTTGGAAGACCTCAGGAATCTACAGAAAAAGTACGGAGACTAATAAGCAAGTTTATAAAGGACATAGAATCTAAG	AGTGCCATGGAGAGGGGAGAGGGGAGAGAGAGAGAGACAGAGAGACAGAGAGAGAGAAAGGGGGAAATGTAAATTGGAAAGAAAAAAGTAAAAATGTTCCTATTCACAGATGATGTGATCCTATATTTGGAAGACCTCAGGAATCTACAGAAAAAGTACGGAGACTAATAAGCAAGTTTATAAAGGACATAGAATCTAAG	chr1	50200035	49734363	50199936	50200135	49734264	49734463	1	No	No	-0.193341	0.265523		1.22635	1.32069	16.1249	12.5915	19.7748	16.6295	0.613479	0.402189	0.808826	0.625823	0.344259	0.758183	28	24
libB_seq241747_[chr1:50200782-50200981]	AATAATCAGCCCCACAAAAGTCCACGTTCTAATCCCTGAAACTGGTGAATATATCTTACACAATACCAAACGTTTTTTGCAGGTGTGATTACAGTAAGATCATAACATCAAAAGATTATCCTGGATTATCCAGGTAAGCTCATTGCAATCACAAATGTCCTTAAAACAAAGAGGTAGAGGTGTGTGGGTGTGTGTGTGTG	AATAATCAGCCCCACAAAAGTCCACGTTCTAATCCCTGAAACTGGTGAATATATCTTACACAATACCAAACGTTTTTTGCAGGTGTGATTACAGTAAGACCATAACATCAAAAGATTATCCTGGATTATCCAGGTAAGCTCATTGCAATCACAAATGTCCTTAAAACAAAGAGGTAGAGGTGTGTGGGTGTGTGTGTGTG	chr1	50200881	49735209	50200782	50200981	49735110	49735309	1	No	No	0.143411	0.293728		0.788328	0.995956	39.2204	38.6811	30.9185	38.5246	0.548013	0.713871	0.974043	0.757663	0.0208278	0.144916	32	46
libA_seq173223_[chr1:50225404-50225603]	TAAACAAAATGAGGTATATCCAAACAATGGACGATGATTCAGCCATAAACACAAAGTGAGATACTGATACATGCTACAACATAAATAAATCTCAAAACAATCAGGCTGAGTGAAAGAAGCCAGGTATAAAATTCTCATATTGTATTCCATTTATGTGAGATATCAAGGCTAGATAAATCCATAATGACAGGAAGGAAATC	TAAACAAAATGAGGTATATCCAAACAATGGACGATGATTCAGCCATAAACACAAAGTGAGATACTGATACATGCTACAACATAAATAAATCTCAAAACAGTCAGGCTGAGTGAAAGAAGCCAGGTATAAAATTCTCATATTGTATTCCATTTATGTGAGATATCAAGGCTAGATAAATCCATAATGACAGGAAGGAAATC	chr1	50225503	49759831	50225404	50225603	49759732	49759931	1	No	No	0.0794256	0.55571		0.481123	0.705718	36.3315	33.664	17.4799	23.7573	0.513953	0.838275	1	0.514449	0.836764	1	36	38
libB_seq24095_[chr1:50247415-50247614]	ATATAAAAGTATCAATAAATTTTTGAAGTTTGACATCCTCTGAAATATACTTTCTAGACACAATGAAACTAAATTACAAGTTAACACACAGGAGAATTTGAGGAATGTATAAATATGTGAAAACTAAACAATACATTCCTAAATAATTAATGGGTCAAAAAAGAGATTACAAGGGAAATTAGAAAATACTTTGATTTCAA	ATATAAAAGTATCAATAAATTTTTGAAGTTTGACATCCTCTGAAATATACTTTCTAGACACAATGAAACTAAATTACAAGTTAACACACAGGAGAATTTTAGGAATGTATAAATATGTGAAAACTAAACAATACATTCCTAAATAATTAATGGGTCAAAAAAGAGATTACAAGGGAAATTAGAAAATACTTTGATTTCAA	chr1	50247514	49781842	50247415	50247614	49781743	49781942	1	No	No	0.0535317	0.689426		0.492724	0.650507	62.9993	57.1242	31.0412	37.1597	0.477176	0.925601	1	0.481483	0.917787	1	48	47
libA_seq314527_[chr1:50253284-50253483]	ATAGGTCACTAGAAAGACTCAGAGGACTCAGAATAAGTTATGCTCAATTACAGTTTGTTACAGTGAAAGGACACAAAGCAAAGTCAGCAAAGGGGAAAAGCACACGGGGTGAAGTCTGGAGAAAACCAGGCAGGAGCTTCTAAAAGCACTTTCCCAGTGAAGTCACACAGGACACACCTAATTCCTCCAACAATGAACTG	ATAGGTCACTAGAAAGACTCAGAGGACTCAGAATAAGTTATGCTCAATTACAGTTTGTTACAGTGAAAGGACACAAAGCAAAGTCAGCAAAGGGGAAAACCACACGGGGTGAAGTCTGGAGAAAACCAGGCAGGAGCTTCTAAAAGCACTTTCCCAGTGAAGTCACACAGGACACACCTAATTCCTCCAACAATGAACTG	chr1	50253383	49787711	50253284	50253483	49787612	49787811	1	No	No	-0.0722568	0.43257		0.672631	0.670773	95.6812	96.9568	64.3582	65.036	0.595771	0.488858	0.867502	0.624519	0.350239	0.764733	101	106
libB_seq48049_[chr1:50278168-50278367]	ATCTACATTCTTCCAACCTAACAAACACTGACATAAAGGTGCTTGGCTAGGAGAAAGGGATGTAAGTTCATTCATGGGTTTCTCCACATAATCTATGAACACTGATGTTAGAGGAAGGAACACTGGACTAGCTGGTCATTCTAGAAATGTAGACCACTAATGCCCACAGTGCTGTGCAAAACCCTGTCACAAGTCACCCT	ATCTACATTCTTCCAACCTAACAAACACTGACATAAAGGTGCTTGGCTAGGAGAAAGGGATGTAAGTTCATTCATGGGTTTCTCCACATAATCTATGAATACTGATGTTAGAGGAAGGAACACTGGACTAGCTGGTCATTCTAGAAATGTAGACCACTAATGCCCACAGTGCTGTGCAAAACCCTGTCACAAGTCACCCT	chr1	50278267	49812595	50278168	50278367	49812496	49812695	1	No	No	-0.00574585	0.953601		0.498489	0.739762	115.168	83.8556	57.4101	62.0332	0.568328	0.622719	0.938019	0.518533	0.823959	1	86	92
libA_seq191883_[chr1:50307645-50307844]	CCTTGCACACAGTCTCCTCCTCACACCCGGCCTCCTCTTTGCACCCAGCCCATATTCACGTGCAGCCTCCTCCTTGTGCCCAGCCTCTACTCATGCCTGGCCTCTACCTGCATGCCCGACCTCCTGAAGTCCGCGCCAAGCTCCCCAACCACAGCCTCTGCCTCTGAAAGGACCACCCACACTGCATTGGAGGAGCATGT	CCTTGCACACAGTCTCCTCCTCACACCCGGCCTCCTCTTTGCACCCAGCCCATATTCACGTGCAGCCTCCTCCTTGTGCCCAGCCTCTACTCATGCCTGCCCTCTACCTGCATGCCCGACCTCCTGAAGTCCGCGCCAAGCTCCCCAACCACAGCCTCTGCCTCTGAAAGGACCACCCACACTGCATTGGAGGAGCATGT	chr1	50307744	49842072	50307645	50307844	49841973	49842172	1	No	No	0.169392	0.00244224		1.27165	1.60765	126.833	107.96	161.287	173.562	0.664941	0.187729	0.573481	0.742273	0.0324492	0.195181	235	213
libB_seq260831_[chr1:50309976-50310175]	GCCACATTGCTCCTTCCAAGTCCAGTGCATCTGTGCATCTGAGTGCTCTCTCCCTGGGCATCCCCTCTGCACCCTCCTCTGTGCTCCCCTCACAGACTCCACCCATATTCCTTGTGCCAACTGTTTTTCCCTTCCTCTCCTCTTCCTTTCCTTATTCTGTTCTTTCCTCTTCCTTTCCTTATTCCTTATTTTCCTCTTCC	GCCACATTGCTCCTTCCAAGTCCAGTGCATCTGTGCATCTGAGTGCTCTCTCCCTGGGCATCCCCTCTGCACCCTCCTCTGTGCTCCCCTCACAGACTCTACCCATATTCCTTGTGCCAACTGTTTTTCCCTTCCTCTCCTCTTCCTTTCCTTATTCTGTTCTTTCCTCTTCCTTTCCTTATTCCTTATTTTCCTCTTCC	chr1	50310075	49844403	50309976	50310175	49844304	49844503	1	No	No	-0.0725923	0.127805		0.827434	0.712206	477.323	354.597	394.953	252.546	0.653304	0.229076	0.633851	0.618376	0.378869	0.790327	411	265
libA_seq319836_[chr1:50318258-50318457]	GCCTTACACGACTAGGGGAGAAATAACGAACTTATCACCTGAGTGCAAAAGTGAGAGGAAGAGGAACAATAAAAGAAAAATCCTCTACACCTGAAGGAGGAGCAGGAAACATTCCCAGAGAATACTATAAATATTATTCATCACTATAAATGGATATACCTCTTTCCAGGTCATTTGTGTAGGGGCTTGTGTCAACCTAG	GCCTTACACGACTAGGGGAGAAATAACGAACTTATCACCTGAGTGCAAAAGTGAGAGGAAGAGGAACAATAAAAGAAAAATCCTCTACACCTGAAGGAGCAGCAGGAAACATTCCCAGAGAATACTATAAATATTATTCATCACTATAAATGGATATACCTCTTTCCAGGTCATTTGTGTAGGGGCTTGTGTCAACCTAG	chr1	50318357	49852685	50318258	50318457	49852586	49852785	1	No	No	-0.187435	0.0345499		0.803834	0.789809	96.7952	73.6345	77.8073	58.1572	0.590868	0.513127	0.883047	0.479821	0.920873	1	119	115
libA_seq140921_[chr1:50323364-50323563]	AGACCCCATCTCTCACCATATACAAAAATCAACTCAATGTGAATTATGGACTTAAATATAAGAACTGAAACTATAAAACTATTAGAAGAAACACTTCAGGAGATTGGTCTAGGCAAAGATTTAATGGCTAAGACATCAAAAGCACAGGCAACAGAAACAAAAATAGACCAATGGGACTAATTGAACTAAAAAGCTTCTGC	AGACCCCATCTCTCACCATATACAAAAATCAACTCAATGTGAATTATGGACTTAAATATAAGAACTGAAACTATAAAACTATTAGAAGAAACACTTCAGTAGATTGGTCTAGGCAAAGATTTAATGGCTAAGACATCAAAAGCACAGGCAACAGAAACAAAAATAGACCAATGGGACTAATTGAACTAAAAAGCTTCTGC	chr1	50323463	49857791	50323364	50323563	49857692	49857891	1	No	Yes	0.180957	0.212186	0.49542	0.746557	1.23495	29.4845	32.1324	22.0119	39.6821	0.364741	0.997738	1	0.821897	0.00229804	0.0282159	43	58
libB_seq68533_[chr1:50325557-50325756]	AAAGATTAAAGGACAAAAAGTCAATAGAAGAAATCAATCATATCTCTATATAATTAGCAATAAGCAATTGTAAATTAAAAATTAAAATCAGTAATATTTATAACACCAATAAAATTTATAAATCTAATAAACATTTGCAAAATCTCTACTCTTAAAACTAGAACCACTGATAAATTTTAAAAAGGTCTAAATAAAGGGAG	AAAGATTAAAGGACAAAAAGTCAATAGAAGAAATCAATCATATCTCTATATAATTAGCAATAAGCAATTGTAAATTAAAAATTAAAATCAGTAATATTTGTAACACCAATAAAATTTATAAATCTAATAAACATTTGCAAAATCTCTACTCTTAAAACTAGAACCACTGATAAATTTTAAAAAGGTCTAAATAAAGGGAG	chr1	50325656	49859984	50325557	50325756	49859885	49860084	1	No	No	0.154642	0.417951		0.385308	0.677628	36.2109	39.4985	13.9523	26.7653	0.378507	0.996187	1	0.747319	0.0281582	0.177327	21	28
libA_seq205496_[chr1:50387752-50387951]	TTTCTGCATTTATTGAGAAAATCATGTTTTTGTCTTTTGTGGTTTTGTTTTTGTTTATGTGATGAGTCACATTTATTGATTTGCCTATAGTGAACCAAGCATCCTGGGGATAAAGCCTACTTGATCACTGTGTATAAGCTTTTTCATGTTCTGCTGGATTCAGTTTGCCAATATTTTGTCGAGGATTTTTACTCTCAATA	TTTCTGCATTTATTGAGAAAATCATGTTTTTGTCTTTTGTGGTTTTGTTTTTGTTTATGTGATGAGTCACATTTATTGATTTGCCTATAGTGAACCAAGAATCCTGGGGATAAAGCCTACTTGATCACTGTGTATAAGCTTTTTCATGTTCTGCTGGATTCAGTTTGCCAATATTTTGTCGAGGATTTTTACTCTCAATA	chr1	50387851	49922179	50387752	50387951	49922080	49922279	1	No	No	-0.0764381	0.32362		0.817424	0.761054	142.318	160.035	116.334	121.796	0.615245	0.393734	0.802795	0.700109	0.092964	0.385006	133	137
libB_seq49192_[chr1:50424940-50425139]	CGCAGGCATTATGAGCCTTTTGAAAAGTTTTGATCAGCACCTGGCAAGGATTTCGCAGGTAAAAAGAAATAGAGACAAGGAGAAAAGAAAAATCAAAGATGTTTCACAATTCAGATCCTGGATATTTTGAAAATAGCAGGATTCATAGAAACAGAAAAGCTGAGTTGAGGGACAGTTCAAGGTATCAGAGGTATGAAGTG	CGCAGGCATTATGAGCCTTTTGAAAAGTTTTGATCAGCACCTGGCAAGGATTTCGCAGGTAAAAAGAAATAGAGACAAGGAGAAAAGAAAAATCAAAGACGTTTCACAATTCAGATCCTGGATATTTTGAAAATAGCAGGATTCATAGAAACAGAAAAGCTGAGTTGAGGGACAGTTCAAGGTATCAGAGGTATGAAGTG	chr1	50425039	49959367	50424940	50425139	49959268	49959467	1	No	No	-0.213096	0.156168		0.533321	0.629477	47.9086	34.7029	25.5507	21.8447	0.552289	0.695558	0.966782	0.507972	0.855797	1	35	31
libB_seq150453_[chr1:50427806-50428005]	GTAATTTTATATAATGCAGAAAAGACTAGACCTGTCCCCATGGAGTTCCCTAAGAGGGAATCATGCTGTGTAGTATAGAGTGCATGAATTTCATGATCGTCAATCCCTTCGTTAAGTTGTCTAATAAAAAGAATCTAAAAATCATTTTGCTCTGACTTCCTGATAAGTTAATTTTCATGATGTCTTGTAAAAGTTTTTCC	GTAATTTTATATAATGCAGAAAAGACTAGACCTGTCCCCATGGAGTTCCCTAAGAGGGAATCATGCTGTGTAGTATAGAGTGCATGAATTTCATGATCGCCAATCCCTTCGTTAAGTTGTCTAATAAAAAGAATCTAAAAATCATTTTGCTCTGACTTCCTGATAAGTTAATTTTCATGATGTCTTGTAAAAGTTTTTCC	chr1	50427905	49962233	50427806	50428005	49962134	49962333	1	No	No	-0.0983054	0.282574		0.653487	0.587347	138.106	122.613	90.2504	72.0162	0.611011	0.414084	0.818392	0.509556	0.851287	1	108	84
libA_seq100624_[chr1:50501498-50501697]	AAAAGATCACCTAATTTAAACTTTCAGTTGAAACAGAGTGTAACCAAAGGAGATTTCCCAGAGGAAGGTAAAATGTGAGCTGAATTTTAAAGGATCATCGGAAGAAAATGAGGATCCTAGGTCAAAGAAACAGACATGTAAGGATAGAGGTAAGAAAACACAGCTTAAATACTAACTGCAGGTGATCTGAAATGACTTGA	AAAAGATCACCTAATTTAAACTTTCAGTTGAAACAGAGTGTAACCAAAGGAGATTTCCCAGAGGAAGGTAAAATGTGAGCTGAATTTTAAAGGATCATCAGAAGAAAATGAGGATCCTAGGTCAAAGAAACAGACATGTAAGGATAGAGGTAAGAAAACACAGCTTAAATACTAACTGCAGGTGATCTGAAATGACTTGA	chr1	50501597	50035925	50501498	50501697	50035826	50036025	1	No	No	0.0716999	0.459134		0.756442	0.722875	102.443	76.0194	77.4923	54.9526	0.602795	0.454183	0.845124	0.482294	0.916249	1	124	91
libA_seq10532_[chr1:50525197-50525396]	AAAAAAAAGTATTGGTGAGGAGGTTTTTTAAAAAAAAAAACCGTTGGAGAAAATGGAACCCTCCTGTTTTGCTTTCAGTCCTTGGCATATATACCCAAAAGAATAGAAAACAAGTATTCAAGTACAAGTACACACATGTTCATAGAGGCATTATTCATAAATGGCCAAAAGGTAGAAACAGCCCAGATGTCCATGAATGG	AAAAAAAAGTATTGGTGAGGAGGTTTTTTAAAAAAAAAAACCGTTGGAGAAAATGGAACCCTCCTGTTTTGCTTTCAGTCCTTGGCATATATACCCAAAGGAATAGAAAACAAGTATTCAAGTACAAGTACACACATGTTCATAGAGGCATTATTCATAAATGGCCAAAAGGTAGAAACAGCCCAGATGTCCATGAATGG	chr1	50525296	50059624	50525197	50525396	50059525	50059724	1	No	No	-0.0898752	0.484954		0.522746	0.500785	60.4562	62.6106	31.6032	31.3545	0.404287	0.990571	1	0.510501	0.84855	1	45	52
libB_seq67092_[chr1:50529605-50529804]	AACTGGAAGTGACATTTAAACTAAGGAATAAAGGAAAATTAGGAATTATCTAGGGGAAGAGGGAAGGCAGGATTGAGTATGGTACATAGAACAAATGAGAAATCCCAGAGAAGGAAAAGCTTGTGCCAAGTCCCAGAGGCCAGGAGCAGCATGGGTGTGTAATAGAGAAAGGTGTGCTGAGAAACTGCAGTCATTACAAT	AACTGGAAGTGACATTTAAACTAAGGAATAAAGGAAAATTAGGAATTATCTAGGGGAAGAGGGAAGGCAGGATTGAGTATGGTACATAGAACAAATGAGGAATCCCAGAGAAGGAAAAGCTTGTGCCAAGTCCCAGAGGCCAGGAGCAGCATGGGTGTGTAATAGAGAAAGGTGTGCTGAGAAACTGCAGTCATTACAAT	chr1	50529704	50064032	50529605	50529804	50063933	50064132	1	No	No	-0.0456626	0.737326		0.756505	0.592825	47.4219	64.7938	35.8749	38.4114	0.760334	0.019222	0.137438	0.532751	0.774612	0.992764	42	51
libB_seq170440_[chr1:50541108-50541307]	TATTTTTAAATGCTCTGTCCTCTTTGTAGAAGAGTACTGAAGAGGAAGGAGAAGGGGAAGTGGGAGCTCTAGCCCTAGTCTCATCATTTACTGTCATCGTAGGTAAAGAAGAGCTCCAGCATGGAGGCCTGGAAGGCTGCTCTGCACAGTGTGTGGCAGAGGCCAGACCACAGTGGGTTTTTTGTATCATGCCAGAGTAC	TATTTTTAAATGCTCTGTCCTCTTTGTAGAAGAGTACTGAAGAGGAAGGAGAAGGGGAAGTGGGAGCTCTAGCCCTAGTCTCATCATTTACTGTCATCGCAGGTAAAGAAGAGCTCCAGCATGGAGGCCTGGAAGGCTGCTCTGCACAGTGTGTGGCAGAGGCCAGACCACAGTGGGTTTTTTGTATCATGCCAGAGTAC	chr1	50541207	50075535	50541108	50541307	50075436	50075635	1	No	Yes	-0.177637	0.16203	0.42596	2.13536	0.915388	18.601	40.1979	39.72	36.7966	1.16644	5.81328e-13	3.47907e-11	0.801568	0.00491442	0.0506469	59	62
libA_seq120815_[chr1:50544218-50544417]	GGGACTGAACAAAGGGAACAGAGGTCTGACTCCAAAGCCAGTAGGGCTATTTGGATGGTCTCAAGGTTCCTAGGTGAGTGGAACTGGAACATTCAGTTCATCCTACTGTCTGTCATCTCTAACCCCTTTGAGGATACGATCTCTCACTGATCTGTGGCAGAGGTAGAGCAAGTGAAAGAGGAAAGGTGCCTGTGGTGCTT	GGGACTGAACAAAGGGAACAGAGGTCTGACTCCAAAGCCAGTAGGGCTATTTGGATGGTCTCAAGGTTCCTAGGTGAGTGGAACTGGAACATTCAGTTCGTCCTACTGTCTGTCATCTCTAACCCCTTTGAGGATACGATCTCTCACTGATCTGTGGCAGAGGTAGAGCAAGTGAAAGAGGAAAGGTGCCTGTGGTGCTT	chr1	50544317	50078645	50544218	50544417	50078546	50078745	1	No	No	0.0616324	0.518992		1.01919	1.19253	65.2813	54.1831	66.5338	64.6152	0.537858	0.755137	0.986676	0.603218	0.452106	0.844065	106	88
libB_seq54044_[chr1:50554458-50554657]	GGGCACCCACCCACACAGCCAGTCAGCACCTCTCATATCCTCCCACAGACCCTGTTCTCCAAATACTAGACAGCAGAATAATCAGTTAAGCCTTAGTGAGTGCCAGGGTGTTTCAGATCCATTCAAATGACTGTGTTGGTTTTACCAGGCTTGGCAATTGTTCTTTGCAGAAGGCTGAGTCTAGCAATAGCCCCATTTCA	GGGCACCCACCCACACAGCCAGTCAGCACCTCTCATATCCTCCCACAGACCCTGTTCTCCAAATACTAGACAGCAGAATAATCAGTTAAGCCTTAGTGACTGCCAGGGTGTTTCAGATCCATTCAAATGACTGTGTTGGTTTTACCAGGCTTGGCAATTGTTCTTTGCAGAAGGCTGAGTCTAGCAATAGCCCCATTTCA	chr1	50554557	50088885	50554458	50554657	50088786	50088985	1	No	No	0.0194198	0.844311		0.783178	0.808977	89.0101	112.413	69.7107	90.9393	0.599282	0.471502	0.856031	0.719341	0.059217	0.289094	72	91
libA_seq254504_[chr1:50564749-50564948]	GAGCATTGACCACCAAATAATTATATCCTAAGCAGTTGGTTCAAAAGTTTTTCTGAATTATTTGAAATCAATAATTTATATCTTTTCTTGAGTGCCCACTATATTCCAGGTACTGTTATTCCATGTGCTGGGGTTATAAGGCAAATAACGTACAATTTCTGCCATGCAAGCTCACAGTACAGTGTGAAAGTAACAATGAA	GAGCATTGACCACCAAATAATTATATCCTAAGCAGTTGGTTCAAAAGTTTTTCTGAATTATTTGAAATCAATAATTTATATCTTTTCTTGAGTGCCCACCATATTCCAGGTACTGTTATTCCATGTGCTGGGGTTATAAGGCAAATAACGTACAATTTCTGCCATGCAAGCTCACAGTACAGTGTGAAAGTAACAATGAA	chr1	50564848	50099176	50564749	50564948	50099077	50099276	1	No	No	-0.0420386	0.661001		0.747982	0.753318	100.464	107.176	75.1451	80.7378	0.593127	0.501947	0.876289	0.636557	0.296649	0.711096	78	85
libB_seq19383_[chr1:50593968-50594167]	CTTTAAAAGAATGAATTCACTCTTACTTTTGCATTGATTCTGAAGAGGAGAGATAAGCGAGGTTTATGGTGAGAGCAAAGTGGTGATGAACAGGCAAGGAAAGCAGATTTGGCTATAGAAAGCAGGTGAGGACCTAGAGAGTCATCCATTTATTCATTTATTCTACCAGCAAAATCATGAGCTCTGCGCTGTTCCCTGGG	CTTTAAAAGAATGAATTCACTCTTACTTTTGCATTGATTCTGAAGAGGAGAGATAAGCGAGGTTTATGGTGAGAGCAAAGTGGTGATGAACAGGCAAGGGAAGCAGATTTGGCTATAGAAAGCAGGTGAGGACCTAGAGAGTCATCCATTTATTCATTTATTCTACCAGCAAAATCATGAGCTCTGCGCTGTTCCCTGGG	chr1	50594067	50128395	50593968	50594167	50128296	50128495	1	No	No	-0.0760371	0.371211		0.928372	0.753453	81.4535	98.125	75.6191	73.9326	0.65727	0.21444	0.612775	0.66628	0.183283	0.565942	95	90
libA_seq3576_[chr1:50617847-50618046]	CCTCCTGGCTGTGTTCCCCTTCATCTTACCTTCCAAATCAGACAGTTCTGCCCTGCTTCCGAACTCAGATAACCGTAGGAAAGTATTCTCACATCCCAGGAGAGATGTCTCAAAGGATTTTTACCTAGGATGTGAATCAGGCTGGGTATTTTAAGAATTTTCTATTTCTGTACTTTAGCTGACTGTTTGGTTCGTAAGAC	CCTCCTGGCTGTGTTCCCCTTCATCTTACCTTCCAAATCAGACAGTTCTGCCCTGCTTCCGAACTCAGATAACCGTAGGAAAGTATTCTCACATCCCAGAAGAGATGTCTCAAAGGATTTTTACCTAGGATGTGAATCAGGCTGGGTATTTTAAGAATTTTCTATTTCTGTACTTTAGCTGACTGTTTGGTTCGTAAGAC	chr1	50617946	50152274	50617847	50618046	50152175	50152374	1	No	No	-0.0159227	0.833173		0.885102	0.848175	131.638	148.751	116.513	126.167	0.614246	0.398513	0.806261	0.803414	0.00459776	0.0482191	131	160
libA_seq71284_[chr1:50630073-50630272]	AAAAATCTGTTCCCTAATTTTCTTCCACTGCCTGACTCTCATTCTCTCCTTCAGGGCCCCACATAGCAAGTCTACCCTTATTTTCCCATCATGACCTTTCAAAATATTAGAAGGGACTTTGAGGTCAGGCACAGTGGCACATGCCAGTGCTTTGGGAAGCCTAGGTGGAAGGATTGCTTGAGGCCAGGAGTTCAAGACCA	AAAAATCTGTTCCCTAATTTTCTTCCACTGCCTGACTCTCATTCTCTCCTTCAGGGCCCCACATAGCAAGTCTACCCTTATTTTCCCATCATGACCTTTGAAAATATTAGAAGGGACTTTGAGGTCAGGCACAGTGGCACATGCCAGTGCTTTGGGAAGCCTAGGTGGAAGGATTGCTTGAGGCCAGGAGTTCAAGACCA	chr1	50630172	50164500	50630073	50630272	50164401	50164600	1	No	No	0.114327	0.189581		0.64302	0.751153	122.212	104.294	78.5847	78.3408	0.505489	0.862678	1	0.665341	0.186392	0.571161	103	105
libB_seq14585_[chr1:50642802-50643001]	AAGGATGCAGAGAAAGCCATCAACACTTTAAATGGACTCAGACTCCAGACCAAAACCATAAAGGTAAGAGGTGATGTGCTGGCTCCTGATTCAGGAGGCACTGGTTAAATTTCATTCTGTTGATCTGGTAAATCCAGGCTATGTGGGGGCTGGAAGCAGTGTTCTTGATTTATTCAAAGAACATTTACCATCCACTATAC	AAGGATGCAGAGAAAGCCATCAACACTTTAAATGGACTCAGACTCCAGACCAAAACCATAAAGGTAAGAGGTGATGTGCTGGCTCCTGATTCAGGAGGCTCTGGTTAAATTTCATTCTGTTGATCTGGTAAATCCAGGCTATGTGGGGGCTGGAAGCAGTGTTCTTGATTTATTCAAAGAACATTTACCATCCACTATAC	chr1	50642901	50177229	50642802	50643001	50177130	50177329	1	No	No	0.0130709	0.909828		0.674726	0.673144	42.5742	60.2794	28.7259	40.5767	0.425604	0.981409	1	0.546965	0.718277	0.975437	79	95
libB_seq3998_[chr1:50726904-50727103]	GGCCCTTGAGGCCCAGGAGATAAGAGCCCAGTCAAGTTCACACAGGTAACGATAAAGACCATTTCCATATTCCAGGGAATGTGACCATCTGGGGATCCACCTCACAGGAGACTTTCTTTTCTTTAAAGATGAAGCTCCTAGAGTTCATCCAGTCCAGTATTTCTCAGTCTTTTCTTAACACCACAAATATACTATGTACC	GGCCCTTGAGGCCCAGGAGATAAGAGCCCAGTCAAGTTCACACAGGTAACGATAAAGACCATTTCCATATTCCAGGGAATGTGACCATCTGGGGATCCATCTCACAGGAGACTTTCTTTTCTTTAAAGATGAAGCTCCTAGAGTTCATCCAGTCCAGTATTTCTCAGTCTTTTCTTAACACCACAAATATACTATGTACC	chr1	50727003	50261331	50726904	50727103	50261232	50261431	1	No	No	0.128055	0.275902		0.745115	0.919518	74.4249	55.4503	55.4552	50.9876	0.711231	0.0720434	0.327524	0.694154	0.105865	0.417942	70	49
libB_seq157317_[chr1:50879774-50879973]	TGGTGTCCATGCTGAGAAGACCTACATGTCCCTCAAACTCTGAAGTTGAACACGAAGCTTCTTCTCCCCGCCATCAAATCTTGTCTCTGCTCCAGGTGGGAATCAGCCCTCTTCCTTACTTACTCCCAACACTGGATCAACAGTGGGTAGTTTGGCTCCTAGCAGTTCTTGAAGGGGCCCTCTTTTCTCCCTCTCCCTAC	TGGTGTCCATGCTGAGAAGACCTACATGTCCCTCAAACTCTGAAGTTGAACACGAAGCTTCTTCTCCCCGCCATCAAATCTTGTCTCTGCTCCAGGTGGAAATCAGCCCTCTTCCTTACTTACTCCCAACACTGGATCAACAGTGGGTAGTTTGGCTCCTAGCAGTTCTTGAAGGGGCCCTCTTTTCTCCCTCTCCCTAC	chr1	50879873	50414201	50879774	50879973	50414102	50414301	1	No	No	0.168867	0.063146		0.686316	0.858115	84.4904	76.3866	57.9871	65.5485	0.66013	0.204232	0.597357	0.731458	0.0434707	0.237482	85	87
libA_seq248485_[chr1:50879982-50880181]	ATCCCTTTTTGGCACAACCATTTGTCACGGCTCCTGAGGGAGAGGTTGGGCCTGTCTCCAAATAATCTACCAAATCCAGATGCAAATCTTACCAGGTCCTGTTGTCAACAGCTCTCAGTACTGAAGTCCAGGCCCAGTTTCTGGCACTCAAGTTTCTCCATGACCTAACGTCTGACTCTGTGCAACCTCAACAGCCTGTC	ATCCCTTTTTGGCACAACCATTTGTCACGGCTCCTGAGGGAGAGGTTGGGCCTGTCTCCAAATAATCTACCAAATCCAGATGCAAATCTTACCAGGTCCCGTTGTCAACAGCTCTCAGTACTGAAGTCCAGGCCCAGTTTCTGGCACTCAAGTTTCTCCATGACCTAACGTCTGACTCTGTGCAACCTCAACAGCCTGTC	chr1	50880081	50414409	50879982	50880181	50414310	50414509	1	No	No	-0.0228613	0.76243		0.76957	0.791956	118.388	118.387	91.1078	93.7574	0.570126	0.614211	0.933398	0.610567	0.416231	0.819751	161	151
libB_seq131446_[chr1:50885605-50885804]	TTTCTGTACTCCTCAGAACCCCAACTACCTGTGCCCTGTAAACTCGATGTTCAGTGCTGCTTTCCCCACGTCTGTGCCCCAACACCTCCACCCTTAACTTCCCTTCCAGTCCTGCCCTGCCGTGGAGAAGTGGCCAGGTCCAGGGTTCAAACAAGAGACAACATAACTTCTGCCTAACCACGCTGTACAGAAGAGCCCAC	TTTCTGTACTCCTCAGAACCCCAACTACCTGTGCCCTGTAAACTCGATGTTCAGTGCTGCTTTCCCCACGTCTGTGCCCCAACACCTCCACCCTTAACTGCCCTTCCAGTCCTGCCCTGCCGTGGAGAAGTGGCCAGGTCCAGGGTTCAAACAAGAGACAACATAACTTCTGCCTAACCACGCTGTACAGAAGAGCCCAC	chr1	50885704	50420032	50885605	50885804	50419933	50420132	1	No	No	-0.0639646	0.327595		0.912771	0.738453	162.297	216.836	148.14	160.123	0.611283	0.412767	0.817486	0.661187	0.200532	0.592773	169	195
libB_seq41380_[chr1:50887297-50887496]	ACCCAAGCTGGAGAGGGAAATTTGGGCCGCGGAGGCTGGGCTAGAGGGGCCAGAATTGCTGGGAGGAGGTGCAGTCGGAACCTCCTTGTGAGCCCTAGCGCCTTCACCCCAGTCTGGCCATGGCTGCTCTTAGACCTGATATACACGCTAGGGGTAAGATTTTGTCTGAATTAGTGATTCCGCTGGAAAAAATAAAGAGA	ACCCAAGCTGGAGAGGGAAATTTGGGCCGCGGAGGCTGGGCTAGAGGGGCCAGAATTGCTGGGAGGAGGTGCAGTCGGAACCTCCTTGTGAGCCCTAGCACCTTCACCCCAGTCTGGCCATGGCTGCTCTTAGACCTGATATACACGCTAGGGGTAAGATTTTGTCTGAATTAGTGATTCCGCTGGAAAAAATAAAGAGA	chr1	50887396	50421724	50887297	50887496	50421625	50421824	1	No	No	-0.0327259	0.585075		0.749644	0.690357	303.964	251.266	227.865	173.463	0.572011	0.605237	0.929452	0.627777	0.335379	0.75127	249	193
libA_seq99504_[chr1:50892822-50893021]	CCCCTTCCCTGGCCGCGCCGGATTCCGTTAGTTTGGCTGATACTCTCCGCCCGGGAATGGGGCGCAGAGGAAAGGGGGAAAGTGCCTTTGGGAGAAGGAGTCTCCACGGGTTGCCCTACACGCGTTTTCCCGCACAACCACAGACTCTCCTGTTCCTATGTGAACACACGCACGTGTACACACAGACACGTAGCGACATT	CCCCTTCCCTGGCCGCGCCGGATTCCGTTAGTTTGGCTGATACTCTCCGCCCGGGAATGGGGCGCAGAGGAAAGGGGGAAAGTGCCTTTGGGAGAAGGAATCTCCACGGGTTGCCCTACACGCGTTTTCCCGCACAACCACAGACTCTCCTGTTCCTATGTGAACACACGCACGTGTACACACAGACACGTAGCGACATT	chr1	50892921	50427249	50892822	50893021	50427150	50427349	1	No	No	-0.069419	0.202009		0.751112	0.739483	230.024	224.507	172.774	166.019	0.592048	0.507286	0.88012	0.605086	0.442936	0.838345	266	305
libA_seq226573_[chr1:50893302-50893501]	CACCATTCTCTGCGAGGCAGGTCCGATTATTCCACTTGTCAGGTGAGAAAACAGACTCGGAGAGGTGAGATGACTTGTTCCACATTATCACAATTAGTGCGTAACAGTGCAAAAATCAAACCCGGGAGTACCCTCATCCAAAGCCAGGTCTGTCTGCACAGTGCAGGCGCAGCGGGCGCTGCGAACCGGCTCCTGGCCCA	CACCATTCTCTGCGAGGCAGGTCCGATTATTCCACTTGTCAGGTGAGAAAACAGACTCGGAGAGGTGAGATGACTTGTTCCACATTATCACAATTAGTGAGTAACAGTGCAAAAATCAAACCCGGGAGTACCCTCATCCAAAGCCAGGTCTGTCTGCACAGTGCAGGCGCAGCGGGCGCTGCGAATCGGCTCCTGGCCCA	chr1	50893401	50427729	50893302	50893501	50427630	50427829	2	No	No	-5.68214e-05	1		0.603814	0.772779	152.889	213.379	92.3163	164.895	0.574957	0.591096	0.92339	0.519878	0.819608	1	238	366
libA_seq78918_[chr1:50893388-50893587]	ATCACAATTAGTGCGTAACAGTGCAAAAATCAAACCCGGGAGTACCCTCATCCAAAGCCAGGTCTGTCTGCACAGTGCAGGCGCAGCGGGCGCTGCGAACCGGCTCCTGGCCCAATGCACCCCTCCACACCCGTTGGCCGGGAACCCGCTGGTGCTCAGCTTCTATCCGGACCCCGGACCTAAAGGCCGGGCAGAACAAC	ATCACAATTAGTGAGTAACAGTGCAAAAATCAAACCCGGGAGTACCCTCATCCAAAGCCAGGTCTGTCTGCACAGTGCAGGCGCAGCGGGCGCTGCGAATCGGCTCCTGGCCCAATGCACCCCTCCACACCCGTTGGCCGGGAACCCGCTGGTGCTCAGCTTCTATCCGGACCCCGGACCTAAAGGCCGGGCAGAACAAC	chr1	50893487	50427815	50893388	50893587	50427716	50427915	2	No	No	0.0583448	0.331778		0.588416	0.673296	202.658	213.025	119.247	143.429	0.472817	0.932917	1	0.580201	0.56564	0.910182	266	286
libA_seq146170_[chr1:50894235-50894434]	CATAATGGGCCCTTACAGAACTTGTTAGCCAACTGGGGACACAGTCACCTATCAATGACCTCACAGTGAGAAGTCTAATCTTGGGAATGGGGGAAGGAGGATGAGGGGAAACTTCCCCAAGAAAGGGACCTCTGATGTGAGAGGTTAGGTTTCCCAAAAGGAAACACTGTTATTGCTTGTTCTGATAGAATAAAAGTCTT	CATAATGGGCCCTTACAGAACTTGTTAGCCAACTGGGGACACAGTCACCTATCAATGACCTCACAGTGAGAAGTCTAATCTTGGGAATGGGGGAAGGAGAATGAGGGGAAACTTCCCCAAGAAAGGGACCTCTGATGTGAGAGGTTAGGTTTCCCAAAAGGAAACACTGTTATTGCTTGTTCTGATAGAATAAAAGTCTT	chr1	50894334	50428662	50894235	50894434	50428563	50428762	1	No	No	0.104638	0.210553		0.590184	0.700771	130.203	165.853	76.8438	116.225	0.67447	0.157555	0.519547	0.514779	0.835752	1	109	144
libB_seq119170_[chr1:54143373-54143572]	GGAGCACCTTCACTTCACGCTTGCTGTCACGCCATCTCTGGGATCTGCCGTGCCTCCTCACCTCTCCCTGCTTCTCTGTCATCACCTCAAGAACTGCCCGTCTGTAGGCGTTCCTCCAAGCCTTCTTCTCGCTTAAGGGAGGAGCACAGTCTCTGGTGTTTGCCTCCCATCTCACTGCTGCGAGGCCTCCAAAACGTACT	GGAGCACCTTCACTTCACGCTTGCTGTCACGCCATCTCTGGGATCTGCCGTGCCTCCTCACCTCTCCCTGCTTCTCTGTCATCACCTCAAGAACTGCCCATCTGTAGGCGTTCCTCCAAGCCTTCTTCTCGCTTAAGGGAGGAGCACAGTCTCTGGTGTTTGCCTCCCATCTCACTGCTGCGAGGCCTCCAAAACGTACT	chr1	54143472	53677799	54143373	54143572	53677700	53677899	1	No	Yes	0.0803346	0.0525386	0.220401	1.26379	1.2217	304.734	302.108	385.118	369.086	0.864572	0.000384608	0.0065237	0.64697	0.253572	0.663104	488	455
libA_seq199498_[chr1:54183911-54184110]	CCAGAATCCAGGGGGCACAGGAGAGTTTTGAAGAGACGCCTCGGGAGGTCAGCAGGGTGTGAATGCACCCCTCTAAACCAGTCTGCAGTGCTGGAGAGATGGAACTGAGGGAACCTGATGCATTTGGACATTCAGGAAAGTATGATTCACAGGAATTTGACAGACTGATGGAGTATGGCGGCAAGGGGGGGAATGGTAAC	CCAGAATCCAGGGGGCACAGGAGAGTTTTGAAGAGACGCCTCGGGAGGTCAGCAGGGTGTGAATGCACCCCTCTAAACCAGTCTGCAGTGCTGGAGAGACGGAACTGAGGGAACCTGATGCATTTGGACATTCAGGAAAGTATGATTCACAGGAATTTGACAGACTGATGGAGTATGGCGGCAAGCGGGGGAATGGTAAC	chr1	54184010	53718337	54183911	54184110	53718238	53718437	2	No	No	0.0379096	0.699592		1.09687	1.40095	34.8572	51.2679	38.2339	71.8239	0.531131	0.780601	0.994448	0.60358	0.450328	0.842442	64	105
libA_seq308223_[chr1:54183997-54184196]	AGTGCTGGAGAGATGGAACTGAGGGAACCTGATGCATTTGGACATTCAGGAAAGTATGATTCACAGGAATTTGACAGACTGATGGAGTATGGCGGCAAGGGGGGGAATGGTAACAGCCCCATATAAAATATAAAATATAAAACTAAGCAAATGAAAAAAGAGGTCATATGTAACCTCAGGAAAACAAAAAATTGTACTAG	AGTGCTGGAGAGACGGAACTGAGGGAACCTGATGCATTTGGACATTCAGGAAAGTATGATTCACAGGAATTTGACAGACTGATGGAGTATGGCGGCAAGCGGGGGAATGGTAACAGCCCCATATAAAATATAAAATATAAAACTAAGCAAATGAAAAAAGAGGTCATATGTAACCTCAGGAAAACAAAAAATTGTACTAG	chr1	54184096	53718423	54183997	54184196	53718324	53718523	2	No	No	0.117708	0.468131		1.04586	1.04458	15.2644	24.6497	15.9644	25.7486	0.63257	0.313983	0.729819	0.513885	0.838483	1	35	37
libB_seq195313_[chr1:54580007-54580206]	ATGACTTCTTAACCCCTTGTCTTTGCACCTGATGTTCCCTCTGCCAGGCTGCCTGTGGTCTCCTGCCCATCCTTGATTAATCCCTCCTATGCTCCCTTGACAGGTACCTGACAGAATGAGCTTTCCTTGTTGCCATCATTACTGTACTGATCATTTCGCAGAGTGGATCAGACCCTAGGCTTTGGAGCTAAAACTGCTTG	ATGACTTCTTAACCCCTTGTCTTTGCACCTGATGTTCCCTCTGCCAGGCTGCCTGTGGTCTCCTGCCCATCCTTGATTAATCCCTCCTATGCTCCCTTGCCAGGTACCTGACAGAATGAGCTTTCCTTGTTGCCATCATTACTGTACTGATCATTTCGCAGAGTGGATCAGACCCTAGGCTTTGGAGCTAAAACTGCTTG	chr1	54580106	54114433	54580007	54580206	54114334	54114533	1	No	No	0.0342603	0.672263		1.3578	1.19968	54.4792	70.1222	73.9716	84.1242	0.575153	0.590151	0.922822	0.565697	0.635055	0.943379	133	136
libB_seq38869_[chr1:54724220-54724419]	CCGCTTGCACGGGAGGTGGGGAAAGATCGGGAAGGGCCCTGCCCTCAAGGAGCTCACAGTCTGGGGGACAGTGACACGGCTATGGGTGACTCGAGGCAGGACTGATCAAGTGTCAGGGAGAGGCCCAGGCGACGGGTTTCCTGGGGGCAGGAGGGCCGGGGGCACCGACAGATAAACAACAGAGGCAAGAGGAGCAAGGG	CCGCTTGCACGGGAGGTGGGGAAAGATCGGGAAGGGCCCTGCCCTCAAGGAGCTCACAGTCTGGGGGACAGTGACACGGCTATGGGTGACTCGAGGCAGTACTGATCAAGTGTCAGGGAGAGGCCCAGGCGACGGGTTTCCTGGGGGCAGGAGGGCCGGGGGCACCGACAGATAAACAACAGAGGCAAGAGGAGCAAGGG	chr1	54724319	54258646	54724220	54724419	54258547	54258746	1	No	No	0.0219701	0.788847		0.655261	0.543541	136.892	119.588	89.6998	65.0011	0.485326	0.910307	1	0.49636	0.886037	1	130	102
libA_seq79947_[chr1:55281033-55281232]	TGCTATTCCAGGGACCACACTTTGAGAACCAATTAGCTAAGAAACATCACACCGCAGCCATGCCATTCTCTTATTTTCCCAGAGAAATGCTCCTTCCATTCTCTGTGTTTGTCTTGGGCCTCAGGGGCAGCTGGTGAAGCTGGTGCATTTCCCGTCCCTCACTGAGCAAGACCCCCTTCTGGCCCCTTCCCTTTCCCACT	TGCTATTCCAGGGACCACACTTTGAGAACCAATTAGCTAAGAAACATCACACCGCAGCCATGCCATTCTCTTATTTTCCCAGAGAAATGCTCCTTCCATCCTCTGTGTTTGTCTTGGGCCTCAGGGGCAGCTGGTGAAGCTGGTGCATTTCCCGTCCCTCACTGAGCAAGACCCCCTTCTGGCCCCTTCCCTTTCCCACT	chr1	55281132	54815459	55281033	55281232	54815360	54815559	1	No	No	-0.12637	0.00846382		0.701214	0.696095	309.242	386.553	216.845	269.078	0.577004	0.581196	0.918225	0.530889	0.78149	0.994525	280	349
libA_seq184026_[chr1:55705516-55705715]	TGAAATGGAAAGAATGATTTAGAAAAGAAAAAAGGAGTATAGCTTGAGTACCATGAAGATGGCTCATTTAAGGAAGTGGTATAATGACAAGTTCAATAAATAAGATACTTTTCTTTTATTTCAGAGCCAACAAGAGGCAGTGTGCTCTAGAACAGCATTTCTTAAACATTTCTTAACCCCCTGGGGGTCATAAGAAGCCA	TGAAATGGAAAGAATGATTTAGAAAAGAAAAAAGGAGTATAGCTTGAGTACCATGAAGATGGCTCATTTAAGGAAGTGGTATAATGACAAGTTCAATAATTAAGATACTTTTCTTTTATTTCAGAGCCAACAAGAGGCAGTGTGCTCTAGAACAGCATTTCTTAAACATTTCTTAACCCCCTGGGGGTCATAAGAAGCCA	chr1	55705615	55239942	55705516	55705715	55239843	55240042	1	No	No	0.10419	0.281245		1.10914	1.04904	52.5799	53.0824	58.3185	55.6854	0.544044	0.730385	0.979302	0.536302	0.761163	0.988634	94	92
libB_seq137465_[chr1:56801126-56801325]	GCCCCAAAACTGACTAAATATCTCATGCAGCCTTTCTGAGCCAGCATCCCCAGGCTCTCCAGATTTGACCATCTCTGAATAATTGTGAGTATCACCTTTTAGGAAAGACCTCCCTGACCATTTCAAATGCCACAGTTCTTGATCTAGATGATATATCATTTCATTCTCAAAATAGTCCTCTGTGGTAAGTTTTATCATTT	GCCCCAAAACTGACTAAATATCTCATGCAGCCTTTCTGAGCCAGCATCCCCAGGCTCTCCAGATTTGACCATCTCTGAATAATTGTGAGTATCACCTTTCAGGAAAGACCTCCCTGACCATTTCAAATGCCACAGTTCTTGATCTAGATGATATATCATTTCATTCTCAAAATAGTCCTCTGTGGTAAGTTTTATCATTT	chr1	56801225	56335553	56801126	56801325	56335454	56335653	1	No	No	0.0428389	0.661516		0.706606	0.726094	115.718	123.475	81.7673	89.6545	0.813557	0.00316125	0.0362626	0.430153	0.978685	1	79	93
libB_seq1717_[chr1:57013875-57014074]	CCCAGTCCTGTCAATGTTCCTTTTGTAAAACACAGAAACTTTCTTCAAATCTGACAGCTGCCACCTGCACAAATAATTCAGGGATGTAATTTTGTAACTGAATACAAACCTTGAAAGCTGAAAAGTTTGAAGTCCAAACTAATCCCTTTGACCTTCTGCCTAAACACTCACTAATCACTTTTTAATTTGTAGTTGATTTC	CCCAGTCCTGTCAATGTTCCTTTTGTAAAACACAGAAACTTTCTTCAAATCTGACAGCTGCCACCTGCACAAATAATTCAGGGATGTAATTTTGTAACTCAATACAAACCTTGAAAGCTGAAAAGTTTGAAGTCCAAACTAATCCCTTTGACCTTCTGCCTAAACACTCACTAATCACTTTTTAATTTGTAGTTGATTTC	chr1	57013974	56548302	57013875	57014074	56548203	56548402	1	No	No	0.0985718	0.334282		1.2159	1.11646	39.6137	49.9166	48.1663	55.73	0.77639	0.0116239	0.0958764	0.616881	0.385949	0.796708	69	76
libB_seq58952_[chr1:59634139-59634338]	CCCACTTGTATATGAATGTTCATAGCAGCCTTCATCATAGCCAAAAAGTGCAAACAACCCAAATGTTCATCAACTGATAAATGGACAAATAAAATGTAGTTTATCTGTACAATGGAGTATTATTCAGCAATAAAAAAATGAAGTAGATATATGCTACAACTTCAAAAACATTATGCTAATTGAAAGAAGCTAGTCATATA	CCCACTTGTATATGAATGTTCATAGCAGCCTTCATCATAGCCAAAAAGTGCAAACAACCCAAATGTTCATCAACTGATAAATGGACAAATAAAATGTAGATTATCTGTACAATGGAGTATTATTCAGCAATAAAAAAATGAAGTAGATATATGCTACAACTTCAAAAACATTATGCTAATTGAAAGAAGCTAGTCATATA	chr1	59634238	59168566	59634139	59634338	59168467	59168666	1	No	No	-0.448554	0.000120897		0.776848	0.50918	64.6946	91.6731	50.2579	46.6781	0.761811	0.0183799	0.133407	0.549373	0.708103	0.971799	51	69
libA_seq172951_[chr1:59676717-59676916]	AGAACTAGAAAAGATAGCAAAACCTAGATACCAAATCCCAAGGGAACAGAAGGCCTTAGAAATGACAAGAAGTTGGATGAGATGAAGCACCTGGAATTGTTGTTGTTGTTGTTGTGTGGCTTTTTATGTGCTTGATTTGTTTGAAAGAGCAGGCTGCATTTAAAGGACTTATTTTTCAAGATTGTATGCTCTACCAAGAA	AGAACTAGAAAAGATAGCAAAACCTAGATACCAAATCCCAAGGGAACAGAAGGCCTTAGAAATGACAAGAAGTTGGATGAGATGAAGCACCTGGAATTGATGTTGTTGTTGTTGTGTGGCTTTTTATGTGCTTGATTTGTTTGAAAGAGCAGGCTGCATTTAAAGGACTTATTTTTCAAGATTGTATGCTCTACCAAGAA	chr1	59676816	59211144	59676717	59676916	59211045	59211244	1	No	No	0.125597	0.142458		0.719938	0.838123	149.208	158.067	107.42	132.48	0.563802	0.64386	0.948436	0.734105	0.0405268	0.226403	107	135
libA_seq318216_[chr1:59704966-59705165]	TTCAGAAGGAAAAACAAGCAAATAATGTAAGAACATTTCAAAAGGATTCAGTGACCAGCTTGAAAGGATTTTCAGTGGCCATGTCTAGCGTAAGTTAGCCACAAAATCGTGAATATAAAAATTATAATCAGACACTAAAGTTAAGTATCTATGAGTTCATACTGATATAAAGGAATACACATATGAATGAATGAAAAATG	TTCAGAAGGAAAAACAAGCAAATAATGTAAGAACATTTCAAAAGGATTCAGTGACCAGCTTGAAAGGATTTTCAGTGGCCATGTCTAGCGTAAGTTAGCTACAAAATCGTGAATATAAAAATTATAATCAGACACTAAAGTTAAGTATCTATGAGTTCATACTGATATAAAGGAATACACATATGAATGAATGAAAAATG	chr1	59705065	59239393	59704966	59705165	59239294	59239493	1	No	No	0.0320398	0.754767		0.880263	0.789329	44.6102	84.694	39.2687	66.8515	0.550162	0.704733	0.971078	0.637843	0.291151	0.70514	54	91
libA_seq101260_[chr1:60119559-60119758]	TCGCTTGACTGACTCCTCTGCCTTTCTCTTCTGCTTTTAAGAGCTCCTGTGATTACTCTGGATCCAACCAGAGAATCCAGGATAATCTCCCTATTTTAAGGTCATCTGGCTATTAAATAATTCTATCTGCCCAGTTCCTTTAAAGCAGGGCCTCAGTTAGTGTTTAATTGAATAACCAGGGTACAGAATATTGAGGGGAC	TCGCTTGACTGACTCCTCTGCCTTTCTCTTCTGCTTTTAAGAGCTCCTGTGATTACTCTGGATCCAACCAGAGAATCCAGGATAATCTCCCTATTTTAACGTCATCTGGCTATTAAATAATTCTATCTGCCCAGTTCCTTTAAAGCAGGGCCTCAGTTAGTGTTTAATTGAATAACCAGGGTACAGAATATTGAGGGGAC	chr1	60119658	59653986	60119559	60119758	59653887	59654086	1	No	No	0.0477306	0.57645		0.703153	0.667363	122.984	114.811	86.4767	76.6206	0.417629	0.985473	1	0.607024	0.433458	0.831753	107	106
libB_seq48806_[chr1:60459855-60460054]	TGAGGAAACAGGTGAAGAGAATGTAAGTGACTGGCTTTTACGGATCAACAATGGGTGGAGTCTGGATTTGAATCTAAATCTTCTGATTAAAAAAAAAAAACAAGCAAAATCGTGTGCTCTTTCTAGTATGTCATGGGACTGGGTGTAGTGGGGATTCATGGAGAGCTGGGCTTGAATTATGGCTCACCATCCTACTGGCT	TGAGGAAACAGGTGAAGAGAATGTAAGTGACTGGCTTTTACGGATCAACAATGGGTGGAGTCTGGATTTGAATCTAAATCTTCTGATTAAAAAAAAAAATCAAGCAAAATCGTGTGCTCTTTCTAGTATGTCATGGGACTGGGTGTAGTGGGGATTCATGGAGAGCTGGGCTTGAATTATGGCTCACCATCCTACTGGCT	chr1	60459954	59994282	60459855	60460054	59994183	59994382	1	No	No	0.220905	0.20373		0.357639	0.527439	42.5811	37.7694	15.2287	19.9211	0.471627	0.934815	1	0.56487	0.638907	0.945853	23	30
libA_seq6823_[chr1:62370668-62370867]	GAATGGATTGAGTCCAAGAGTTCAAGACTTGCTTGGGCAACATAGTGAGACCCTCTATCTACAAAGAAACTACCACTTTCTTCCTTTTTGTTGAGTCAGTTGTCTTTGGAAATTCAGGCTGCCAAAACAAAATACCATAAACATAGAAATTCCATTATAGTTCTGAAGGCTGGGAACTCCAAGATCAAGGCATTGGCAGA	GAATGGATTGAGTCCAAGAGTTCAAGACTTGCTTGGGCAACATAGTGAGACCCTCTATCTACAAAGAAACTACCACTTTCTTCCTTTTTGTTGAGTCAGGTGTCTTTGGAAATTCAGGCTGCCAAAACAAAATACCATAAACATAGAAATTCCATTATAGTTCTGAAGGCTGGGAACTCCAAGATCAAGGCATTGGCAGA	chr1	62370767	61905095	62370668	62370867	61904996	61905195	1	No	No	-0.139575	0.155518		0.839384	0.703765	70.678	76.9449	59.326	54.1511	0.51554	0.833405	1	0.475967	0.927689	1	99	92
libA_seq98200_[chr1:62747570-62747769]	GAAACTGAGGCTGAGGAGTTAATTGCTCTAAGGTGTCTCAGACTATTCGTGAAGGTGCTAGTATCAGACCCAGGCTTCTGATACCAGCACAGGGCTCTTTCCATAATCTCAAGAGTTGAAATCTACCTATCCCCATCCTGGGAAGGGACTTATAATCCACTTTGCGAAAAAGCTGGAATCAGAGTACCTATAAATGATGT	GAAACTGAGGCTGAGGAGTTAATTGCTCTAAGGTGTCTCAGACTATTCGTGAAGGTGCTAGTATCAGACCCAGGCTTCTGATACCAGCACAGGGCTCTTGCCATAATCTCAAGAGTTGAAATCTACCTATCCCCATCCTGGGAAGGGACTTATAATCCACTTTGCGAAAAAGCTGGAATCAGAGTACCTATAAATGATGT	chr1	62747669	62281997	62747570	62747769	62281898	62282097	1	No	No	0.11384	0.181153		0.69245	0.648895	104.626	121.615	72.4485	78.9153	0.613127	0.403883	0.81072	0.630713	0.322205	0.738324	110	129
libA_seq255034_[chr1:62804554-62804753]	TGACCGCACTTGACTTGATTCCCCTGGGAGAAGTTATTTCCCCACAGACTCCTTGGTCTCTTGGGCCGTAGACTTGGGTGGGCCTCCCCAGAAAGTCTGACTCTCAGGGGTGAAGGTACTTAACATGGGGCGCCCACCCACCCAGTCTCCCCCACCTGGTGGTGGAAATAGGACCAGCTTTTTGCTCTACATACAACCTA	TGACCGCACTTGACTTGATTCCCCTGGGAGAAGTTATTTCCCCACAGACTCCTTGGTCTCTTGGGCCGTAGACTTGGGTGGGCCTCCCCAGAAAGTCTGGCTCTCAGGGGTGAAGGTACTTAACATGGGGCGCCCACCCACCCAGTCTCCCCCACCTGGTGGTGGAAATAGGACCAGCTTTTTGCTCTACATACAACCTA	chr1	62804653	62338982	62804554	62804753	62338883	62339082	1	No	No	-0.00692552	0.876593		0.90155	0.802776	277.451	396.63	250.136	318.405	0.615549	0.392286	0.80184	0.604094	0.4478	0.841603	386	458
libA_seq170507_[chr1:63546189-63546388]	ACAGACCTTGAGAACAGCATTCAAGTGCAAGCAGTTTATTTGGAAGATGGTCCCAGGGAACACTAGTAAGGGAGTGGGGAGGGGAACAAGGAAGGGGGCAAAGCTCATAAGGAGCGTTTTATTAAGCAAGTTACCAGGTTCCCTCTGGAGAACTCTGGGAAGCCACATGGACCATGTACCAGCATTATCAGGGTATTTAT	ACAGACCTTGAGAACAGCATTCAAGTGCAAGCAGTTTATTTGGAAGATGGTCCCAGGGAACACTAGTAAGGGAGTGGGGAGGGGAACAAGGAAGGGGGCGAAGCTCATAAGGAGCGTTTTATTAAGCAAGTTACCAGGTTCCCTCTGGAGAACTCTGGGAAGCCACATGGACCATGTACCAGCATTATCAGGGTATTTAT	chr1	63546288	63080617	63546189	63546388	63080518	63080717	1	No	No	-0.202459	0.0352148		0.979829	0.728201	63.262	107.238	61.9859	78.0908	0.676011	0.152995	0.512504	0.478721	0.922865	1	77	110
libA_seq189934_[chr1:63559559-63559758]	TCAGAAAATCATGAAGTCAACCGTATTTGTATATAAAAATAAATTTTAAAAATAGAAAGTGGAGTAATTCAACAAATCTATAAGAGATGGAAAGAGAACTTCTTATCTTATCAATATCAGTACGCATAAATTCAACTAGTGCAATTTCCTGGTGAGCAAATCCAGATAATTTCAGGGTTTTTCCGAAGGTCACACAGCTT	TCAGAAAATCATGAAGTCAACCGTATTTGTATATAAAAATAAATTTTAAAAATAGAAAGTGGAGTAATTCAACAAATCTATAAGAGATGGAAAGAGAACATCTTATCTTATCAATATCAGTACGCATAAATTCAACTAGTGCAATTTCCTGGTGAGCAAATCCAGATAATTTCAGGGTTTTTCCGAAGGTCACACAGCTT	chr1	63559658	63093987	63559559	63559758	63093888	63094087	1	No	No	-0.0098665	0.908805		0.677792	0.681213	113.788	124.938	77.1243	85.1096	0.461678	0.949091	1	0.492001	0.896133	1	93	114
libA_seq232095_[chr1:63570309-63570508]	AAGTCTCTGTAGCAGGCTGCCTCTCAAATGAATGAACATCAACCATTTTTTTTTTCTGTTCTTACAACCCTCTGCTCAAGATTCAGAGTCCTACAAGAAACAGACTGACTGCCCTAGTCCAGGTCATGGGCAAACCAAGGGGTAAAAGGGAATCTTGATTTACATTCCCATCAGCACTCTACACAGTGAGAGGTAATACC	AAGTCTCTGTAGCAGGCTGCCTCTCAAATGAATGAACATCAACCATTTTTTTTTTCTGTTCTTACAACCCTCTGCTCAAGATTCAGAGTCCTACAAGAAGCAGACTGACTGCCCTAGTCCAGGTCATGGGCAAACCAAGGGGTAAAAGGGAATCTTGATTTACATTCCCATCAGCACTCTACACAGTGAGAGGTAATACC	chr1	63570408	63104737	63570309	63570508	63104638	63104837	1	No	No	-0.0543697	0.566374		0.672542	0.968256	76.7362	75.6162	51.6083	73.2159	0.727723	0.0479158	0.253776	0.612763	0.405635	0.811978	78	90
libA_seq150151_[chr1:63571460-63571659]	AGGACAATTTAAAAACCAAACCACAATTTTTCAATGGTTTGAAAATGACAGCATGGATATTCATTTGAATACAAGTTAACATTTTGTAGAGACAAATACGAAGTGTGGCAGAACATGGTTAACTGTTCACTAAACTCAATTCCTCTTCCTCTCGGGTACGTAGCAAAACGAAAATTTCCAGGTCTCCTGTAGCTAAATAC	AGGACAATTTAAAAACCAAACCACAATTTTTCAATGGTTTGAAAATGACAGCATGGATATTCATTTGAATACAAGTTAACATTTTGTAGAGACAAATACAAAGTGTGGCAGAACATGGTTAACTGTTCACTAAACTCAATTCCTCTTCCTCTCGGGTACGTAGCAAAACGAAAATTTCCAGGTCTCCTGTAGCTAAATAC	chr1	63571559	63105888	63571460	63571659	63105789	63105988	1	No	No	-0.0303546	0.711243		0.763696	0.756851	128.582	103.569	98.1975	78.3861	0.648378	0.248011	0.655863	0.691127	0.112898	0.431793	125	117
libB_seq255711_[chr1:63573014-63573213]	TTGATAAGGACAACACATTCAAATAAAAATATTAAAACATAAAACAACAAACTTTAAGAAGGGATATTGCTTTTCCCTCCTTTTCCTTGGTTTTCACAGAAACATCTATCAACCCATATCCAACAGTAATATATGTATACTGAAAGCTGCAAGAACAGAAAAAGTCACGCTTACAATGAACAAAATCATGAACTTGATGG	TTGATAAGGACAACACATTCAAATAAAAATATTAAAACATAAAACAACAAACTTTAAGAAGGGATATTGCTTTTCCCTCCTTTTCCTTGGTTTTCACAGGAACATCTATCAACCCATATCCAACAGTAATATATGTATACTGAAAGCTGCAAGAACAGAAAAAGTCACGCTTACAATGAACAAAATCATGAACTTGATGG	chr1	63573113	63107442	63573014	63573213	63107343	63107542	1	No	No	0.135919	0.322616		0.917988	0.972688	32.4731	42.5745	29.8099	41.4117	0.638713	0.287457	0.700952	0.651147	0.237264	0.64388	50	71
libB_seq38485_[chr1:63573640-63573839]	AGGTACTTTGTTGTATGTGTTTTGATCTGAAAAGAATTACTAGCATTAACCAGTTAAAGCTCCTGGGAAATCAAAGTATCATCACTAACTATGAGCAGAAACCCCTAAACTTCCCATACAAATATTGCCTGCCACTGCAAGTAACCTTACAGTAGATAAATGGAGCTGCTCTTGAGTCCTCTTAGTTATCATTATATTAT	AGGTACTTTGTTGTATGTGTTTTGATCTGAAAAGAATTACTAGCATTAACCAGTTAAAGCTCCTGGGAAATCAAAGTATCATCACTAACTATGAGCAGAGACCCCTAAACTTCCCATACAAATATTGCCTGCCACTGCAAGTAACCTTACAGTAGATAAATGGAGCTGCTCTTGAGTCCTCTTAGTTATCATTATATTAT	chr1	63573739	63108068	63573640	63573839	63107969	63108168	1	No	No	0.126719	0.201209		0.618795	0.586895	88.3528	103.554	54.6723	60.775	0.566088	0.63323	0.942483	0.58606	0.53688	0.896188	78	87
libA_seq250461_[chr1:64053631-64053830]	AGATGAGGATACATAGATATAGAGCTGTTTTGTTTTTAACAATAACATGATACATGCTTTTATTGTATGCCAAATAGGTGCCTGCTAAGGCTTTGTCTACATGTTGTTAATGAATTACTTTTCAATATTTCTCACTTTGATAATTGGTTTCTATATAAGCCATGTAACTAATAACTGTTAAATGTTAATGCCACTATATC	AGATGAGGATACATAGATATAGAGCTGTTTTGTTTTTAACAATAACATGATACATGCTTTTATTGTATGCCAAATAGGTGCCTGCTAAGGCTTTGTCTATATGTTGTTAATGAATTACTTTTCAATATTTCTCACTTTGATAATTGGTTTCTATATAAGCCATGTAACTAATAACTGTTAAATGTTAATGCCACTATATC	chr1	64053730	63588059	64053631	64053830	63587960	63588159	1	No	No	-0.0180597	0.77484		0.744384	0.720566	240.463	241.209	178.996	173.807	0.687691	0.121279	0.449456	0.579885	0.567182	0.91147	189	182
libB_seq368_[chr1:64059098-64059297]	CAGCCGGCCGCCCCTCCGCCAGCCAAGTCCGCCGCTCTGACCCCCGGCAGCAAGTCGCCACCATGGTGAAGATCGTGACAGTTAAGACCCAGGCGTACCCGGACCAGAAGCCGGGCACGAGCGGGCTGCGGAAGCGGGTGAAGGTGTTCCAGAGCAGCGCCAACTACGCGGAGAACTTCATCCAGAGTATCATCTCCACC	CAGCCGGCCGCCCCTCCGCCAGCCAAGTCCGCCGCTCTGACCCCCGGCAGCAAGTCGCCACCATGGTGAAGATCGTGACAGTTAAGACCCAGGCGTACCAGGACCAGAAGCCGGGCACGAGCGGGCTGCGGAAGCGGGTGAAGGTGTTCCAGAGCAGCGCCAACTACGCGGAGAACTTCATCCAGAGTATCATCTCCACC	chr1	64059197	63593526	64059098	64059297	63593427	63593626	1	N/A	N/A	-0.238187	0.999385		0	1.68971	0	3.09068	0	5.22236				0.695433	0.102989	0.410504	0	4
libB_seq15143_[chr1:64059970-64060169]	GATCTCAGCAGGCGGGTGCCAATCTTTTCTCCCCGCCCCCTAGTTTGCCTTGGTTCCGAACTCCTGCCCTTTGCGCGGCCTGCTTGCTGGGGGGCAGGCTTTTGAAACATCTAGTCTCTGCCCAGTGGTGCCCGGGATCTGTTCCACCGACGGGGCTGGAGCTGAATTTTCATTAGAATGGCAACATACCCAAAGACGCC	GATCTCAGCAGGCGGGTGCCAATCTTTTCTCCCCGCCCCCTAGTTTGCCTTGGTTCCGAACTCCTGCCCTTTGCGCGGCCTGCTTGCTGGGGGGCAGGCGTTTGAAACATCTAGTCTCTGCCCAGTGGTGCCCGGGATCTGTTCCACCGACGGGGCTGGAGCTGAATTTTCATTAGAATGGCAACATACCCAAAGACGCC	chr1	64060069	63594398	64059970	64060169	63594299	63594498	1	No	Yes	-0.0101277	0.84548	0.939531	1.05867	1.24573	346.326	220.593	366.646	274.8	0.786305	0.00836984	0.075421	0.915149	3.28591e-05	0.000762004	308	221
libA_seq10062_[chr1:64062528-64062727]	ATGCCTAGGACTATGTAGCATTCAATGAATTCTTGTTTATTTGCTCTGAACTGTGAGTCACTTTTGTATTCTAGCACTTGATTTAAAGCCAGCATGTAGTTGGTGACCAATAAATTTATTCACATCAAACATTTATTATGTGCTTGCTTTGCCTCAGACATTGTACTTGAGATACAAAATATTTTTGCCCTTGGGAAAGA	ATGCCTAGGACTATGTAGCATTCAATGAATTCTTGTTTATTTGCTCTGAACTGTGAGTCACTTTTGTATTCTAGCACTTGATTTAAAGCCAGCATGTAGCTGGTGACCAATAAATTTATTCACATCAAACATTTATTATGTGCTTGCTTTGCCTCAGACATTGTACTTGAGATACAAAATATTTTTGCCCTTGGGAAAGA	chr1	64062627	63596956	64062528	64062727	63596857	63597056	1	No	No	0.104467	0.237562		0.587395	0.514274	110.728	108.897	65.0413	56.0028	0.603599	0.450231	0.842416	0.562652	0.649165	0.950353	141	132
libA_seq21870_[chr1:64517413-64517612]	CACTTATTAAAACTCTTACTCTACAAAAAAAAATCCTCAATACTCTGTAGACTTTTGAAATAAAATTTTTGTGGCTCTGCCACAAGAGCATCAAAATGTCTGATCTAGACTACACCTATGGCAAATATAACAGCCACTTAATTTGCTCCAATCCCCTCTGTGCCACTTAATTACAGTGTGGGGTATTTTAATACATTTGT	CACTTATTAAAACTCTTACTCTACAAAAAAAAATCCTCAATACTCTGTAGACTTTTGAAATAAAATTTTTGTGGCTCTGCCACAAGAGCATCAAAATGTTTGATCTAGACTACACCTATGGCAAATATAACAGCCACTTAATTTGCTCCAATCCCCTCTGTGCCACTTAATTACAGTGTGGGGTATTTTAATACATTTGT	chr1	64517512	64051840	64517413	64517612	64051741	64051940	1	No	No	0.0986354	0.292933		0.713753	0.754795	99.8774	102.182	71.2878	77.1262	0.567563	0.626318	0.939189	0.605235	0.442208	0.837931	94	92
libA_seq101546_[chr1:64656653-64656852]	GCCAACCAACAGAACACCATCCAGGCCCTGCAACACTTATATGCCCTGTATGATCACCCTCTGGCTGTCGAGAGTGATAAGAGAACACATATCACTGGACAACAGGCACAAAAATGGGCATAACAAGTGGACATAAAGTGGGGATTCCATGTACTATATAACCCGCAAGCTGCACATATAATTGAGTGGTATAAGAGGCT	GCCAACCAACAGAACACCATCCAGGCCCTGCAACACTTATATGCCCTGTATGATCACCCTCTGGCTGTCGAGAGTGATAAGAGAACACATATCACTGGATAACAGGCACAAAAATGGGCATAACAAGTGGACATAAAGTGGGGATTCCATGTACTATATAACCCGCAAGCTGCACATATAATTGAGTGGTATAAGAGGCT	chr1	64656752	64191069	64656653	64656852	64190970	64191169	1	No	No	-0.132797	0.320635		0.724962	0.6486	31.5177	29.6136	22.8492	19.2074	0.537621	0.75606	0.986974	0.597546	0.480077	0.86219	55	57
libA_seq121371_[chr1:65064649-65064848]	TTGGGAAATAATTAGATCATGAAGGCAGAGCCCCCATGAATGGCATTAGTGCCCTTACAAAAGAGGTCTCAGAGAGCTGCCTTACCCCTGTCACTGAGGACACAGTGAAAAGGCCACATCTATGAACCAGAAAGTGGCCCCTCACCAGACACTAAATCTGCCAGTACCTTAATCATGGACTTCCCAGCCTCCAGACTTGT	TTGGGAAATAATTAGATCATGAAGGCAGAGCCCCCATGAATGGCATTAGTGCCCTTACAAAAGAGGTCTCAGAGAGCTGCCTTACCCCTGTCACTGAGGTCACAGTGAAAAGGCCACATCTATGAACCAGAAAGTGGCCCCTCACCAGACACTAAATCTGCCAGTACCTTAATCATGGACTTCCCAGCCTCCAGACTTGT	chr1	65064748	64599065	65064649	65064848	64598966	64599165	1	No	No	-0.063568	0.494367		0.828324	0.740405	88.5769	90.9918	73.3704	67.3708	0.824954	0.00203943	0.025704	0.614696	0.396359	0.804527	94	97
libB_seq145772_[chr1:65506224-65506423]	TAACATAACGTGTTCTCAGGTTCCAGGGATCAGAATGTGGACCTTTATTCTACGGACCATTATTCTGTCCACAACAATCTCCCTACTCAGCCCTCACATGCACACACATGCCCAGGTCCCCCTGTGCTCTGGATTTCAGGGCCTTCCCCATCCCACTCACCTACCCATAGTGGCGCTCTGGTTTTTCTGTATTCATTCAA	TAACATAACGTGTTCTCAGGTTCCAGGGATCAGAATGTGGACCTTTATTCTACGGACCATTATTCTGTCCACAACAATCTCCCTACTCAGCCCTCACATACACACACATGCCCAGGTCCCCCTGTGCTCTGGATTTCAGGGCCTTCCCCATCCCACTCACCTACCCATAGTGGCGCTCTGGTTTTTCTGTATTCATTCAA	chr1	65506323	65040640	65506224	65506423	65040541	65040740	1	No	No	0.0629116	0.364652		0.585594	0.642658	231.915	174.508	135.808	112.149	0.535796	0.763106	0.988986	0.575879	0.586643	0.920527	171	134
libA_seq211788_[chr1:65634321-65634520]	AAGTATTTCTGAACATTGTCCTGCAGGGCACACTGTAGCTCAGCCTCATAAAAGCCTACCTACCATATTTGAGGGTGCATACCAGGGCCGTTTCAGAACCTACCAGCTACTCCAGGTTACTCAAATCTGTAGTCCTGTCCTTTGAGTTGGGCCAGAGATTTTCTCCCTTGGCTTATGCTGAAGAATAAGATGGCTATCTA	AAGTATTTCTGAACATTGTCCTGCAGGGCACACTGTAGCTCAGCCTCATAAAAGCCTACCTACCATATTTGAGGGTGCATACCAGGGCCGTTTCAGAACGTACCAGCTACTCCAGGTTACTCAAATCTGTAGTCCTGTCCTTTGAGTTGGGCCAGAGATTTTCTCCCTTGGCTTATGCTGAAGAATAAGATGGCTATCTA	chr1	65634420	65168737	65634321	65634520	65168638	65168837	1	No	No	0.117028	0.394128		0.947367	0.793818	46.629	66.4566	44.1748	52.7544	0.862457	0.00042284	0.00706722	0.544737	0.727536	0.978694	42	56
libA_seq67778_[chr1:66286981-66287180]	CAATGCTGTTAAGTACAAGGGTGCCCCTTGGTAGAATGATTGGAGATTCAGGAAGTTCTAATCCTGTTATGATTTATTCAATATTTCTTTGATTTTGAAGCTATTTAACAAGTTCTTTGCACATTTTCCTGGAAAGTAGCATAGATTCTGTATAATAGCTCTTAGGGCTAGAAGCTGTCTCCTAAAGAAGTCTACTTTCT	CAATGCTGTTAAGTACAAGGGTGCCCCTTGGTAGAATGATTGGAGATTCAGGAAGTTCTAATCCTGTTATGATTTATTCAATATTTCTTTGATTTTGAAACTATTTAACAAGTTCTTTGCACATTTTCCTGGAAAGTAGCATAGATTCTGTATAATAGCTCTTAGGGCTAGAAGCTGTCTCCTAAAGAAGTCTACTTTCT	chr1	66287080	65821397	66286981	66287180	65821298	65821497	1	No	No	-0.00186779	0.979524		0.640264	0.672422	128.043	132.364	81.9811	89.0046	0.57008	0.614432	0.933432	0.581072	0.561382	0.908388	110	121
libB_seq183896_[chr1:66288338-66288537]	GGGCTGGAGGGACCTAGCTAGGTCCTTTTTCCCTTCCGCTGCTTCTACCACATGAGGACACAGCATTTGACCCTTCTGGAGGACATGGCAAGCAACAGGCACTATCTTGGAAACAGAGAGATCCAACCCTCACCAGACACTGAACCTGCCAGTGTCTTGATCTTGGACTTCCCAATCTCCAAAACTGTGAGAAATTAATT	GGGCTGGAGGGACCTAGCTAGGTCCTTTTTCCCTTCCGCTGCTTCTACCACATGAGGACACAGCATTTGACCCTTCTGGAGGACATGGCAAGCAACAGGTACTATCTTGGAAACAGAGAGATCCAACCCTCACCAGACACTGAACCTGCCAGTGTCTTGATCTTGGACTTCCCAATCTCCAAAACTGTGAGAAATTAATT	chr1	66288437	65822754	66288338	66288537	65822655	65822854	1	No	No	0.0380003	0.706187		0.557838	0.710646	72.5151	122.996	40.4516	87.4069	0.405121	0.990305	1	0.589257	0.521095	0.887645	72	111
libB_seq265413_[chr1:66582850-66583049]	GTAAGTAGGTTGTAGATTATTCACAATTCCATTGGCTCAAGCTATATTCCATCACTTTGTTTTCTCAAGAAAAGTCTTACTAGTTGCCAGAAAAAAAAAATTGATGATCTTACAGAGATTTTCTTAAATCGAATTCATGGGCCAAGATACTTGAGTGTTACCGAGAAATTACTTCCCACCCTCTTCACAACTGTTTATAA	GTAAGTAGGTTGTAGATTATTCACAATTCCATTGGCTCAAGCTATATTCCATCACTTTGTTTTCTCAAGAAAAGTCTTACTAGTTGCCAGAAAAAAAAAGTTGATGATCTTACAGAGATTTTCTTAAATCGAATTCATGGGCCAAGATACTTGAGTGTTACCGAGAAATTACTTCCCACCCTCTTCACAACTGTTTATAA	chr1	66582949	66117266	66582850	66583049	66117167	66117366	1	No	No	-0.243857	0.0264932		0.68833	0.617296	93.6981	64.5867	64.4952	39.8691	0.613679	0.401229	0.808091	0.378432	0.996198	1	72	54
libB_seq63299_[chr1:66870556-66870755]	ATTCTGTTAGCATGAATGTGTGTTAAACAAAAGGCATATGTGGGCCAGATTAAGCCCTGGGGGACACCACGAATGCCATCTTATTCTGAGACTCCTAGAGAGTCAGCCCACTTAAATCCAGGTTAATCTCATGTCGAAATGTCAAGTGCACCCTACATGTTCCCTGAATCTGGGGACTTTGCCTATGGTACAGGAAGCTT	ATTCTGTTAGCATGAATGTGTGTTAAACAAAAGGCATATGTGGGCCAGATTAAGCCCTGGGGGACACCACGAATGCCATCTTATTCTGAGACTCCTAGAAAGTCAGCCCACTTAAATCCAGGTTAATCTCATGTCGAAATGTCAAGTGCACCCTACATGTTCCCTGAATCTGGGGACTTTGCCTATGGTACAGGAAGCTT	chr1	66870655	66404972	66870556	66870755	66404873	66405072	1	No	No	-0.0358651	0.688151		0.592142	0.776133	114.073	101.395	67.5472	78.6957	0.698751	0.0957973	0.3923	0.526322	0.797834	0.998354	91	90
libA_seq135010_[chr1:66898797-66898996]	ACCAGCAAGCAAGCAACAACTAAAAGGCTGTATGATGTTAAGTCATCTACAGCAAAGTAAAATAATGCAATAACTAAATGCATAGGCTTTGGAGTCAGACTCACCTACACACAGATTCAGGCTCTGAGGCTAGCTGGTGATTTTTACTAAATTATTTAATCCCTTAAGCTTCAATTTCCCCATCTATAAAATAAGGTTAA	ACCAGCAAGCAAGCAACAACTAAAAGGCTGTATGATGTTAAGTCATCTACAGCAAAGTAAAATAATGCAATAACTAAATGCATAGGCTTTGGAGTCAGAATCACCTACACACAGATTCAGGCTCTGAGGCTAGCTGGTGATTTTTACTAAATTATTTAATCCCTTAAGCTTCAATTTCCCCATCTATAAAATAAGGTTAA	chr1	66898896	66433213	66898797	66898996	66433114	66433313	1	No	No	-0.0585874	0.4829		0.741007	0.582052	158.056	155.775	117.121	90.6689	0.475224	0.928949	1	0.557062	0.674519	0.960232	138	119
libA_seq5052_[chr1:66899229-66899428]	TATTCATTTTAAAAGACTGTTTCTTGAAACATCCTGGGATGAGGAGTATCCTGTTTTGATTCTTCTATTTTGCAAACAGAGAAAATGTCAGAAGCTAATTAGCTCATCCAAGTGCATACCAGTTTTGTTATTTAACCAGTAAAGGCTTTCTGTGAGAAAAGATTATGCAGTTAATCTACATTAAATACTTACTCTGTACA	TATTCATTTTAAAAGACTGTTTCTTGAAACATCCTGGGATGAGGAGTATCCTGTTTTGATTCTTCTATTTTGCAAACAGAGAAAATGTCAGAAGCTAATCAGCTCATCCAAGTGCATACCAGTTTTGTTATTTAACCAGTAAAGGCTTTCTGTGAGAAAAGATTATGCAGTTAATCTACATTAAATACTTACTCTGTACA	chr1	66899328	66433645	66899229	66899428	66433546	66433745	1	No	No	0.0226506	0.799751		0.711197	0.869415	104.277	78.2837	74.1614	68.061	0.587658	0.528996	0.891593	0.750592	0.0256363	0.16644	104	96
libB_seq266894_[chr1:66899471-66899670]	ACCATGTGATGTCACTGGGAGTTAATGTTGATTCCAAGATGAGCACTCCACAAAGGCAGAAAAGTTGAAACTGTCATTCTGTATGCCAGACTACAGTGACAGGTATAAAGAAGAGATCATGGTCAAGAGGAATGATCAGAAAAGACTGTCACAAAGGAAGTGAACTTGAAAAGCTGGGCTTAAAAAAAGAATGGAATTTA	ACCATGTGATGTCACTGGGAGTTAATGTTGATTCCAAGATGAGCACTCCACAAAGGCAGAAAAGTTGAAACTGTCATTCTGTATGCCAGACTACAGTGATAGGTATAAAGAAGAGATCATGGTCAAGAGGAATGATCAGAAAAGACTGTCACAAAGGAAGTGAACTTGAAAAGCTGGGCTTAAAAAAAGAATGGAATTTA	chr1	66899570	66433887	66899471	66899670	66433788	66433987	1	No	No	0.200198	0.0826842		0.705752	1.03755	53.1397	55.5701	37.5035	57.6568	0.572411	0.603323	0.928218	0.585645	0.538928	0.89678	65	77
libA_seq55780_[chr1:66901732-66901931]	CTATTTCAGCAATTCTCAATCAGATAATCTCAGAATGCTTGTTAAAACACAGATCTGTGGGCTTTGATCCAGATCAACTGATTTATAATTACTTGTATAGGTAAGTCAAATAAGTTCTTGGTGAAATTCTCATGTCCACTAGAATTTAGAAACCACTGCACACTCCCTTCTAGCATCTGAAATCACTTCTATTTTTATAG	CTATTTCAGCAATTCTCAATCAGATAATCTCAGAATGCTTGTTAAAACACAGATCTGTGGGCTTTGATCCAGATCAACTGATTTATAATTACTTGTATAAGTAAGTCAAATAAGTTCTTGGTGAAATTCTCATGTCCACTAGAATTTAGAAACCACTGCACACTCCCTTCTAGCATCTGAAATCACTTCTATTTTTATAG	chr1	66901831	66436148	66901732	66901931	66436049	66436248	1	No	Yes	-0.0580496	0.4987	0.72477	1.17611	0.951087	63.4368	86.8525	74.6085	82.6043	0.871293	0.000283378	0.00504024	0.897084	8.25754e-05	0.00172821	101	114
libA_seq254257_[chr1:68117311-68117510]	TTTTGCTCACGATTGTCCTCTGTTTGGGGAAACGTCATCTCTCTCTCTGCCTACAGAAATCTTGCTATATTTAAAAGCCAATCTCAGATCCTACCCCTACCAAAGTGCTGTCTCGTTATTCTCACTCCTACAACAGCCACTAGTAGTACTATTAATATCACTACAATTACTAACATCTAGTTAAAAGACTGCCTGGGTTT	TTTTGCTCACGATTGTCCTCTGTTTGGGGAAACGTCATCTCTCTCTCTGCCTACAGAAATCTTGCTATATTTAAAAGCCAATCTCAGATCCTACCCCTAGCAAAGTGCTGTCTCGTTATTCTCACTCCTACAACAGCCACTAGTAGTACTATTAATATCACTACAATTACTAACATCTAGTTAAAAGACTGCCTGGGTTT	chr1	68117410	67651727	68117311	68117510	67651628	67651827	1	No	No	0.263534	0.00513122		0.570905	0.701222	79.3107	131.351	45.2789	92.106	0.560284	0.659994	0.954217	0.666931	0.181147	0.561965	74	116
libA_seq65918_[chr1:68118167-68118366]	AACAACCAGATTGCTGGTGGCAGTGCCTGTCTGCACTTCTTGCTACTTGAGCCTGTCTCTCAAGCACCATAATAACTACTTGATAAATACATTTTCATTGATTGATTAGTTCATGCCACATTTATTAAGTATCTCAGTGGCAGGCAGGCAGAAAGGTAAAGCACAAGTTCTATCTAAGTAGGAAATACTATTATGGTATA	AACAACCAGATTGCTGGTGGCAGTGCCTGTCTGCACTTCTTGCTACTTGAGCCTGTCTCTCAAGCACCATAATAACTACTTGATAAATACATTTTCATTTATTGATTAGTTCATGCCACATTTATTAAGTATCTCAGTGGCAGGCAGGCAGAAAGGTAAAGCACAAGTTCTATCTAAGTAGGAAATACTATTATGGTATA	chr1	68118266	67652583	68118167	68118366	67652484	67652683	1	No	No	0.0985984	0.311222		0.593375	0.774833	118.662	100.111	70.4109	77.5692	0.508174	0.855227	1	0.608884	0.424398	0.825763	98	97
libA_seq235981_[chr1:68118851-68119050]	ACCTGGCACTAAGCATGCATTCTATGATGAGATCCTCACTGTACTCTCCGGATGGTCATTTCTAACACTTTCCTCAAACCTCCTACTCCTCCCCACTTCTACTGATGGCCTCAGCTGTACTTTATTGAGAAAATGAAAATTTTTAGAAGAAAATTGCTTCATCTTCCCACCACTGAGTTCCTAAGTTTAACTGAATCTGG	ACCTGGCACTAAGCATGCATTCTATGATGAGATCCTCACTGTACTCTCCGGATGGTCATTTCTAACACTTTCCTCAAACCTCCTACTCCTCCCCACTTCCACTGATGGCCTCAGCTGTACTTTATTGAGAAAATGAAAATTTTTAGAAGAAAATTGCTTCATCTTCCCACCACTGAGTTCCTAAGTTTAACTGAATCTGG	chr1	68118950	67653267	68118851	68119050	67653168	67653367	1	No	No	-0.0551462	0.618703		0.809373	0.732954	90.4824	51.4676	73.2341	37.7234	0.666333	0.183109	0.565472	0.51319	0.840584	1	108	64
libA_seq263439_[chr1:68777066-68777265]	TTGACCACCTCCTCTGCATGGACTATTCTCTAATGAGTATTTATGTGAGACACAAGGACATAAATACTTTGGGCTCAGTCCTATAAATTCATTTATATACCTCTTCCTAGAATTCCTTGTTCTTGATCTTTTGTCATTCCTTCCAGGCCCCTCAACAATGAGCCAAGTCACTGACCGCTTACCAGGAGTCTATGTAGGTC	TTGACCACCTCCTCTGCATGGACTATTCTCTAATGAGTATTTATGTGAGACACAAGGACATAAATACTTTGGGCTCAGTCCTATAAATTCATTTATATAACTCTTCCTAGAATTCCTTGTTCTTGATCTTTTGTCATTCCTTCCAGGCCCCTCAACAATGAGCCAAGTCACTGACCGCTTACCAGGAGTCTATGTAGGTC	chr1	68777165	68311482	68777066	68777265	68311383	68311582	1	No	No	-0.00122591	0.989004		1.62443	1.40426	50.895	59.2323	82.6754	83.1773	0.784126	0.00900686	0.0797515	0.794253	0.00636887	0.0612781	124	117
libB_seq281305_[chr1:70201491-70201690]	CCTTCCCCTCCCTATCTGTTTCACTCCCTTCCTTGCAAAACTTCCTTTTCAATCTCTCTCTCTACCTCTCTCTGCCTCTCTCCCCCTACCACCCCACACCTTATCACTATTGGGTCATGAATTTATTTTTGATTAAATGATTTTTTAAATTCAATAAAACAATAGAAATTTAATTGTAAGTCTAGCTCACTTTGGCTGGT	CCTTCCCCTCCCTATCTGTTTCACTCCCTTCCTTGCAAAACTTCCTTTTCAATCTCTCTCTCTACCTCTCTCTGCCTCTCTCCCCCTACCACCCCACACATTATCACTATTGGGTCATGAATTTATTTTTGATTAAATGATTTTTTAAATTCAATAAAACAATAGAAATTTAATTGTAAGTCTAGCTCACTTTGGCTGGT	chr1	70201590	69735907	70201491	70201690	69735808	69736007	1	No	No	0.110143	0.463652		0.68397	0.938493	39.0581	42.6729	26.7146	40.0482	0.47954	0.921386	1	0.815604	0.00292594	0.0342604	27	33
libA_seq72668_[chr1:70213859-70214058]	AGCCATCATCAGCATTAATTACAATACTAATAAACTTAGAAGATATCAGAAGTTATCTATAGTTATGATTGAAGAATGAGTATAAAACAGCATGAAATATCATTTTAAAATGCTTTCTCTACATTGTTTACATCAGACAGAAAAGATGGGTCTCTTATCATGTGTTGTGAAGGGCACCAAATTAACATTGCGTCTCATCA	AGCCATCATCAGCATTAATTACAATACTAATAAACTTAGAAGATATCAGAAGTTATCTATAGTTATGATTGAAGAATGAGTATAAAACAGCATGAAATAACATTTTAAAATGCTTTCTCTACATTGTTTACATCAGACAGAAAAGATGGGTCTCTTATCATGTGTTGTGAAGGGCACCAAATTAACATTGCGTCTCATCA	chr1	70213958	69748275	70213859	70214058	69748176	69748375	1	No	No	0.046916	0.562121		0.730233	0.654732	103.51	134.585	75.5865	88.1173	0.591269	0.511145	0.882159	0.615915	0.390541	0.800437	107	111
libB_seq120193_[chr1:70219922-70220121]	GGTCATCTAGCTACACTGTGGAGTGAGAACAATAGAAAGAGAAACACAGGAATAAATGCAAGAGATGATAATGGTTTGAACTAGGTCAATAGGCAGTTGAGATGAAGAAAAACAGGCTTGTTCAGGAAATGTTTAGGGTATTTAATGTTTAGGAGATGGTGATTGTTAAATGTGGAAAGTGAGAGAATTGGAGGAATCAA	GGTCATCTAGCTACACTGTGGAGTGAGAACAATAGAAAGAGAAACACAGGAATAAATGCAAGAGATGATAATGGTTTGAACTAGGTCAATAGGCAGTTGCGATGAAGAAAAACAGGCTTGTTCAGGAAATGTTTAGGGTATTTAATGTTTAGGAGATGGTGATTGTTAAATGTGGAAAGTGAGAGAATTGGAGGAATCAA	chr1	70220021	69754338	70219922	70220121	69754239	69754438	1	No	No	0.143152	0.181329		0.586058	0.603013	88.6176	115.723	51.9351	69.7825	0.452338	0.960114	1	0.597775	0.478946	0.861311	65	77
libA_seq241678_[chr1:70224641-70224840]	TTAATTCTGTAGTTGGCAAACTGCACTATGTACTGTAAATTTAAGGATAAGTGAAACAAGATCTCCTCAGAGAACTTGCCTGATACATGGGGAAATAGCACACACAATTAGGAAAACAATATGATTAGTGGTGTGGGAACTCAGAGAAAGATGCTACTCATCTTTCCTAGGAAGACATTCACAGAGATAGTGACCTTTTC	TTAATTCTGTAGTTGGCAAACTGCACTATGTACTGTAAATTTAAGGATAAGTGAAACAAGATCTCCTCAGAGAACTTGCCTGATACATGGGGAAATAGCCCACACAATTAGGAAAACAATATGATTAGTGGTGTGGGAACTCAGAGAAAGATGCTACTCATCTTTCCTAGGAAGACATTCACAGAGATAGTGACCTTTTC	chr1	70224740	69759057	70224641	70224840	69758958	69759157	1	No	No	-0.039133	0.703944		0.71598	0.720537	106.108	80.2256	75.9715	57.8055	0.477078	0.925771	1	0.683578	0.131872	0.471099	103	100
libB_seq194250_[chr1:70748551-70748750]	ATTATATATAACATTTTCATGGTAAAGACACATTTGTCATATGATTAGATAACATGGCATGTCACATCATTATATTTTTTCAGGTAATAACTTTTCCAAATAAGTTTCTACCATTTCCAAATAAATTCTTTCTAAACAGTACATTATACATTCCCCATCTTAGTAAAGACTGTAATCAATGTAATTTAACCTTTTATTGA	ATTATATATAACATTTTCATGGTAAAGACACATTTGTCATATGATTAGATAACATGGCATGTCACATCATTATATTTTTTCAGGTAATAACTTTTCCAAGTAAGTTTCTACCATTTCCAAATAAATTCTTTCTAAACAGTACATTATACATTCCCCATCTTAGTAAAGACTGTAATCAATGTAATTTAACCTTTTATTGA	chr1	70748650	70282967	70748551	70748750	70282868	70283067	1	No	No	0.0698947	0.449466		0.72394	0.683371	126.063	138.054	91.262	94.3424	0.472761	0.933008	1	0.512471	0.842742	1	78	82
libA_seq174501_[chr1:73411790-73411989]	TTTGCTTTGTTTTGTTTATCTCTTCTTAAGGCTTAGACATCTATTGTGCACTCTTTGTATAAAAAGGACTTTGTTGATACAGATTTAATATAATGAAAGTTTTTATGTTGAAGGGAAATGTAATTTGATTTTAAAAAATCCTAAATTTTACATTCTTCTAGCACAAATTTTCTCAATCACAGCACTATTGACATTTTGGG	TTTGCTTTGTTTTGTTTATCTCTTCTTAAGGCTTAGACATCTATTGTGCACTCTTTGTATAAAAAGGACTTTGTTGATACAGATTTAATATAATGAAAGCTTTTATGTTGAAGGGAAATGTAATTTGATTTTAAAAAATCCTAAATTTTACATTCTTCTAGCACAAATTTTCTCAATCACAGCACTATTGACATTTTGGG	chr1	73411889	72946206	73411790	73411989	72946107	72946306	1	No	No	-0.175007	0.0465257		0.891545	0.787543	99.5708	69.603	88.7718	54.8153	0.734711	0.0398765	0.223777	0.536679	0.759711	0.987993	132	93
libB_seq27920_[chr1:74090323-74090522]	AAACACTGACTAAAGATAAATGGACTTTGCTAGGGCAAAATCTATGACCCCACCACTCAAGTGTTCACCTTGGGAGCTATCCAGACTACCACCAAAGAACATTTAAAGGCAAACTGTTAATAACAACATAGGAAGCCCAACACCTGATTAGTCACTTTGGGTATTGAAGACAGCACATTCTACTCCCAGGAACTTTATAA	AAACACTGACTAAAGATAAATGGACTTTGCTAGGGCAAAATCTATGACCCCACCACTCAAGTGTTCACCTTGGGAGCTATCCAGACTACCACCAAAGAATATTTAAAGGCAAACTGTTAATAACAACATAGGAAGCCCAACACCTGATTAGTCACTTTGGGTATTGAAGACAGCACATTCTACTCCCAGGAACTTTATAA	chr1	74090422	73624739	74090323	74090522	73624640	73624839	1	No	No	-0.010861	0.936418		0.608516	0.663667	67.9049	57.2267	41.3212	37.9794	0.633062	0.311822	0.727611	0.491002	0.898352	1	68	53
libA_seq182862_[chr1:74201124-74201323]	ATAATAATGTTATAATTTATAGAACATGTATTTTATAACAAATAATTGATTTGCCTACCTTGTATCATTTTAACATTTGCCATGTACTTTTGAATATAATGTTCCATAATTTTACACATTATATAATTGAGTCTTTATATATTTATGTAACTTGTCTATAGTCACAAACTAATAAGGGATAAAGCCAGGATTCAAATTCA	ATAATAATGTTATAATTTATAGAACATGTATTTTATAACAAATAATTGATTTGCCTACCTTGTATCATTTTAACATTTGCCATGTACTTTTGAATATAACGTTCCATAATTTTACACATTATATAATTGAGTCTTTATATATTTATGTAACTTGTCTATAGTCACAAACTAATAAGGGATAAAGCCAGGATTCAAATTCA	chr1	74201223	73735540	74201124	74201323	73735441	73735640	1	No	No	-0.041897	0.704291		0.747791	0.791694	73.4219	70.6435	54.9042	55.928	0.642506	0.271628	0.682201	0.784996	0.00874733	0.0780588	55	48
libA_seq255095_[chr1:74217646-74217845]	CTTCTCAGGGAATGAAGTTTTTCTTTTCACTAAATAAACCAAAGAAAATCATAAAAATGAATTAATAAAATACAAAAGCTAATTAAATATAAAAAAGAATTAAGACATGTATGAGAATATAATATTGACAGAGCTAATTCAATACATTAGGAAAAACATGAAAGAATTTGAACAGTACTGTGACAATAGACTTCCATCTG	CTTCTCAGGGAATGAAGTTTTTCTTTTCACTAAATAAACCAAAGAAAATCATAAAAATGAATTAATAAAATACAAAAGCTAATTAAATATAAAAAAGAAATAAGACATGTATGAGAATATAATATTGACAGAGCTAATTCAATACATTAGGAAAAACATGAAAGAATTTGAACAGTACTGTGACAATAGACTTCCATCTG	chr1	74217745	73752062	74217646	74217845	73751963	73752162	1	No	No	0.284054	0.0450976		0.665877	0.984989	39.5066	73.7463	26.3065	72.6392	0.651939	0.234239	0.640358	0.722444	0.0548112	0.276594	39	63
libA_seq205016_[chr1:74287885-74288084]	ACGAGGAGACTTCAAAAAAATTCATGGAAAAATTGAGCAAGAGCATTGTTTGTGGTGGAGCAGGATCTCTGATGAAGCTTTCTCAGGCGTTTTTCCTACCTCCTCCCTCAATTCTCTGCCATAGCCTCTCTGAAAATCAAAGAGAACATGAGAATGGCAAATGTAGCCTCTTGCAATCTAAAGAAAAGCAGTGGAAGGCT	ACGAGGAGACTTCAAAAAAATTCATGGAAAAATTGAGCAAGAGCATTGTTTGTGGTGGAGCAGGATCTCTGATGAAGCTTTCTCAGGCGTTTTTCCTACGTCCTCCCTCAATTCTCTGCCATAGCCTCTCTGAAAATCAAAGAGAACATGAGAATGGCAAATGTAGCCTCTTGCAATCTAAAGAAAAGCAGTGGAAGGCT	chr1	74287984	73822301	74287885	74288084	73822202	73822401	1	No	No	0.0548853	0.585855		1.04257	0.898408	47.2994	60.4999	49.3129	54.3536	0.688977	0.118091	0.442407	0.684768	0.128745	0.464754	80	95
libB_seq215952_[chr1:74290395-74290594]	AATATTTCAATCCAGAAGCAAAACTATCGGGAAACTCTATAGCATCTGGAAGCATAAGAATCTAATGGGGATCAAGATTTAATTCATTCTGAATTTCCAGATATATCTAAGAAGATTCTAAGTTGCTAATAACTAAGAAGGCATAATTGAACAAAGCTAATACAGATGCTTTTATAGAATACTGTTCTTACTCATACTGG	AATATTTCAATCCAGAAGCAAAACTATCGGGAAACTCTATAGCATCTGGAAGCATAAGAATCTAATGGGGATCAAGATTTAATTCATTCTGAATTTCCACATATATCTAAGAAGATTCTAAGTTGCTAATAACTAAGAAGGCATAATTGAACAAAGCTAATACAGATGCTTTTATAGAATACTGTTCTTACTCATACTGG	chr1	74290494	73824811	74290395	74290594	73824712	73824911	1	No	No	-0.159292	0.146195		0.76612	0.717454	89.7877	63.4175	68.7881	45.4992	0.693977	0.106266	0.418524	0.675486	0.154538	0.514836	72	66
libB_seq290701_[chr1:74341588-74341787]	TCACTTTTATAACTTCCAAAGAGAGAATTAGGTAAATGTATTAATTTTCTCTAGCAATATTTGGTGCTTGTAATGATATCCTAAAAAATTTCATTTACTCATCCAACTACTATTATAAATAACAATATATTGTGCTTTATTTGGTTTAAATATTTTCATGCAATATAAGTGATGTAACACTAATAAAGAGTTTCCAAAAA	TCACTTTTATAACTTCCAAAGAGAGAATTAGGTAAATGTATTAATTTTCTCTAGCAATATTTGGTGCTTGTAATGATATCCTAAAAAATTTCATTTACTAATCCAACTACTATTATAAATAACAATATATTGTGCTTTATTTGGTTTAAATATTTTCATGCAATATAAGTGATGTAACACTAATAAAGAGTTTCCAAAAA	chr1	74341687	73876004	74341588	74341787	73875905	73876104	1	No	No	-0.118527	0.250002		0.88213	0.701859	108.695	120.282	95.8829	84.4207	0.79386	0.00645682	0.0618534	0.646061	0.257199	0.666873	67	68
libB_seq174675_[chr1:74344100-74344299]	GTAGTTGCCCAGCCAGTGGCAGACTCAGCACATGTGTACCATTTTCCTCACCCCTATGATTTCATCCTCAACCAAGCAAGAGTACCCATTCGCTAGGCCCCTGCCTATCAGATTATTCACGAAAACCCTAGGCTTTGAATTTTAAGGGAGGCTGATTTGAGTGATAACTCCAGTTCTGTCACGTGGCCAGCCTTGAGTTA	GTAGTTGCCCAGCCAGTGGCAGACTCAGCACATGTGTACCATTTTCCTCACCCCTATGATTTCATCCTCAACCAAGCAAGAGTACCCATTCGCTAGGCCTCTGCCTATCAGATTATTCACGAAAACCCTAGGCTTTGAATTTTAAGGGAGGCTGATTTGAGTGATAACTCCAGTTCTGTCACGTGGCCAGCCTTGAGTTA	chr1	74344199	73878516	74344100	74344299	73878417	73878616	1	No	No	-0.103355	0.265981		0.676962	0.693518	102.785	149.209	69.5816	103.479	0.783763	0.00911698	0.08046	0.72509	0.0512633	0.264393	72	113
libA_seq207851_[chr1:74344377-74344576]	GATTACATTGCCTTAAAACTATTTAGCATAATAGTGCACAGCAACAGGTTAAAGAAGATGCATCTTGGCAGGATTAAAGATAAAGTTAGCTTATGGATGAGCTATCTACAAAAACTGAAGGTGTCCTAAATATTCTCAACTTTACCTTCAATTTAGGGCCCACACAGATTGGAAAGAGCTGGAAAAAACTGGAGCTGGAG	GATTACATTGCCTTAAAACTATTTAGCATAATAGTGCACAGCAACAGGTTAAAGAAGATGCATCTTGGCAGGATTAAAGATAAAGTTAGCTTATGGATGGGCTATCTACAAAAACTGAAGGTGTCCTAAATATTCTCAACTTTACCTTCAATTTAGGGCCCACACAGATTGGAAAGAGCTGGAAAAAACTGGAGCTGGAG	chr1	74344476	73878793	74344377	74344576	73878694	73878893	1	No	No	-0.269782	0.0113162		1.43673	0.936102	33.9269	60.8411	48.7436	56.9535	0.700749	0.0916486	0.381384	0.770453	0.0140578	0.110371	65	102
libB_seq281603_[chr1:74346036-74346235]	GACATGAACTGAAGCATGAGTTATAATAGAGCTTTAGCAACTTAGGAAGAAAGGGTACAGGCTAAGAAAGACAGCTTCCTAAAAGTTTGCCTCTGGATGAAAAGTAGAAGCTTAAAATATTGGGTGCAGTCATAAGAGATGTGGTCAATATAGCCTAGTTTGGAAAACTCAGAAGATTTATTGCATTAGGTGAGCTGCAT	GACATGAACTGAAGCATGAGTTATAATAGAGCTTTAGCAACTTAGGAAGAAAGGGTACAGGCTAAGAAAGACAGCTTCCTAAAAGTTTGCCTCTGGATGGAAAGTAGAAGCTTAAAATATTGGGTGCAGTCATAAGAGATGTGGTCAATATAGCCTAGTTTGGAAAACTCAGAAGATTTATTGCATTAGGTGAGCTGCAT	chr1	74346135	73880452	74346036	74346235	73880353	73880552	1	No	No	0.0110073	0.904911		0.692721	0.649986	89.2427	91.8173	61.8203	59.6799	0.646506	0.255419	0.665068	0.689602	0.116564	0.440036	95	93
libB_seq155091_[chr1:74358948-74359147]	ACACTTCAAGAAAGAAAGTGTCAGATTAGGATACTCATTGTCAAATCGAATGGCTTTCTTTTGAGTTTGACACTAAAACAACATTTTTCTGGTAATGTGATTCAACATTACCTTAGAAATAGGTTAAAATAGGCTGGCCACAGTGGCTCATGCCTGTAATCCCAGCACTTTGGGAGGCAGAGGCTGGTGGATTACGAGGT	ACACTTCAAGAAAGAAAGTGTCAGATTAGGATACTCATTGTCAAATCGAATGGCTTTCTTTTGAGTTTGACACTAAAACAACATTTTTCTGGTAATGTGGTTCAACATTACCTTAGAAATAGGTTAAAATAGGCTGGCCACAGTGGCTCATGCCTGTAATCCCAGCACTTTGGGAGGCAGAGGCTGGTGGATTACGAGGT	chr1	74359047	73893364	74358948	74359147	73893265	73893464	1	No	No	0.0840323	0.405755		0.520231	0.732126	100.394	72.742	52.2282	53.2563	0.473867	0.931207	1	0.610476	0.416671	0.820042	83	84
libB_seq208092_[chr1:74360896-74361095]	CCATAAATGTCATGAAACTTTATGTTATCACAAAATATGACAACAAGGAAGAACCTTTCTGTGGAAGAGAAGTTCTCTAACAGGCCTTTGCAGGATACTCTGGTCTTTGCTTGATCTGGCACATTGCAGCTATAAGAATAAATGCCCCTAATAGAAGCAGAAGAAAAATTGGCCGTAAACTTTCATAGGAGAAAGCCTGA	CCATAAATGTCATGAAACTTTATGTTATCACAAAATATGACAACAAGGAAGAACCTTTCTGTGGAAGAGAAGTTCTCTAACAGGCCTTTGCAGGATACTTTGGTCTTTGCTTGATCTGGCACATTGCAGCTATAAGAATAAATGCCCCTAATAGAAGCAGAAGAAAAATTGGCCGTAAACTTTCATAGGAGAAAGCCTGA	chr1	74360995	73895312	74360896	74361095	73895213	73895412	1	No	No	0.0104888	0.931403		0.669456	0.708121	71.9822	76.4042	48.1889	54.1034	0.550951	0.701342	0.969521	0.67396	0.159086	0.521763	66	60
libB_seq217890_[chr1:74363344-74363543]	TAGGTATAGGAAAATAAATGGAACTGAGAAGCAGCAGCCACAACAGTAAGAGAAAACCCAAGAGAGCTGGTATCTAAAAAAGAGCAAAAGAAATACCCTTCACGAAACAGGAAGGTCAATGGTGCCAAATATGGCTAAAAGATCTGGGAAGACATTGACTGAAACTGATATTTATCAACAAGGATAACCTTGGCAAAAAG	TAGGTATAGGAAAATAAATGGAACTGAGAAGCAGCAGCCACAACAGTAAGAGAAAACCCAAGAGAGCTGGTATCTAAAAAAGAGCAAAAGAAATACCCTCCACGAAACAGGAAGGTCAATGGTGCCAAATATGGCTAAAAGATCTGGGAAGACATTGACTGAAACTGATATTTATCAACAAGGATAACCTTGGCAAAAAG	chr1	74363443	73897760	74363344	74363543	73897661	73897860	1	No	No	-0.065831	0.59208		0.618753	0.625252	71.5882	47.4334	44.2954	29.6578	0.667248	0.180112	0.559851	0.707816	0.0780423	0.345621	59	45
libB_seq206674_[chr1:74364258-74364457]	GGGGGATGATCAGCAGTAACTTATTAGACTACTTTAAAGTTAGGAAATTAGGGAAGCGAATGGAATGTTTGAGTTCAGGATTTTAAAAGAGTAACATCTCCAGATGAGAAGAAGGTTCAGAGTGTGATCATATGAATGAGTAGATGAAATGGTGTGGAAGTAATGATGCCTAAAAATGAGGAAGTCAGCGGCCAAGAGCC	GGGGGATGATCAGCAGTAACTTATTAGACTACTTTAAAGTTAGGAAATTAGGGAAGCGAATGGAATGTTTGAGTTCAGGATTTTAAAAGAGTAACATCTGCAGATGAGAAGAAGGTTCAGAGTGTGATCATATGAATGAGTAGATGAAATGGTGTGGAAGTAATGATGCCTAAAAATGAGGAAGTCAGCGGCCAAGAGCC	chr1	74364357	73898674	74364258	74364457	73898575	73898774	1	N/A	N/A	-0.277461	0.999468		0	0.690005	0	5.22776	0	3.60718				0.557063	0.674516	0.960232	0	3
libB_seq68087_[chr1:74415092-74415291]	TGACTTCCTGTACAAACAGCAGCCATCCCACCAGACCCACTAGCATATCATAACTCAGAAACAAGCAAATTCATCAGGTCAGTTTCAAAGTCTGCCTTAGAGCCTGAGAAATATAGAATGTACATGCTGCAGCAGCTCCATTAGAAAACAGAAATGCGTGATTTGCTCATGGGAAAGTAAGAGAACAAAAGAATATGTGA	TGACTTCCTGTACAAACAGCAGCCATCCCACCAGACCCACTAGCATATCATAACTCAGAAACAAGCAAATTCATCAGGTCAGTTTCAAAGTCTGCCTTAAAGCCTGAGAAATATAGAATGTACATGCTGCAGCAGCTCCATTAGAAAACAGAAATACGTGATTTGCTCATGGGAAAGTAAGAGAACAAAAGAATATGTGA	chr1	74415191	73949508	74415092	74415291	73949409	73949608	2	No	No	-0.0466428	0.65535		0.630436	0.575397	103.074	94.6531	64.9817	54.4631	0.568348	0.622624	0.937994	0.63321	0.311169	0.727562	80	79
libA_seq134342_[chr1:74415148-74415347]	AGAAACAAGCAAATTCATCAGGTCAGTTTCAAAGTCTGCCTTAGAGCCTGAGAAATATAGAATGTACATGCTGCAGCAGCTCCATTAGAAAACAGAAATGCGTGATTTGCTCATGGGAAAGTAAGAGAACAAAAGAATATGTGATTAATTGAAGTACTGGCTCCCACACTTGGAGCCCACAGCTGGAGTCATTTAGCACA	AGAAACAAGCAAATTCATCAGGTCAGTTTCAAAGTCTGCCTTAAAGCCTGAGAAATATAGAATGTACATGCTGCAGCAGCTCCATTAGAAAACAGAAATACGTGATTTGCTCATGGGAAAGTAAGAGAACAAAAGAATATGTGATTAATTGAAGTACTGGCTCCCACACTTGGAGCCCACAGCTGGAGTCATTTAGCACA	chr1	74415247	73949564	74415148	74415347	73949465	73949664	2	No	No	-0.100635	0.197408		0.961783	0.77257	102.595	103.924	98.6742	80.2886	0.751026	0.0253158	0.165224	0.68892	0.118232	0.442589	144	141
libA_seq142826_[chr1:74416563-74416762]	CAGTCTAGCCACATTGGCTTTCACTTTGTCTCTGGAACATACCAAGTTGACTCTTCTTCAAAGAATGATCCTTATTGATCTCACTACCTAGATTGCTTTTATGTGTAGGTCTCCTTATAGGTGCTAGCTCATCTTTCAGATCCTAGTTCAAAACTCATCTCAGAGAAGGCTTCTCCGATCATCACCACACCCATCCCTCC	CAGTCTAGCCACATTGGCTTTCACTTTGTCTCTGGAACATACCAAGTTGACTCTTCTTCAAAGAATGATCCTTATTGATCTCACTACCTAGATTGCTTTAATGTGTAGGTCTCCTTATAGGTGCTAGCTCATCTTTCAGATCCTAGTTCAAAACTCATCTCAGAGAAGGCTTCTCCGATCATCACCACACCCATCCCTCC	chr1	74416662	73950979	74416563	74416762	73950880	73951079	1	No	No	-0.0532424	0.482474		0.776366	0.675886	128.455	145.386	99.7279	98.2647	0.501118	0.874241	1	0.561832	0.652927	0.952355	109	131
libB_seq202813_[chr1:74580704-74580903]	AATATACTATCTTGTCGAATGATTTATTTTTTATAATGTCTGAAAGAAAGTAAACTCATAGAATTGAAGCGGTACAAATCATTTCCACAACCTACAGATGTTAAAACCTAATTTTTATCTCAGAAGAAGTATTTATTCACTCTTTCATGAATTGCTCAATCATTCATTCATTCAAAAAACACTGTTCTAGACTCTAAGGA	AATATACTATCTTGTCGAATGATTTATTTTTTATAATGTCTGAAAGAAAGTAAACTCATAGAATTGAAGCGGTACAAATCATTTCCACAACCTACAGATATTAAAACCTAATTTTTATCTCAGAAGAAGTATTTATTCACTCTTTCATGAATTGCTCAATCATTCATTCATTCAAAAAACACTGTTCTAGACTCTAAGGA	chr1	74580803	74115119	74580704	74580903	74115020	74115219	1	No	No	0.0435188	0.634524		0.701392	0.803974	124.888	106.249	87.5958	85.4214	0.515997	0.831983	1	0.634751	0.304444	0.720857	100	75
libA_seq303415_[chr1:74586663-74586862]	GATGCTGGGCAGTAACATTTTTATTACCCTGTCATGTATTAGAATTAAAATTGTACCAACCTTATAAAATGAATAGGTATTTAAAAAACTTTTCCTATGGGCAGGAATAATTTAAACAATATTATAGTCTTGTTCATTAAAGATTATGTGGAACTCAGAAATAAAACTACTTGAGAATAGTGTCTTTGTCAATGTTCATT	GATGCTGGGCAGTAACATTTTTATTACCCTGTCATGTATTAGAATTAAAATTGTACCAACCTTATAAAATGAATAGGTATTTAAAAAACTTTTCCTATGTGCAGGAATAATTTAAACAATATTATAGTCTTGTTCATTAAAGATTATGTGGAACTCAGAAATAAAACTACTTGAGAATAGTGTCTTTGTCAATGTTCATT	chr1	74586762	74121078	74586663	74586862	74120979	74121178	1	No	No	-0.144736	0.358514		0.638675	0.379071	48.4758	43.8364	30.9603	16.6171	0.734204	0.0404199	0.226204	0.553642	0.689655	0.965308	71	58
libB_seq215797_[chr1:74601449-74601648]	ATGCCTATATCAGAAAATAAGAAATGTCTCAAATCAAAATCCAAACTTCCTCTTGAAAAGTGTGAGGTGGAGTGTGGAAGGAGGGAGGGTAAAGGAATCCCATAGCAAGCAAGATTGAAGGAATAAATATGAGAGAGGAAATCAGTGAAATAAAAAACTAGAAAAATAGTAGAGAAAATTAATAAAATCATTGATTCTTT	ATGCCTATATCAGAAAATAAGAAATGTCTCAAATCAAAATCCAAACTTCCTCTTGAAAAGTGTGAGGTGGAGTGTGGAAGGAGGGAGGGTAAAGGAATCTCATAGCAAGCAAGATTGAAGGAATAAATATGAGAGAGGAAATCAGTGAAATAAAAAACTAGAAAAATAGTAGAGAAAATTAATAAAATCATTGATTCTTT	chr1	74601548	74135864	74601449	74601648	74135765	74135964	1	No	No	-0.0904081	0.585375		0.493446	0.533623	44.2018	42.361	21.8112	22.6048	0.683985	0.130798	0.468808	0.516379	0.830789	1	27	33
libB_seq71487_[chr1:74606945-74607144]	ATAGTAAATTTTAAAAAATATACTTCAGTTTCTTAATAGTACATGATAGATTATCAATTCAAAATACAAATAAGCTGATGATTCTAAAAATAAGCATGGTTAGATGGCAATGTTGCATCTATAAAACACGGTTTGAGCTAATATTTTACACAAAAGTATAACTATGGCTTTTTCAAGAAAAAAAAATCAGTTTGCCTGTA	ATAGTAAATTTTAAAAAATATACTTCAGTTTCTTAATAGTACATGATAGATTATCAATTCAAAATACAAATAAGCTGATGATTCTAAAAATAAGCATGGATAGATGGCAATGTTGCATCTATAAAACACGGTTTGAGCTAATATTTTACACAAAAGTATAACTATGGCTTTTTCAAGAAAAAAAAATCAGTTTGCCTGTA	chr1	74607044	74141360	74606945	74607144	74141261	74141460	1	No	No	-0.157147	0.325215		0.779674	0.566701	49.2504	33.306	38.3992	18.8746	0.913142	3.64858e-05	0.000834584	0.4845	0.911956	1	43	31
libA_seq50816_[chr1:74608468-74608667]	TTTGCAGCTCCTGAAACTTGCTGATGGATGTACTATTCTTGCCTTAAGTGCAGGAAGACCCACAGATTATTGGAATGAGCCCACCCATCTTTTTATGACACCAGTCTTCCAGTAAGTCTAATGAGGACAAGAAGATAGCAATAAAGCTGTCTTGTATGTGTATCTATGTAGAAGCCCATTCATTTTGAAAGAAAGCAAAC	TTTGCAGCTCCTGAAACTTGCTGATGGATGTACTATTCTTGCCTTAAGTGCAGGAAGACCCACAGATTATTGGAATGAGCCCACCCATCTTTTTATGACTCCAGTCTTCCAGTAAGTCTAATGAGGACAAGAAGATAGCAATAAAGCTGTCTTGTATGTGTATCTATGTAGAAGCCCATTCATTTTGAAAGAAAGCAAAC	chr1	74608567	74142883	74608468	74608667	74142784	74142983	1	No	No	-0.110794	0.205868		1.02779	0.783218	77.5911	69.0395	79.7478	54.073	0.867184	0.000341815	0.00589404	0.676554	0.151408	0.509879	122	107
libB_seq81579_[chr1:74608948-74609147]	GTCATAAAATGTTATTGATTCTTTAATAGTATTTTAATAAAGATAGTTTTTGGTTGACAAATAGTAGAAGAAAGCACATCTGTGTTCCAAGATAGCATTAAAAGAAGTAAGGTAAATTTTGAAGATGCAAAATTTAAATAGTATTGCCTTGAATCTGTACTTTGTCGTAACAGATGGTCAACAATCCCTACCATATGCAA	GTCATAAAATGTTATTGATTCTTTAATAGTATTTTAATAAAGATAGTTTTTGGTTGACAAATAGTAGAAGAAAGCACATCTGTGTTCCAAGATAGCATTGAAAGAAGTAAGGTAAATTTTGAAGATGCAAAATTTAAATAGTATTGCCTTGAATCTGTACTTTGTCGTAACAGATGGTCAACAATCCCTACCATATGCAA	chr1	74609047	74143363	74608948	74609147	74143264	74143463	1	No	No	0.0983374	0.346449		1.01417	1.4294	51.4157	39.4714	52.1441	56.4206	0.568047	0.624044	0.938401	0.683588	0.131846	0.471099	77	72
libA_seq196381_[chr1:74610624-74610823]	TTAAATTAAATTTAAAATATTTTTACCTACAGAAATATTATAGAGACCCCAGATCAATCTTGCTTATTATGATAATATGATCTATGCATACAAAAATAGTTTAATGTACATTTAGTAGAGGTATACAACACCTGAAAATCCTTCCATTTTGGGTACCTCTACTAATGTTGTTATCACTAGCGTATGAATGACTTAAGAAA	TTAAATTAAATTTAAAATATTTTTACCTACAGAAATATTATAGAGACCCCAGATCAATCTTGCTTATTATGATAATATGATCTATGCATACAAAAATAGATTAATGTACATTTAGTAGAGGTATACAACACCTGAAAATCCTTCCATTTTGGGTACCTCTACTAATGTTGTTATCACTAGCGTATGAATGACTTAAGAAA	chr1	74610723	74145039	74610624	74610823	74144940	74145139	1	No	No	-0.0481897	0.674477		0.575935	0.551848	97.7041	83.0881	56.2712	45.852	0.486721	0.90747	1	0.50637	0.860262	1	64	67
libA_seq151417_[chr1:74613041-74613240]	TCTTTTTATCTACTCTTTTGCTTTGGTCAACCATGAAAGATTCTAACTCATGATAAATAAAAACATTTTAAGGTATTTTTCAAACCCAATTAATTTGATATTTGATAACATAGGTTGCTACCCTGACAATCATAGTAGAGAATAATGATTTTATGTCAAAATGCTAATCATTTCAGAAGAGCTTTCCAATATCAACCCAA	TCTTTTTATCTACTCTTTTGCTTTGGTCAACCATGAAAGATTCTAACTCATGATAAATAAAAACATTTTAAGGTATTTTTCAAACCCAATTAATTTGATGTTTGATAACATAGGTTGCTACCCTGACAATCATAGTAGAGAATAATGATTTTATGTCAAAATGCTAATCATTTCAGAAGAGCTTTCCAATATCAACCCAA	chr1	74613140	74147456	74613041	74613240	74147357	74147556	1	No	No	0.113129	0.196207		0.818661	0.914754	83.5261	98.2029	68.3795	89.8315	0.558858	0.666455	0.956034	0.584475	0.544684	0.899425	99	94
libA_seq161580_[chr1:74615474-74615673]	ATTTGTAGCTGCTAGGCAATAGTTATTATTTTGTCTTTTGCTTTCAAATATTCTGTGGCAAAAACTGCCACTCAATTCCAATTCTCTTTTTAATCCTTATAACAGTAGCCAAATTTCATACAGGTGACAAAGTGATCAGATAAAAGACCCTATTTCTTAGCTGCCAGTGTACCCATACAACTAAATTCTGGCCAAGGAAA	ATTTGTAGCTGCTAGGCAATAGTTATTATTTTGTCTTTTGCTTTCAAATATTCTGTGGCAAAAACTGCCACTCAATTCCAATTCTCTTTTTAATCCTTAAAACAGTAGCCAAATTTCATACAGGTGACAAAGTGATCAGATAAAAGACCCTATTTCTTAGCTGCCAGTGTACCCATACAACTAAATTCTGGCCAAGGAAA	chr1	74615573	74149889	74615474	74615673	74149790	74149989	1	No	No	0.0102082	0.91616		0.739759	0.633546	115.924	97.4688	85.756	61.7509	0.572489	0.602948	0.928112	0.671336	0.167106	0.537162	111	85
libA_seq248924_[chr1:74634959-74635158]	CAATATTCAATTGTGTATGTATAGTTTATTTCTGTATTCATCTCTCCGTGAACGTGCAGGCTGTTTCTGTCTCTTGGCCATTATGAATAATGTTACAATGAACATGGAATACTGTTTAAGATCCTGATTTTAATTGTTTCTTATATAGACCCAGAAGTAGAAATGCTGGATCATATGATAGCTCTATTTGTACTTTGTTG	CAATATTCAATTGTGTATGTATAGTTTATTTCTGTATTCATCTCTCCGTGAACGTGCAGGCTGTTTCTGTCTCTTGGCCATTATGAATAATGTTACAATCAACATGGAATACTGTTTAAGATCCTGATTTTAATTGTTTCTTATATAGACCCAGAAGTAGAAATGCTGGATCATATGATAGCTCTATTTGTACTTTGTTG	chr1	74635058	74169374	74634959	74635158	74169275	74169474	1	No	Yes	-0.08496	0.301692	0.583239	1.25707	1.03531	99.9566	121.685	125.652	125.982	0.936482	1.0405e-05	0.000273511	0.82411	0.00210803	0.0262785	104	106
libB_seq289079_[chr1:74639039-74639238]	CATTTACACTTAAAATAATTATTAATAGTAAGGCTAATGATTACCATTTTATTGTTTTGTTTTGTAGTTCTCTTGTTCTTCTTCTCTTGTAGTCTTTCTTTGTGGCTTGATAATTTTTATACTGCTATGCTTTGATGCTATTTTATCTTTTGTGTATCTACCATAGGTTTTTTCTTTGTTATCATGAGGTTTGTATCAAA	CATTTACACTTAAAATAATTATTAATAGTAAGGCTAATGATTACCATTTTATTGTTTTGTTTTGTAGTTCTCTTGTTCTTCTTCTCTTGTAGTCTTTCTCTGTGGCTTGATAATTTTTATACTGCTATGCTTTGATGCTATTTTATCTTTTGTGTATCTACCATAGGTTTTTTCTTTGTTATCATGAGGTTTGTATCAAA	chr1	74639138	74173454	74639039	74639238	74173355	74173554	1	No	No	-0.0109314	0.924375		0.988179	1.01142	50.654	68.7155	50.0553	69.5004	0.637043	0.294565	0.70958	0.697494	0.0984783	0.399213	79	92
libB_seq318042_[chr1:74641702-74641901]	AGAAAGTGTATTTCGTTTACCCATATTTTTGCTTACCATGTTCTTTCTTCCTTCCTGATATTCCACAGCCTTCTTTTATCATTTTCTTTCTATGTAGAGAGCTTCCTTTAGCTATTATTTTAGGGGAGGTATGCTAGTAATAGATTCTCTTAGTTTTCCTCTATCTGAGTATATATTAATTCCTTCTTCATTCCTGAGGA	AGAAAGTGTATTTCGTTTACCCATATTTTTGCTTACCATGTTCTTTCTTCCTTCCTGATATTCCACAGCCTTCTTTTATCATTTTCTTTCTATGTAGAGCGCTTCCTTTAGCTATTATTTTAGGGGAGGTATGCTAGTAATAGATTCTCTTAGTTTTCCTCTATCTGAGTATATATTAATTCCTTCTTCATTCCTGAGGA	chr1	74641801	74176117	74641702	74641901	74176018	74176217	1	No	No	0.1393	0.100914		0.702408	0.765271	122.651	123.071	86.1512	94.183	0.561306	0.655334	0.95306	0.63039	0.32364	0.739945	101	99
libB_seq75338_[chr1:74651210-74651409]	GTATTACTTCAGATACCAATCCTTTGTCAGATATGTGTTTTCCAAAGTTTTTTTTTCCCATTCTGTGGCTTGCCTTTTCATTTTCTTAATTTTCATTTCTTTTTTAGCTCATAAATGCATAAAAAGTCCTTGAAAGGGCCGGGCGCAGTGGCTCACGCCTGTAATCCCAGCACTTTGGGAGGCTGAGGCGGGCGGATTAC	GTATTACTTCAGATACCAATCCTTTGTCAGATATGTGTTTTCCAAAGTTTTTTTTTCCCATTCTGTGGCTTGCCTTTTCATTTTCTTAATTTTCATTTCATTTTTAGCTCATAAATGCATAAAAAGTCCTTGAAAGGGCCGGGCGCAGTGGCTCACGCCTGTAATCCCAGCACTTTGGGAGGCTGAGGCGGGCGGATTAC	chr1	74651309	74185625	74651210	74651409	74185526	74185725	1	No	No	-0.0589726	0.348594		1.25722	1.16431	100.892	117.572	126.843	136.891	0.785317	0.00865345	0.0773661	0.752622	0.0241687	0.160377	211	207
libA_seq52781_[chr1:75045356-75045555]	GGTGTCTAACCTCAACTGTTTTCCACCCATAGTAAAAGAGGACTGTGCATGCTGAGACTCCCATTTCAGCAATGTGACATATCACTTTGTTGCCTCTCTCTATTTAGCCCTTCATCCCCTAAGGCTCCTGTCTTTTACCTATCAATAAAGGTGACCACTGGAGGCAAAGGTGATTGTCAGTTCTCACAGCATTAGTTGCC	GGTGTCTAACCTCAACTGTTTTCCACCCATAGTAAAAGAGGACTGTGCATGCTGAGACTCCCATTTCAGCAATGTGACATATCACTTTGTTGCCTCTCTGTATTTAGCCCTTCATCCCCTAAGGCTCCTGTCTTTTACCTATCAATAAAGGTGACCACTGGAGGCAAAGGTGATTGTCAGTTCTCACAGCATTAGTTGCC	chr1	75045455	74579771	75045356	75045555	74579672	74579871	1	No	No	0.114161	0.122999		0.667951	0.900792	154.735	146.438	103.356	131.91	0.606476	0.436134	0.833386	0.681878	0.136433	0.479781	145	163
libA_seq211709_[chr1:75059734-75059933]	CTGGTCATTCTTAACTTTGTCCACCACTCCAAAGCTCAGAGTCCACTTAAAATATTCTGAGGCACAGAATATGAATACAAAGCAAAAGCAAAAGGTAGCAATCAAAGTCTTCCCTAGTTTATTTATAACATTTATCATGATGCTATTTTATGAAAATATACATGTTATTCAGTTATTTACCAAATAACTACAGAACACTG	CTGGTCATTCTTAACTTTGTCCACCACTCCAAAGCTCAGAGTCCACTTAAAATATTCTGAGGCACAGAATATGAATACAAAGCAAAAGCAAAAGGTAGCGATCAAAGTCTTCCCTAGTTTATTTATAACATTTATCATGATGCTATTTTATGAAAATATACATGTTATTCAGTTATTTACCAAATAACTACAGAACACTG	chr1	75059833	74594149	75059734	75059933	74594050	74594249	1	No	No	0.201992	0.0141777		0.726972	0.684759	118.079	108.094	85.8399	74.0181	0.550111	0.704948	0.971102	0.636175	0.298291	0.713473	112	101
libA_seq275513_[chr1:75060869-75061068]	TACAAGTTCAAGAAAAACTGTTTATATTATATGTCAGTTCAATCAATATCTTCATGTACAGTAATAGCTAATTAGACAAGTGCTTTATACTCAATAAATATTGTAGGATGAATCTGTGCTTAATGAAAATAAAAATATAAATTATCAAATTCCAACTATGAACAGTAACTGGTTTTTAGTCTTAAGAGGGAACATATGCC	TACAAGTTCAAGAAAAACTGTTTATATTATATGTCAGTTCAATCAATATCTTCATGTACAGTAATAGCTAATTAGACAAGTGCTTTATACTCAATAAATGTTGTAGGATGAATCTGTGCTTAATGAAAATAAAAATATAAATTATCAAATTCCAACTATGAACAGTAACTGGTTTTTAGTCTTAAGAGGGAACATATGCC	chr1	75060968	74595284	75060869	75061068	74595185	74595384	1	No	No	-0.052841	0.624533		0.689617	0.607182	93.0272	64.271	64.1531	39.0242	0.497915	0.882273	1	0.471427	0.935129	1	81	66
libA_seq194777_[chr1:76694246-76694445]	GTCAAACCACAGCAGCACATTTTAAAACCTGGTAGGAAGCGGGTCTCAGAGCTCTAGAGGAACTATTATGCCAGTCTTACAAATTATTTTTTAATTATCAGTTTCTCAGACAACTCACTTGGTTTACTTTCAGGAAAAATGTTATCGCTGTAAATGAGTTGTACTTTCTTCTGTCAGAAAACATAAAGTGTGTAACCCCT	GTCAAACCACAGCAGCACATTTTAAAACCTGGTAGGAAGCGGGTCTCAGAGCTCTAGAGGAACTATTATGCCAGTCTTACAAATTATTTTTTAATTATCGGTTTCTCAGACAACTCACTTGGTTTACTTTCAGGAAAAATGTTATCGCTGTAAATGAGTTGTACTTTCTTCTGTCAGAAAACATAAAGTGTGTAACCCCT	chr1	76694345	76228660	76694246	76694445	76228561	76228760	1	No	No	0.0749031	0.350401		0.816653	0.861045	141.161	137.877	115.28	118.718	0.617072	0.385039	0.795924	0.774068	0.0125284	0.101461	121	121
libA_seq293425_[chr1:76865005-76865204]	ATACAGGTTTTCAATTCACCTAGAACTGAAATTTGTGTATAAGTAAGGGTCTAGATTCACCTTTTTCCATGAGGTTATTCAGTGTTTTTAAAAATGTCTAATTTCCTCTGCCCAGTACTCTGTTTGGCACTTTCATCACAAACACTTGGGGTCTTTATTATGTTGCATGGGTCAATGTGTCTGCCCTTGTGTCCACACCA	ATACAGGTTTTCAATTCACCTAGAACTGAAATTTGTGTATAAGTAAGGGTCTAGATTCACCTTTTTCCATGAGGTTATTCAGTGTTTTTAAAAATGTCTCATTTCCTCTGCCCAGTACTCTGTTTGGCACTTTCATCACAAACACTTGGGGTCTTTATTATGTTGCATGGGTCAATGTGTCTGCCCTTGTGTCCACACCA	chr1	76865104	76399419	76865005	76865204	76399320	76399519	1	No	No	-0.0164364	0.8569		0.601079	0.659637	140.438	84.7388	84.4145	55.8969	0.563319	0.646088	0.949137	0.590196	0.516453	0.88495	113	94
libB_seq138826_[chr1:77281591-77281790]	GATTCATCATTAATATCTTTATATTCATTTTCTAGTAGGCTAACATTCCTGACCCTGCTTTATTTTTCTGTCTAGTCCTTATCACTACTTGACTCAATAACACGATGATATTTGTGTTTTCTACACATTTTCTGTCTCCCTATCTAGTACATAAGCTACACCAGGGCAGAAATTTTGTGTCTCATTTATCGCAGTTTCCT	GATTCATCATTAATATCTTTATATTCATTTTCTAGTAGGCTAACATTCCTGACCCTGCTTTATTTTTCTGTCTAGTCCTTATCACTACTTGACTCAATAGCACGATGATATTTGTGTTTTCTACACATTTTCTGTCTCCCTATCTAGTACATAAGCTACACCAGGGCAGAAATTTTGTGTCTCATTTATCGCAGTTTCCT	chr1	77281690	76816005	77281591	77281790	76815906	76816105	1	No	No	0.0758164	0.375344		0.798866	0.807845	88.3296	152.684	70.5635	123.345	0.534665	0.767417	0.991108	0.715781	0.0646067	0.30596	92	129
libB_seq41795_[chr1:77494541-77494740]	TTATTAAAGACAACTCTGCTGAATAAGTAGCTTTTACATAGGACCTGGAATGTTGGGTTGGCTGTCAAAAACTGCAGCTGGGACAGCTGGGAGTGCATTCCAGATGAAGGCTATTCTAACAGGAAAGGCAAGGACAGGTTACATTTGGATACGTGGGTGGTGGTCCAGTGTGGGCATGTGTAGAGTTCTTGAAATGGATC	TTATTAAAGACAACTCTGCTGAATAAGTAGCTTTTACATAGGACCTGGAATGTTGGGTTGGCTGTCAAAAACTGCAGCTGGGACAGCTGGGAGTGCATTTCAGATGAAGGCTATTCTAACAGGAAAGGCAAGGACAGGTTACATTTGGATACGTGGGTGGTGGTCCAGTGTGGGCATGTGTAGAGTTCTTGAAATGGATC	chr1	77494640	77028955	77494541	77494740	77028856	77029055	1	No	No	0.0541511	0.613869		0.601888	0.749261	88.0808	52.1063	53.0148	39.0412	0.591963	0.507707	0.880179	0.564406	0.641063	0.946976	60	54
libB_seq88424_[chr1:78057641-78057840]	GCTCAATTTTCTAGACTTCACTTGGCCAAGGAACGTAAGACAAAGCCACCAAGATAGATAGTCTCTCCCCATTAAGCTGGGACCCTATCCCTCACTCCAACCCCCAAGGAGAGTTGCCTTGGGACTGAGGAAAGAATACATATTTACTGCCCCAAATTATATTAGCTGGGTGGTCCCCAAAACCTCAACCCATGACTACA	GCTCAATTTTCTAGACTTCACTTGGCCAAGGAACGTAAGACAAAGCCACCAAGATAGATAGTCTCTCCCCATTAAGCTGGGACCCTATCCCTCACTCCAGCCCCCAAGGAGAGTTGCCTTGGGACTGAGGAAAGAATACATATTTACTGCCCCAAATTATATTAGCTGGGTGGTCCCCAAAACCTCAACCCATGACTACA	chr1	78057740	77592055	78057641	78057840	77591956	77592155	1	No	No	0.0481841	0.665237		0.568157	0.520883	72.362	131.079	41.113	68.2767	0.56	0.661284	0.954217	0.563559	0.644982	0.948892	54	75
libA_seq254960_[chr1:78061268-78061467]	AAACTCCACAGATTATTGTGAAGCATGCCCTTCACAAATTATTGTAAAGTGTACCATTCTAATGCAATACGGAGTAAATGTAAGTTTTAAACAATTAAACGATGATACAAGCAAACATTTGCATTTGGAAGGCTAATATGATCACAATGTATAAGATAAATTGGAGAGAGATGAAAATGGCAAAGGAAACTTCAAAGAAA	AAACTCCACAGATTATTGTGAAGCATGCCCTTCACAAATTATTGTAAAGTGTACCATTCTAATGCAATACGGAGTAAATGTAAGTTTTAAACAATTAAATGATGATACAAGCAAACATTTGCATTTGGAAGGCTAATATGATCACAATGTATAAGATAAATTGGAGAGAGATGAAAATGGCAAAGGAAACTTCAAAGAAA	chr1	78061367	77595682	78061268	78061467	77595583	77595782	1	No	No	0.280998	0.0244135		0.547868	0.866474	53.976	49.8463	29.5717	43.1905	0.4361	0.974621	1	0.653273	0.229192	0.633986	50	62
libA_seq210815_[chr1:78080920-78081119]	ATATAATCAAAGAAGGTTATCAATAACAGTATGAATTCCCAGAATGCTTTTTACCAATATGTTTAGAAAAAGACACACAGAGGGGAAAAAATATCCACAAAATATTCTGAATCTTTAAACAAGTATGACAACGGTTAAAATCAACATGGAGAAAGTACATCATAGAAACAAACTTGGCATCTAGCTTCAACAATCTCACA	ATATAATCAAAGAAGGTTATCAATAACAGTATGAATTCCCAGAATGCTTTTTACCAATATGTTTAGAAAAAGACACACAGAGGGGAAAAAATATCCACACAATATTCTGAATCTTTAAACAAGTATGACAACGGTTAAAATCAACATGGAGAAAGTACATCATAGAAACAAACTTGGCATCTAGCTTCAACAATCTCACA	chr1	78081019	77615334	78080920	78081119	77615235	77615434	1	No	No	0.103935	0.350764		0.970337	0.732328	56.5281	78.0689	54.8514	57.1721	0.627399	0.337089	0.752543	0.523012	0.809208	1	79	78
libA_seq268444_[chr1:78144484-78144683]	GCAGTCATTTTGAAGGCTTAGAGATTTTTTTATGTCCAGGATTGCTGTTATGTTTCAAATGGCTGAGGTCATTAGCAATAAATGTCAGCTGAATTACTGACTCTAACTTACAAATATACTGAAGTTCCAAAACAACAGTAATAATAATATCTGAATAGTTTGATTAATCACAAAGTGATATTCTCCTCAAGGCAAGTTAG	GCAGTCATTTTGAAGGCTTAGAGATTTTTTTATGTCCAGGATTGCTGTTATGTTTCAAATGGCTGAGGTCATTAGCAATAAATGTCAGCTGAATTACTGCCTCTAACTTACAAATATACTGAAGTTCCAAAACAACAGTAATAATAATATCTGAATAGTTTGATTAATCACAAAGTGATATTCTCCTCAAGGCAAGTTAG	chr1	78144583	77678898	78144484	78144683	77678799	77678998	1	No	No	0.101109	0.258733		0.650867	0.647758	109.916	126.625	71.5407	82.0227	0.482363	0.916117	1	0.645179	0.260741	0.670695	115	105
libB_seq179329_[chr1:78150896-78151095]	ATGCACTTTTCAGACCCCACTTCAGGAATAAAGAACTGAGCTGCTGCTGCCAAGAGTCATACCCACAGCCAGCCATCGGTTGTCAGCCCCTTTCAGGCACGCCAGTGTCACAGAGTCATAATGTTCTCAGAGAGGCCACATCCAGTGACTGATCAATGCAGGGATAAAAGGCTCAGCCCTCTCACCTCCATTTGGTACAA	ATGCACTTTTCAGACCCCACTTCAGGAATAAAGAACTGAGCTGCTGCTGCCAAGAGTCATACCCACAGCCAGCCATCGGTTGTCAGCCCCTTTCAGGCATGCCAGTGTCACAGAGTCATAATGTTCTCAGAGAGGCCACATCCAGTGACTGATCAATGCAGGGATAAAAGGCTCAGCCCTCTCACCTCCATTTGGTACAA	chr1	78150995	77685310	78150896	78151095	77685211	77685410	1	No	No	0.0448137	0.607803		0.866079	0.657885	90.9367	76.7531	78.7584	50.4947	0.475069	0.92921	1	0.492983	0.893916	1	111	87
libB_seq74837_[chr1:78193137-78193336]	AAGATCAGTATAATTAAGGAGCCTAACACTCCTAGTCTTCCCGATTAGAAAGCATCTGTGCACTTTACCCAAGTGAACCACAAGTCTTCCTATAGTTAAGAATATTTTCAAGAAGAAATTTTGGATTCATTCAAATACCTAAATAAATTGCTTAGTTACTCTCACTCTTCAGTAATTACAGAAAATAAACTTTTTTACAT	AAGATCAGTATAATTAAGGAGCCTAACACTCCTAGTCTTCCCGATTAGAAAGCATCTGTGCACTTTACCCAAGTGAACCACAAGTCTTCCTATAGTTAATAATATTTTCAAGAAGAAATTTTGGATTCATTCAAATACCTAAATAAATTGCTTAGTTACTCTCACTCTTCAGTAATTACAGAAAATAAACTTTTTTACAT	chr1	78193236	77727551	78193137	78193336	77727452	77727651	1	No	No	-0.0616097	0.540422		0.644874	0.693401	85.6207	74.1238	55.2146	51.3975	0.66124	0.200348	0.592433	0.663266	0.193376	0.582311	72	71
libB_seq154983_[chr1:78202926-78203125]	CCTTACTTTACCTCTAAAATGCAGGCATATGCACTAATTCCCAACGATTTTACTTTCCTGACATCTGTAGAGACTGGACATTTGAGTGGACTTCATACTCTCATTTTGTTTTCATAAAGTAATTGCTTTTAAAAAGATACATGCTCACTACAAAATATCTAAATACACAGAAGTACAGAGGCTTAAATCACCTGAAATTT	CCTTACTTTACCTCTAAAATGCAGGCATATGCACTAATTCCCAACGATTTTACTTTCCTGACATCTGTAGAGACTGGACATTTGAGTGGACTTCATACTTTCATTTTGTTTTCATAAAGTAATTGCTTTTAAAAAGATACATGCTCACTACAAAATATCTAAATACACAGAAGTACAGAGGCTTAAATCACCTGAAATTT	chr1	78203025	77737340	78202926	78203125	77737241	77737440	1	No	No	0.0658575	0.581567		0.845745	0.770549	44.1438	90.6022	37.3344	69.8135	0.431377	0.977897	1	0.693484	0.107393	0.420874	47	69
libA_seq169274_[chr1:78209401-78209600]	TCTCATCAGCCACAGTTGAAAGACACCATAATAGAGGAAATAATGCACTCAGAATGGCATTGCCTCAATAATCGGAAGAAATTATCCTTAATCTAAAGGCTACTTTGGTTCTGTCTTTAAAAAGTTCAAAAAGGGCTGGGCGCAGTGGCTCACCCCTGTAATCCCAACACTTTGGGAGGCCAAGGTGGACGGATCACGAG	TCTCATCAGCCACAGTTGAAAGACACCATAATAGAGGAAATAATGCACTCAGAATGGCATTGCCTCAATAATCGGAAGAAATTATCCTTAATCTAAAGGTTACTTTGGTTCTGTCTTTAAAAAGTTCAAAAAGGGCTGGGCGCAGTGGCTCACCCCTGTAATCCCAACACTTTGGGAGGCCAAGGTGGACGGATCACGAG	chr1	78209500	77743815	78209401	78209600	77743716	77743915	1	No	No	0.00582604	0.940574		0.92952	0.837885	93.8418	85.4002	87.2279	71.5555	0.585129	0.541469	0.898066	0.468773	0.939197	1	150	127
libB_seq216941_[chr1:78220068-78220267]	AAAAGCAAGCCAAAAAAACTGATGAATGGAAGGAAGTTATCAATGAAGAGTGCAACAACAAGCAGAAAAGTTTATTTTATTCTCAATCCATAGTAAGTGTTCAGGGAGACTTTTCACAAAAGAAATCAGCTGACAAGCATTTTAAATAACTGTTTCTTTCCCTTTAAACAAATATTCTGAGAATAAAATCATTCAAACCT	AAAAGCAAGCCAAAAAAACTGATGAATGGAAGGAAGTTATCAATGAAGAGTGCAACAACAAGCAGAAAAGTTTATTTTATTCTCAATCCATAGTAAGTGCTCAGGGAGACTTTTCACAAAAGAAATCAGCTGACAAGCATTTTAAATAACTGTTTCTTTCCCTTTAAACAAATATTCTGAGAATAAAATCATTCAAACCT	chr1	78220167	77754482	78220068	78220267	77754383	77754582	1	No	No	0.0280908	0.819174		0.828553	0.708908	75.8983	73.129	62.8857	51.8418	0.586373	0.535339	0.895205	0.825885	0.00196611	0.0249896	46	58
libA_seq271242_[chr1:78233594-78233793]	AGCGTGAGCCACTGCATCTGGCCTTCACGGAACATTTTTTTTTTTTTTTTTTAGCTCATCAGCTATCGTTAGTGTTAGTATATTTTATGTATGGCCCAAGGCCATTCTTCTTCCAGTGTGGCCCAGGGAAGCCAAAAGGATGGATACCCGTGTCCTAGGGGAAGCCTCTTCTGACTTTTCTGTGCTGTGTGGGCCTTTCC	AGCGTGAGCCACTGCATCTGGCCTTCACGGAACATTTTTTTTTTTTTTTTTTAGCTCATCAGCTATCGTTAGTGTTAGTATATTTTATGTATGGCCCAACGCCATTCTTCTTCCAGTGTGGCCCAGGGAAGCCAAAAGGATGGATACCCGTGTCCTAGGGGAAGCCTCTTCTGACTTTTCTGTGCTGTGTGGGCCTTTCC	chr1	78233693	77768008	78233594	78233793	77767909	77768108	1	No	No	0.235973	0.194575		0.575647	0.887791	36.5707	17.7539	21.0518	15.7618	0.36381	0.997818	1	0.660598	0.20259	0.595228	28	17
libA_seq83167_[chr1:78236159-78236358]	ATGTTCTAAATTAGCATCTAAAACCATACTTTGAGTTCTAGATGCCTTGGTTAGCTTAGTTCTGACTCATAGAAGGGTCCTGTAAAATACTTTCAGAGGGTAGTGAGACTAAAGCTATAATGGCCAATATGTGACCTATAGCATTGTATATATTTGAAAGGAGGCCCTGAGGTATTTCTGGGGACTGCCAAGTTTTTGCA	ATGTTCTAAATTAGCATCTAAAACCATACTTTGAGTTCTAGATGCCTTGGTTAGCTTAGTTCTGACTCATAGAAGGGTCCTGTAAAATACTTTCAGAGGTTAGTGAGACTAAAGCTATAATGGCCAATATGTGACCTATAGCATTGTATATATTTGAAAGGAGGCCCTGAGGTATTTCTGGGGACTGCCAAGTTTTTGCA	chr1	78236258	77770573	78236159	78236358	77770474	77770673	1	No	No	0.00491413	0.961556		0.61893	0.708278	89.3972	91.0765	55.3306	64.5075	0.508123	0.855371	1	0.630471	0.32328	0.739359	85	88
libA_seq243189_[chr1:78240691-78240890]	TCTATGTGCATAAAACAAATACATGGGATTACAAGGCAAACCAACTATATTGAAATACAGTTGCCTCCTTGGATCCTATGGAGGTCCAAGTACTCAAGTTAAAAATTTCCATAAGAGCTGGGTGCGTTGGCTCACACCTGTAATCCTAGCATTTTGGGAGGCCAAGGCAGGCGTACTGCCTGAGTTCAGGAGTCTGAGAA	TCTATGTGCATAAAACAAATACATGGGATTACAAGGCAAACCAACTATATTGAAATACAGTTGCCTCCTTGGATCCTATGGAGGTCCAAGTACTCAAGTGAAAAATTTCCATAAGAGCTGGGTGCGTTGGCTCACACCTGTAATCCTAGCATTTTGGGAGGCCAAGGCAGGCGTACTGCCTGAGTTCAGGAGTCTGAGAA	chr1	78240790	77775105	78240691	78240890	77775006	77775205	1	No	No	0.119602	0.216281		0.712077	0.724793	78.5544	89.2808	55.9368	64.7101	0.583618	0.548902	0.901791	0.502328	0.871112	1	123	113
libB_seq128289_[chr1:78247158-78247357]	TGTAGTAATATTAAAAAAGTAATACATGTAGGCAGGTTTTTAAAAATCAAGTATTACAAACAGACTTATAAGGAAAAGCAGTCATTCTTTGCCCAGCTTCTCTATATCCCTTGTCTTATTCTCCAGAGGACCATTTTTCACTTTCTTAACTGTTCATGGTTTCCTCTGTACTTTTTAATCATATGTCTCTATCACAGGTT	TGTAGTAATATTAAAAAAGTAATACATGTAGGCAGGTTTTTAAAAATCAAGTATTACAAACAGACTTATAAGGAAAAGCAGTCATTCTTTGCCCAGCTTTTCTATATCCCTTGTCTTATTCTCCAGAGGACCATTTTTCACTTTCTTAACTGTTCATGGTTTCCTCTGTACTTTTTAATCATATGTCTCTATCACAGGTT	chr1	78247257	77781572	78247158	78247357	77781473	77781672	1	No	Yes	-0.108314	0.272926	0.565448	1.40619	1.02255	40.7992	46.5289	57.3713	47.5782	0.842984	0.000981591	0.0142169	0.615979	0.390235	0.800258	67	66
libB_seq121452_[chr1:78264026-78264225]	ATACCTGAGACTGGATAATTTATAAAGAAAAAGAGGTTTAATGGACTCACAGTTCCACATGGCTGGTGAGGCCTCACAATTATGGTAGAAGGCAAAAGGCGCGTCTTCCATGGCGGCAGACAAGAGAGAAGTGAGAGCCAAGCGAAAGGAGTTTCCCCTTATAAAAGCATCAGCTCTTGTGAGACATATTCTCTACCATG	ATACCTGAGACTGGATAATTTATAAAGAAAAAGAGGTTTAATGGACTCACAGTTCCACATGGCTGGTGAGGCCTCACAATTATGGTAGAAGGCAAAAGGTGCGTCTTCCATGGCGGCAGACAAGAGAGAAGTGAGAGCCAAGCGAAAGGAGTTTCCCCTTATAAAAGCATCAGCTCTTGTGAGACATATTCTCTACCATG	chr1	78264125	77798440	78264026	78264225	77798341	77798540	1	No	No	0.283297	0.00546		0.513435	0.617588	108.187	97.1082	55.5472	59.9729	0.39397	0.993363	1	0.581108	0.561207	0.908282	101	89
libA_seq140787_[chr1:78274246-78274445]	GACCATGAACATGTCTATGGAGCCTCACTGGAGCCCTGAAGAAGAACCAAATGAACCTGTTGTTGAATCAGAAGATTCAAATGCTTTTCCCTGTTCTCTATTCTGTTTCAGGCTATCCTCCTTTTAGTGGAAATGCATACTAAATAAAAAACAAAACCAGTAAACTTGATGTGGCCTTGGCCAGTGAGCAATGAAGGGTT	GACCATGAACATGTCTATGGAGCCTCACTGGAGCCCTGAAGAAGAACCAAATGAACCTGTTGTTGAATCAGAAGATTCAAATGCTTTTCCCTGTTCTCTGTTCTGTTTCAGGCTATCCTCCTTTTAGTGGAAATGCATACTAAATAAAAAACAAAACCAGTAAACTTGATGTGGCCTTGGCCAGTGAGCAATGAAGGGTT	chr1	78274345	77808660	78274246	78274445	77808561	77808760	1	No	No	-0.0464595	0.624332		1.13914	0.928351	48.1711	50.8659	54.8738	47.2214	0.644831	0.262146	0.672125	0.625627	0.345155	0.759341	88	97
libA_seq270372_[chr1:78283412-78283611]	CTTTAAATCCAAAATCATTGTATACATTTAACTTACTGAGAGGCAACTTAAAGTTAATAGTCATAAATTAAGATAGTGTAACAAATGCCTTCAGAGGCTTGGGGCGAATGTAAACCAAGTATCTATCTGATGTCAGTGAATACTTCATTGTTTTGGAATCTGCTTTGTCTAATTTGATGAACTTCATTTTTTTCCCTTAA	CTTTAAATCCAAAATCATTGTATACATTTAACTTACTGAGAGGCAACTTAAAGTTAATAGTCATAAATTAAGATAGTGTAACAAATGCCTTCAGAGGCTCGGGGCGAATGTAAACCAAGTATCTATCTGATGTCAGTGAATACTTCATTGTTTTGGAATCTGCTTTGTCTAATTTGATGAACTTCATTTTTTTCCCTTAA	chr1	78283511	77817826	78283412	78283611	77817727	77817926	1	No	No	0.234033	0.000712965		1.15619	1.40372	106.785	96.6888	123.464	135.724	0.639977	0.282137	0.693721	0.726539	0.0493993	0.258453	164	156
libB_seq27427_[chr1:78303320-78303519]	ATTAATTGCATCACGCTTCTATTGTTATGATTAAATAGCAGACATTCCTTAGTTTCCATGTCTTCTCCTTCTTGAAAGTGTTTGGTTATCCCCACTTAAACATTCCCACTTAAAATTCTAAACCAATCACTAAATAGCAAAGTAAGGTTGCAGAGCTGGAGAAAAAAGGTTATGAGTGGTATATACTTGGCATTATACAC	ATTAATTGCATCACGCTTCTATTGTTATGATTAAATAGCAGACATTCCTTAGTTTCCATGTCTTCTCCTTCTTGAAAGTGTTTGGTTATCCCCACTTAAGCATTCCCACTTAAAATTCTAAACCAATCACTAAATAGCAAAGTAAGGTTGCAGAGCTGGAGAAAAAAGGTTATGAGTGGTATATACTTGGCATTATACAC	chr1	78303419	77837734	78303320	78303519	77837635	77837834	1	No	Yes	-0.0176701	0.896845	0.964516	1.35078	1.67597	37.5238	34.0739	50.6862	57.1068	0.856588	0.000548158	0.00882785	0.997776	2.62901e-07	9.21994e-06	33	37
libB_seq308439_[chr1:78323966-78324165]	AGGCTGCATTGAGCCAAGATCCTGCCACTGTACTCCAGCCTGGGTGACAGTGAGACCCTGTCTCAAAAAAAAAAAAAGATACAGTATTGGTTTTCTGTACGTTCTGTGGATTTAAATAATTGGATTCAGAATGAACTAAGCTTGTTAAAAGTTTTACTCTTTTTAACAACTCTATTGAAGTAAAATCAATTCAGATTTTA	AGGCTGCATTGAGCCAAGATCCTGCCACTGTACTCCAGCCTGGGTGACAGTGAGACCCTGTCTCAAAAAAAAAAAAAGATACAGTATTGGTTTTCTGTATGTTCTGTGGATTTAAATAATTGGATTCAGAATGAACTAAGCTTGTTAAAAGTTTTACTCTTTTTAACAACTCTATTGAAGTAAAATCAATTCAGATTTTA	chr1	78324065	77858380	78323966	78324165	77858281	77858480	1	No	No	-0.089433	0.421911		0.824439	0.781105	60.7229	93.5138	50.0623	73.0441	0.703577	0.086007	0.367167	0.659616	0.206045	0.599819	48	56
libB_seq20113_[chr1:78329530-78329729]	TCAGCTCTATGTAATAATAATTTCTGTTTCAACTCATAATTTAATGCAGGTGAAAAATCTAAATTTTTATGATGTTGTTCTGGATTTTATATTAATGGATTCCTTTGAAGATTTGGAAAACCCACCCACATCCATACAGAATGTAGTAAATAATCGATGGCTAAACTCATCCTTCAAAGAAACAGTAAGTGGTGGTTAAC	TCAGCTCTATGTAATAATAATTTCTGTTTCAACTCATAATTTAATGCAGGTGAAAAATCTAAATTTTTATGATGTTGTTCTGGATTTTATATTAATGGACTCCTTTGAAGATTTGGAAAACCCACCCACATCCATACAGAATGTAGTAAATAATCGATGGCTAAACTCATCCTTCAAAGAAACAGTAAGTGGTGGTTAAC	chr1	78329629	77863944	78329530	78329729	77863845	77864044	1	No	No	0.091518	0.454743		0.826334	0.841659	55.687	83.3491	46.016	70.1515	0.559775	0.662308	0.954256	0.676741	0.150863	0.509066	47	61
libA_seq66354_[chr1:78344820-78345019]	ACTTTTATTTTAATGTGAATATATATTCAGAAATTATTTGATGTAAATTTCAAAATGATTATAGGAATTAAGCTGAATTCTAATTTTTTTGCTTAGATTAAGAAATATGTATGTGAAATTTAAGAATTTATATAATCTGTGATTAGTGGAAATAAGAACATCCCTACTTTGTTCCTAATGAGTATATTATGTTATTGTTT	ACTTTTATTTTAATGTGAATATATATTCAGAAATTATTTGATGTAAATTTCAAAATGATTATAGGAATTAAGCTGAATTCTAATTTTTTTGCTTAGATTTAGAAATATGTATGTGAAATTTAAGAATTTATATAATCTGTGATTAGTGGAAATAAGAACATCCCTACTTTGTTCCTAATGAGTATATTATGTTATTGTTT	chr1	78344919	77879234	78344820	78345019	77879135	77879334	1	No	No	-0.0393598	0.5997		0.916285	0.934374	156.321	131.788	143.235	123.14	0.704388	0.0844377	0.363065	0.840379	0.00109414	0.0155087	142	116
libB_seq47163_[chr1:78344965-78345164]	GTGGAAATAAGAACATCCCTACTTTGTTCCTAATGAGTATATTATGTTATTGTTTTGTTTAGTTTGTGAACAACCATGTATTAGCTTTACTTAGCTGATATCAGTAAATGTTTCTGTCTCCTAAATGTAAGGACTGTACTCATTAATTTGTGTAAAAGTAAAACACTACAGTAGCAGAAAAAATTGCACTGGCTCTTTAG	GTGGAAATAAGAACATCCCTACTTTGTTCCTAATGAGTATATTATGTTATTGTTTTGTTTAGTTTGTGAACAACCATGTATTAGCTTTACTTAGCTGATGTCAGTAAATGTTTCTGTCTCCTAAATGTAAGGACTGTACTCATTAATTTGTGTAAAAGTAAAACACTACAGTAGCAGAAAAAATTGCACTGGCTCTTTAG	chr1	78345064	77879379	78344965	78345164	77879280	77879479	1	No	No	-0.109726	0.212481		0.769463	0.793009	135.077	157.446	103.937	124.856	0.673806	0.15955	0.522324	0.535881	0.762781	0.988879	83	93
libA_seq18023_[chr1:78354734-78354933]	TGCAATGTCTTTGCCCTGCTCCCCTGCGCCTTGTCGGCTGAGTTTCGGGTGCGTTCCCTACTGTAGGGAGGGAGCCCTCTGTGAGCGGAGTGGGTGCCGGTCCCTCGGCTGAACCCTTGGGGTCCTTAGGGAAGTTCAGTGCCGTCCCCCACCACTTGCCCCAGCCGCGGTCTCCGTCTCTGCCAGCAGTGCCAGTTAAG	TGCAATGTCTTTGCCCTGCTCCCCTGCGCCTTGTCGGCTGAGTTTCGGGTGCGTTCCCTACTGTAGGGAGGGAGCCCTCTGTGAGCGGAGTGGGTGCCGATCCCTCGGCTGAACCCTTGGGGTCCTTAGGGAAGTTCAGTGCCGTCCCCCACCACTTGCCCCAGCCGCGGTCTCCGTCTCTGCCAGCAGTGCCAGTTAAG	chr1	78354833	77889148	78354734	78354933	77889049	77889248	1	No	No	-0.094501	0.138259		0.837546	0.666974	151.451	211.834	126.847	141.288	0.621176	0.365725	0.778665	0.5664	0.631775	0.942153	176	220
libA_seq24442_[chr1:78372751-78372950]	AACAAATGTTAACTTGGATTATCTTCATCATTAATTTTATTCATGTTTTGTGACTAAAGGATGTATTAGTGAAATAGTGGGTTTAGATAGGATAATACAATTAATGACTAGGGAACAGAGTTTTCCTGTGAAGTTAATAGGCCAAACAGAGTCAAATTCACACCTTTATCCTTGTGTTAACACAGATAGGTAAATGAGTT	AACAAATGTTAACTTGGATTATCTTCATCATTAATTTTATTCATGTTTTGTGACTAAAGGATGTATTAGTGAAATAGTGGGTTTAGATAGGATAATACAGTTAATGACTAGGGAACAGAGTTTTCCTGTGAAGTTAATAGGCCAAACAGAGTCAAATTCACACCTTTATCCTTGTGTTAACACAGATAGGTAAATGAGTT	chr1	78372850	77907165	78372751	78372950	77907066	77907265	1	No	No	0.078497	0.365848		0.785856	0.989821	110.217	86.1614	86.6145	85.2844	0.580303	0.565143	0.910147	0.583534	0.549315	0.901892	95	98
libB_seq131529_[chr1:78403932-78404131]	AAAAGCAAACACCATTTCTATTTTTTAACATCTACAAAATGTTGAACATTTTTAACATGTTGGATCTGTTGTTTTGGGGATATATATGTGGATATAATATGCATTTAAGAAGTTTAGTCTACAGCCGGGTGCGGTGGCTCACACCTGTAATCCCGGCACTTTGGGAGGCCGAGGCGGGCGGATCACCAGGTCAAGAGATC	AAAAGCAAACACCATTTCTATTTTTTAACATCTACAAAATGTTGAACATTTTTAACATGTTGGATCTGTTGTTTTGGGGATATATATGTGGATATAATAAGCATTTAAGAAGTTTAGTCTACAGCCGGGTGCGGTGGCTCACACCTGTAATCCCGGCACTTTGGGAGGCCGAGGCGGGCGGATCACCAGGTCAAGAGATC	chr1	78404031	77938346	78403932	78404131	77938247	77938446	1	No	No	-0.0583169	0.388434		0.684503	0.676846	229.207	183.005	156.893	123.866	0.546806	0.718944	0.975739	0.612733	0.405778	0.811978	194	151
libB_seq13583_[chr1:78441165-78441364]	ACTTTTATAACTGTCAGAGAAGAGACTGCAAGAAGGATCGAATACATAATGACTAATTTCATAGTTGTCTAGAGGGGAAGGGATGAGGGTTAATAGTCTTGCTTAGCTAATCATCTAGTCTGATTCATTTCTACCTTCATATAACCTCGAGGAAAAAAACGGTAGATAAACACATTTTAATTTTCCAATGTTCTAGAGAC	ACTTTTATAACTGTCAGAGAAGAGACTGCAAGAAGGATCGAATACATAATGACTAATTTCATAGTTGTCTAGAGGGGAAGGGATGAGGGTTAATAGTCTCGCTTAGCTAATCATCTAGTCTGATTCATTTCTACCTTCATATAACCTCGAGGAAAAAAACGGTAGATAAACACATTTTAATTTTCCAATGTTCTAGAGAC	chr1	78441264	77975580	78441165	78441364	77975481	77975680	1	No	Yes	-0.223804	0.0595111	0.239461	1.53363	1.67013	36.31	23.8478	55.6859	39.8289	1.25778	8.37985e-17	5.99548e-15	0.687714	0.12122	0.44941	70	60
libA_seq113528_[chr1:78452042-78452241]	AGACAACTCAAACAATAAAAATCTTCAAGTCTGATATTCTCCTCAAGATGACCTCTTGTCAGTTTGTTTCCTAATGTACTTCTTCCGTTCCTCTAGTCTTTTGACACTTCTCTTTTCTTTCCATCTCTTACTTGCTGGCTTTCCTTCTTTGCCATTCACGTCAGTAATTCTCAACTCCCACTCCCCTTTGTCTTTTAGTT	AGACAACTCAAACAATAAAAATCTTCAAGTCTGATATTCTCCTCAAGATGACCTCTTGTCAGTTTGTTTCCTAATGTACTTCTTCCGTTCCTCTAGTCTCTTGACACTTCTCTTTTCTTTCCATCTCTTACTTGCTGGCTTTCCTTCTTTGCCATTCACGTCAGTAATTCTCAACTCCCACTCCCCTTTGTCTTTTAGTT	chr1	78452141	77986457	78452042	78452241	77986358	77986557	1	No	No	0.0597987	0.386093		1.24606	1.24392	77.787	92.0808	96.9274	114.541	0.594143	0.496919	0.873002	0.551297	0.699853	0.968476	170	196
libB_seq124915_[chr1:78474259-78474458]	GACTTGAGGTGGGAGCGGGGATTAGCTACAAATAAGAACTAGAGAATTCTTTGGAATGATGGAAATGTTCTATAACTGGATTGTGATGATGGTTATACAACTCTATCAATTTACTATAATCAATTGAATTGTATTTGTACAATAGGTTAATTTTATATATGTAATAAATCTTTTTAAAAATAAAATTTCTCTATAGTTGA	GACTTGAGGTGGGAGCGGGGATTAGCTACAAATAAGAACTAGAGAATTCTTTGGAATGATGGAAATGTTCTATAACTGGATTGTGATGATGGTTATACAGCTCTATCAATTTACTATAATCAATTGAATTGTATTTGTACAATAGGTTAATTTTATATATGTAATAAATCTTTTTAAAAATAAAATTTCTCTATAGTTGA	chr1	78474358	78008674	78474259	78474458	78008575	78008774	1	No	No	0.294472	0.0179722		0.626011	1.98957	45.1917	28.738	28.2905	57.1763	0.525099	0.802081	0.999376	0.63708	0.294407	0.709407	54	53
libB_seq86455_[chr1:78483452-78483651]	CTTTTTTTTTTTTTGGTCTGGCCTCTTTCATTTAGCTTAATGTTTTCAAGGTTCATCTATGTTGTATCACGTATCAGTACTTTATTTTTTGTGTGGCACATCATATGGATATACCACAATTTGTTTATCTTTTCATTAATTATGGGCATTTGGCTTATTTCTACTTTTTTGGCTATTATAAATAATGCTGCTGTGAACAT	CTTTTTTTTTTTTTGGTCTGGCCTCTTTCATTTAGCTTAATGTTTTCAAGGTTCATCTATGTTGTATCACGTATCAGTACTTTATTTTTTGTGTGGCACGTCATATGGATATACCACAATTTGTTTATCTTTTCATTAATTATGGGCATTTGGCTTATTTCTACTTTTTTGGCTATTATAAATAATGCTGCTGTGAACAT	chr1	78483551	78017867	78483452	78483651	78017768	78017967	1	No	No	-0.403523	0.161497		0.845406	0.769796	18.4032	5.42541	15.5582	4.17646	0.441196	0.97064	1	0.555567	0.681173	0.962681	15	10
libB_seq249960_[chr1:78495689-78495888]	TGGAAGCTTTGTTCTTTTGCTCTTCACAATAAATCTTGCTACTGCTCACTCTTTGGGTCTGCACTATCTTTAAAAAAAAAAAAGAATACATTTTACAGTATCATCTACTAGTTTACATTGTGTGTGAATGTATGTGTATATTAGTTTAAGCCATATGAAATCACAGATACTCAACTTTTTTGATCTATAAAAGTGGCAAT	TGGAAGCTTTGTTCTTTTGCTCTTCACAATAAATCTTGCTACTGCTCACTCTTTGGGTCTGCACTATCTTTAAAAAAAAAAAAGAATACATTTTACAGTGTCATCTACTAGTTTACATTGTGTGTGAATGTATGTGTATATTAGTTTAAGCCATATGAAATCACAGATACTCAACTTTTTTGATCTATAAAAGTGGCAAT	chr1	78495788	78030104	78495689	78495888	78030005	78030204	1	No	No	0.0223524	0.940593		0.540578	0.407201	23.5363	31.5117	12.7232	12.8316	0.714506	0.0666281	0.31134	0.57935	0.569794	0.912277	13	12
libA_seq189499_[chr1:78663476-78663675]	TCACCTTGTTTGTTTTTCATCTTTCAGGGACCATGGTCACTCATTGCCTAGCATCTAGTATCTTGAAAACCATTGTTTAATGTATTTGTCTGTTTTTTTTTTCAGTTGTTTCAGGTAAGAGGGTAACTGGTCCTTATCACTCCATCTTGACCAGATGTTAAAGTTCTTAGGTGTGTCTTCTTGCTTTTTCTCCTCTTACC	TCACCTTGTTTGTTTTTCATCTTTCAGGGACCATGGTCACTCATTGCCTAGCATCTAGTATCTTGAAAACCATTGTTTAATGTATTTGTCTGTTTTTTTATTCAGTTGTTTCAGGTAAGAGGGTAACTGGTCCTTATCACTCCATCTTGACCAGATGTTAAAGTTCTTAGGTGTGTCTTCTTGCTTTTTCTCCTCTTACC	chr1	78663575	78197891	78663476	78663675	78197792	78197991	1	Yes	Yes	-0.231458	0.000549934	0.0112167	1.25923	0.688651	136.491	192.981	171.873	132.897	0.855548	0.000573671	0.00914272	0.527736	0.792851	0.997379	158	195
libB_seq214078_[chr1:78720458-78720657]	ACTTTCATAAGATTGATTTATGGCCAAGATGACCTTTAGTCTATACCAGTTTTATCAGATTTCAAGAATAAAATGATTCCATCATAGTAGTGTTTTTTTTTTTTTCTCTAAGCTTGACTATTAGCTCAAATGTTTGTCAAGAGCTCTGCATTTACCTGGAAATATAGAAATGCTGAATTCTAGGTATTTGTCAGCCAGTG	ACTTTCATAAGATTGATTTATGGCCAAGATGACCTTTAGTCTATACCAGTTTTATCAGATTTCAAGAATAAAATGATTCCATCATAGTAGTGTTTTTTTGTTTTTCTCTAAGCTTGACTATTAGCTCAAATGTTTGTCAAGAGCTCTGCATTTACCTGGAAATATAGAAATGCTGAATTCTAGGTATTTGTCAGCCAGTG	chr1	78720557	78254873	78720458	78720657	78254774	78254973	1	No	No	-0.0561462	0.754496		0.453154	0.653723	20.1942	122.202	9.15107	79.8861	0.661827	0.198315	0.58929	0.51135	0.846065	1	13	96
libB_seq203142_[chr1:79046604-79046803]	ATTAGATATATGATTTTCCAATATTTTCTCCCAATCAATATGCTACTTTTTCATTTTCTTGGTTGTTTCCTTTACTGTGAAAAATCTTTTGAGCTTAAGGTAGTTTCACTTATTTATTTTGTATTTTGTTACTTAAGCTTTTGGTGTTGTATTAAAAAATTGCCATGGCTTATGTCAATAACCTTTTCCCTATGTTTTCT	ATTAGATATATGATTTTCCAATATTTTCTCCCAATCAATATGCTACTTTTTCATTTTCTTGGTTGTTTCCTTTACTGTGAAAAATCTTTTGAGCTTAAGATAGTTTCACTTATTTATTTTGTATTTTGTTACTTAAGCTTTTGGTGTTGTATTAAAAAATTGCCATGGCTTATGTCAATAACCTTTTCCCTATGTTTTCT	chr1	79046703	78581018	79046604	79046803	78580919	78581118	1	No	Yes	0.0810045	0.455739	0.704758	1.4109	1.29273	61.8176	43.0904	87.2183	55.7041	0.731614	0.0432927	0.236668	1.03519	2.1149e-08	8.62485e-07	78	49
libB_seq193006_[chr1:79105206-79105405]	TCCAAAAGCCAATCTGGGACATATGAAGTAAAAAGAAAACCTAGAGAGCTCATCTCTGTATTGTTTCTTGGGTCTCAAGGTCTCTAGCCAAATTGCATTCTCTGCACTTTTCAATCTTTATGTTTGATTTATGCATAATGTCCAGAGATTTTAGCTACATTTAGTGTAAAGAAGAGGGAAAAGTGTGTCTACTCCATTTG	TCCAAAAGCCAATCTGGGACATATGAAGTAAAAAGAAAACCTAGAGAGCTCATCTCTGTATTGTTTCTTGGGTCTCAAGGTCTCTAGCCAAATTGCATTATCTGCACTTTTCAATCTTTATGTTTGATTTATGCATAATGTCCAGAGATTTTAGCTACATTTAGTGTAAAGAAGAGGGAAAAGTGTGTCTACTCCATTTG	chr1	79105305	78639620	79105206	79105405	78639521	78639720	1	No	No	0.0959506	0.222549		0.735175	0.724671	167.57	164.534	123.193	119.233	0.618804	0.376853	0.788307	0.880647	0.00018323	0.00346173	138	128
libB_seq272479_[chr1:79116264-79116463]	GACAATGGAAAATCTTGGACTTGCTCAAAATTGTACTATCTCTATTCAGGATTATGAAGTTTTTCGATGCGAAGGTAGGTTTAATTAGATAATCCTGTATAGAGTTCTCCCTTGCATGTTTGGTAGGTTTGAACCAATTCATCTCTTTAAGGAAAAATGAACTTTTCACTTGTCAATAATTTGGATGATTCAGACTGAAA	GACAATGGAAAATCTTGGACTTGCTCAAAATTGTACTATCTCTATTCAGGATTATGAAGTTTTTCGATGCGAAGGTAGGTTTAATTAGATAATCCTGTAGAGAGTTCTCCCTTGCATGTTTGGTAGGTTTGAACCAATTCATCTCTTTAAGGAAAAATGAACTTTTCACTTGTCAATAATTTGGATGATTCAGACTGAAA	chr1	79116363	78650678	79116264	79116463	78650579	78650778	1	No	No	-0.0449071	0.593348		0.684188	0.735595	92.9408	109.382	63.5889	80.4605	0.488633	0.903475	1	0.536171	0.761671	0.988634	84	100
libB_seq245800_[chr1:79127861-79128060]	TGTGATAGATTTTCTTAATCAGTCCTTATAACAAGCCTATGAAATGGGTACTATCATTACTGCATTTTACAAGTGAGGAAACAAAGAAAACAGAGTAAATATCTGCCAACGTTTATTGACAGTGCTGAGCAGTGACAGATAAATATTTCGAACCTAGGCAGTTTGATTCTAGAGGTAAAATAGTCTAAACAAGAATTAAA	TGTGATAGATTTTCTTAATCAGTCCTTATAACAAGCCTATGAAATGGGTACTATCATTACTGCATTTTACAAGTGAGGAAACAAAGAAAACAGAGTAAACATCTGCCAACGTTTATTGACAGTGCTGAGCAGTGACAGATAAATATTTCGAACCTAGGCAGTTTGATTCTAGAGGTAAAATAGTCTAAACAAGAATTAAA	chr1	79127960	78662275	79127861	79128060	78662176	78662375	1	No	No	-0.0158453	0.87503		0.542284	0.646504	114.616	85.6242	62.1546	55.3564	0.452198	0.960263	1	0.568581	0.621522	0.937281	86	78
libA_seq155281_[chr1:80226699-80226898]	GTGTCAGAAGGCATGTACATGGGTGTACATAGCAGAATCATTCTGAGCAGCCCCAACAAAACTATAAACAATCCAAATAATCATTAACAAGAGAAATGGATAAATAATTTTTGTGTATTTATTTAATAGAATACTATAAAATAATGAAAATGAACTAGCTATTTCTACATGCAACAACATGCATGAATCTCACAGAACTA	GTGTCAGAAGGCATGTACATGGGTGTACATAGCAGAATCATTCTGAGCAGCCCCAACAAAACTATAAACAATCCAAATAATCATTAACAAGAGAAATGGGTAAATAATTTTTGTGTATTTATTTAATAGAATACTATAAAATAATGAAAATGAACTAGCTATTTCTACATGCAACAACATGCATGAATCTCACAGAACTA	chr1	80226798	79761113	80226699	80226898	79761014	79761213	1	No	No	0.231006	0.089695		0.739195	0.835564	73.0895	39.7961	54.0274	33.2522	0.834365	0.00140043	0.018965	0.542378	0.737174	0.981168	56	39
libB_seq278254_[chr1:80870349-80870548]	CTACAAAACTCACAGAATTATTATTTTAGACAAATTTACAATAATCAATATAGCAATTGGTCAAATAAAAAAATCACTTGTAAATAGTTTTTTTGTGTCTGTGTGTGTTTTTGTTCTTTTTCATTGCAAAACACGTTTCTACAAATAAGTAAAGGCAGAAATGTTATTGGTCCCGAGAACAGGCCACAAAAGCTGATTGA	CTACAAAACTCACAGAATTATTATTTTAGACAAATTTACAATAATCAATATAGCAATTGGTCAAATAAAAAAATCACTTGTAAATAGTTTTTTTGTGTCCATGTGTGTTTTTGTTCTTTTTCATTGCAAAACACGTTTCTACAAATAAGTAAAGGCAGAAATGTTATTGGTCCCGAGAACAGGCCACAAAAGCTGATTGA	chr1	80870448	80404763	80870349	80870548	80404664	80404863	2	No	No	-0.0201203	0.891574		0.645752	0.479261	39.8724	40.2068	25.7477	19.2696	0.428143	0.979928	1	0.437916	0.973258	1	60	55
libA_seq192190_[chr1:80870350-80870549]	TACAAAACTCACAGAATTATTATTTTAGACAAATTTACAATAATCAATATAGCAATTGGTCAAATAAAAAAATCACTTGTAAATAGTTTTTTTGTGTCTGTGTGTGTTTTTGTTCTTTTTCATTGCAAAACACGTTTCTACAAATAAGTAAAGGCAGAAATGTTATTGGTCCCGAGAACAGGCCACAAAAGCTGATTGAT	TACAAAACTCACAGAATTATTATTTTAGACAAATTTACAATAATCAATATAGCAATTGGTCAAATAAAAAAATCACTTGTAAATAGTTTTTTTGTGTCCATGTGTGTTTTTGTTCTTTTTCATTGCAAAACACGTTTCTACAAATAAGTAAAGGCAGAAATGTTATTGGTCCCGAGAACAGGCCACAAAAGCTGATTGAT	chr1	80870449	80404764	80870350	80870549	80404665	80404864	2	No	No	-0.149786	0.272855		1.02649	0.597861	25.1144	43.5687	25.7796	26.048	0.59742	0.480703	0.862459	0.530645	0.78238	0.9948	52	79
libB_seq279735_[chr1:81189992-81190191]	ATCTTTTTGTAGTGACCCATATATAAATCACATATCTCAAACTGGTCTAACATAAAATCAGTTTTCGTGTTTTCATTGTATTTCAAATTAAAGAAAAAAAAAACAGCTACCCTAGTTTTCAATTGTGTAATGTAAAGTAGCAACAGAAATTCTCTGGAATAAAAAAAAAAAAAAGAAAGAAAAGAAAAATCTGGAGGAAT	ATCTTTTTGTAGTGACCCATATATAAATCACATATCTCAAACTGGTCTAACATAAAATCAGTTTTCGTGTTTTCATTGTATTTCAAATTAAAGAAAAAACAAACAGCTACCCTAGTTTTCAATTGTGTAATGTAAAGTAGCAACAGAAATTCTCTGGAATAAAAAAAAAAAAAAGAAAGAAAAGAAAAATCTGGAGGAAT	chr1	81190091	80724406	81189992	81190191	80724307	80724506	1	No	No	2.13646	0.00566432		0.283939	1.78428	1.42107	1.93342	0.403495	3.44975	0.228758	0.999997	1	0.527397	0.794053	0.997771	1	1
libB_seq230721_[chr1:81722430-81722629]	CTTTACATCCAAAAGTGATACTTTTGATAACAAGGTTCAACCTGTCAGTCTCACTAAAATTATTCTATTAGCATTGACAAGAATGATTTTTTTGGGGGGGGACAAAGTCAGGAAGGCTGGAGTGCAGTGGCACCATCCCAGGTCACTGCAATCCCCTTCTGGACCCAGGCCATTCTCCCACCTCAGCCTCCCCAGGAGCT	CTTTACATCCAAAAGTGATACTTTTGATAACAAGGTTCAACCTGTCAGTCTCACTAAAATTATTCTATTAGCATTGACAAGAATGATTTTTTTGGGGGGTGACAAAGTCAGGAAGGCTGGAGTGCAGTGGCACCATCCCAGGTCACTGCAATCCCCTTCTGGACCCAGGCCATTCTCCCACCTCAGCCTCCCCAGGAGCT	chr1	81722529	81256844	81722430	81722629	81256745	81256944	1	No	No	0.105349	0.0592829		0.561706	0.671344	333.919	295.491	187.564	198.376	0.579663	0.568268	0.911591	0.604953	0.44359	0.839232	281	264
libB_seq37684_[chr1:81946532-81946731]	TATGCTGTGTTAAAATAATTTAAATATTACTTGTTGTGACAATTTTATCAACTTAAATCTTACAGTTATGAAGAAATTCTCCTGAACGTCTGTATCCTTAAAGGGTTAGATCATAAGTATATTTCAGCATTTATGTCATTTATTTGTTAAAATTAGTCGTTATCAATAAAACTACTCATTGGAGTTGAAAATAAATACAA	TATGCTGTGTTAAAATAATTTAAATATTACTTGTTGTGACAATTTTATCAACTTAAATCTTACAGTTATGAAGAAATTCTCCTGAACGTCTGTATCCTTTAAGGGTTAGATCATAAGTATATTTCAGCATTTATGTCATTTATTTGTTAAAATTAGTCGTTATCAATAAAACTACTCATTGGAGTTGAAAATAAATACAA	chr1	81946631	81480946	81946532	81946731	81480847	81481046	1	No	No	0.1824	0.0346119		0.754329	0.908392	132.157	147.006	99.6903	133.539	0.647539	0.251316	0.660012	0.802746	0.00471014	0.0491089	87	114
libB_seq63122_[chr1:82222557-82222756]	TTGGGGACTAGGTTTACACACGTGGAACAACCATTTCAGAAATGCAGCCACCCTTTCCTCCTACTGTTATTCATGACATAAGGAAACGTTCATGAAGTCGTAGTGACACTTTGGTTTACTAGGAGTGTCTTTTGGATCAAAAAGTTCCTCCAGGGTGCCATGGAAGTTTCTGTTTCTCTGTAGCTAATGTTTGCTATCAC	TTGGGGACTAGGTTTACACACGTGGAACAACCATTTCAGAAATGCAGCCACCCTTTCCTCCTACTGTTATTCATGACATAAGGAAACGTTCATGAAGTCATAGTGACACTTTGGTTTACTAGGAGTGTCTTTTGGATCAAAAAGTTCCTCCAGGGTGCCATGGAAGTTTCTGTTTCTCTGTAGCTAATGTTTGCTATCAC	chr1	82222656	81756971	82222557	82222756	81756872	81757071	1	No	No	-0.0341957	0.745888		0.747279	0.845052	110.132	65.7186	82.2993	55.5357	0.576866	0.581866	0.91866	0.681822	0.136585	0.480008	108	77
libA_seq247327_[chr1:82826960-82827159]	CTTGGGCAGATTACATAATTGTACTTTTCTCATCAACAAAACAGTGATTAATAACACTTGCTTATCAGAATTATTGTAAAGATTAAATTGAAACTGATATATATATATATATAGAAATAATATTTATAAAGGTCATGGGTTGTGAAGTCAGAAAGATTGGGGTTTTAATGCAGGCTTTGCCTCTTACTAGCTGTATAATT	CTTGGGCAGATTACATAATTGTACTTTTCTCATCAACAAAACAGTGATTAATAACACTTGCTTATCAGAATTATTGTAAAGATTAAATTGAAACTGATACATATATATATATAGAAATAATATTTATAAAGGTCATGGGTTGTGAAGTCAGAAAGATTGGGGTTTTAATGCAGGCTTTGCCTCTTACTAGCTGTATAATT	chr1	82827059	82361376	82826960	82827159	82361277	82361476	1	No	No	0.339392	0.0938427		0.60814	1.05163	13.5379	23.8012	8.23297	25.0302	0.480234	0.920113	1	0.518291	0.824735	1	7	20
libA_seq86032_[chr1:83134671-83134870]	GGTTTTTATTTGATTGGTGCCAAAAACAAATTCATTTTATAGATGAAGAAACTGAGGCACAGAAAGTAGCTTGATCATAGTCATAAAATTAGAAATCGGGAGAACTAAAATTCAACTCATAGCAGTCTGGTTCTGACTGCTCACATCCTTAGCCCCTACTCTACAGAATCTCTCTAACCAAGAGAAGCCTTCTTACTTTT	GGTTTTTATTTGATTGGTGCCAAAAACAAATTCATTTTATAGATGAAGAAACTGAGGCACAGAAAGTAGCTTGATCATAGTCATAAAATTAGAAATCGGAAGAACTAAAATTCAACTCATAGCAGTCTGGTTCTGACTGCTCACATCCTTAGCCCCTACTCTACAGAATCTCTCTAACCAAGAGAAGCCTTCTTACTTTT	chr1	83134770	82669087	83134671	83134870	82668988	82669187	1	No	No	-0.164204	0.0320151		0.718065	0.57579	171.881	127.008	123.421	73.1301	0.591345	0.510769	0.882137	0.633035	0.311939	0.727665	148	118
libA_seq85366_[chr1:84384006-84384205]	GAAATTTTGTAAAAGCATATACCCCAGTGGATATTAGGCAAGCCAGGACAATACGAGTATAATAGCTACACTGAAAGAGGTATAATCAACTGTATCATTGAGTTATTTAAGAAAGGATTCTAGAAAAGGTTTTTGAAGAAACTAGAAATCTCACTGTGCAGTAGAAATGTGTAAAGTAAGTTACTCTTTGTCCCAATCTA	GAAATTTTGTAAAAGCATATACCCCAGTGGATATTAGGCAAGCCAGGACAATACGAGTATAATAGCTACACTGAAAGAGGTATAATCAACTGTATCATTTAGTTATTTAAGAAAGGATTCTAGAAAAGGTTTTTGAAGAAACTAGAAATCTCACTGTGCAGTAGAAATGTGTAAAGTAAGTTACTCTTTGTCCCAATCTA	chr1	84384105	83918422	84384006	84384205	83918323	83918522	1	No	No	-0.129227	0.188401		0.708016	0.62306	92.0885	120.164	65.2001	74.8693	0.647828	0.250174	0.658344	0.621867	0.362504	0.776335	85	97
libA_seq15559_[chr1:84386963-84387162]	CTGCTGTTCCCAGTCTGAGGAGCCTGGTAAGAGCCTTTTAATTGAATTTTGACCATAGAGCCTCCTTTGAGCCTCAGCTTTTTGTTTGGCCAAGTTTCTCCTTTTGTCACTGGTCCTAAAATATAAAACATAAGACCATATTCTAGAACTCGAACAAGTTCTGATCTTATCCCTGTGAGGAGAATTTGCAGAACAGGAGA	CTGCTGTTCCCAGTCTGAGGAGCCTGGTAAGAGCCTTTTAATTGAATTTTGACCATAGAGCCTCCTTTGAGCCTCAGCTTTTTGTTTGGCCAAGTTTCTTCTTTTGTCACTGGTCCTAAAATATAAAACATAAGACCATATTCTAGAACTCGAACAAGTTCTGATCTTATCCCTGTGAGGAGAATTTGCAGAACAGGAGA	chr1	84387062	83921379	84386963	84387162	83921280	83921479	1	No	No	-0.183337	0.173928		0.743322	0.748747	36.3725	38.9612	27.0365	29.1721	0.516125	0.831585	1	0.643413	0.267909	0.678374	61	76
libB_seq135182_[chr1:84388193-84388392]	GGAAACTGATCCATTCTCTTTCATGACAACATTCAGGCTTGAGTAGCAAGAGGTCAACAGGTGGTCAGGTAAAAGGAATAATTTGAGAAAATAAATAAACGCATCCAGAAAACTGCAAGTCATTCAGGATTACTGGAGCTCTGGGTGAATGCAAGAAACTCAGCTTCTCACATGGACTTGAATACTAGGTTATTGAGCCT	GGAAACTGATCCATTCTCTTTCATGACAACATTCAGGCTTGAGTAGCAAGAGGTCAACAGGTGGTCAGGTAAAAGGAATAATTTGAGAAAATAAATAAATGCATCCAGAAAACTGCAAGTCATTCAGGATTACTGGAGCTCTGGGTGAATGCAAGAAACTCAGCTTCTCACATGGACTTGAATACTAGGTTATTGAGCCT	chr1	84388292	83922609	84388193	84388392	83922510	83922709	1	No	No	-0.115236	0.261854		0.787109	0.596877	81.7645	88.6752	64.3576	52.9282	0.55488	0.684214	0.96389	0.541933	0.738972	0.98176	72	65
libA_seq286978_[chr1:84388894-84389093]	ATCATACATCCATTTAAAATGGATAAAATTTGTCCATTTTATCTAGAATGATCATTTCTATATAGCATTCAGTTTAAAAGAAAAAGAAGACAGGAAAAGGAAATAGAAATGAAAAGAGGAATAGAGAGGAACAAAGACTAAACAATCCACAAGAGAAAAAAAATAGAGGAAGCAAAAAAAGGGAATGAAAAACTAAGAGG	ATCATACATCCATTTAAAATGGATAAAATTTGTCCATTTTATCTAGAATGATCATTTCTATATAGCATTCAGTTTAAAAGAAAAAGAAGACAGGAAAAGAAAATAGAAATGAAAAGAGGAATAGAGAGGAACAAAGACTAAACAATCCACAAGAGAAAAAAAATAGAGGAAGCAAAAAAAGGGAATGAAAAACTAAGAGG	chr1	84388993	83923310	84388894	84389093	83923211	83923410	1	No	No	0.230806	0.168099		0.638659	0.759861	29.193	22.7812	18.6444	17.3105	0.493383	0.893003	1	0.678007	0.147217	0.501743	33	24
libA_seq259879_[chr1:84388997-84389196]	TAGAAATGAAAAGAGGAATAGAGAGGAACAAAGACTAAACAATCCACAAGAGAAAAAAAATAGAGGAAGCAAAAAAAGGGAATGAAAAACTAAGAGGAGGTGAAAATAAAGAAAGATGAGATGATATGATGAGTATTCTATGAAAAAAATAAACACAGATCTATATGAATATCTACAGCAAACAAAACACTCATAGACAA	TAGAAATGAAAAGAGGAATAGAGAGGAACAAAGACTAAACAATCCACAAGAGAAAAAAAATAGAGGAAGCAAAAAAAGGGAATGAAAAACTAAGAGGAGATGAAAATAAAGAAAGATGAGATGATATGATGAGTATTCTATGAAAAAAATAAACACAGATCTATATGAATATCTACAGCAAACAAAACACTCATAGACAA	chr1	84389096	83923413	84388997	84389196	83923314	83923513	1	No	No	0.175063	0.154013		0.53048	0.838528	40.8607	37.6038	21.6758	31.5319	0.400372	0.991733	1	0.631043	0.320736	0.737154	46	45
libA_seq187256_[chr1:84392297-84392496]	AAGTAAACTCAGAGACTAGTGTCAGAGAAGGCCAGTGAGGCTAAATGTTCAATGGTAGGGTAGCATTAAATGCTCATGCTGCAAGCCTGTAGCCCATGAATTAGTTGTAAATAAGGGACAGACAGGCAATTTAACTTAATTTAATTTAATCTAATTAACAAGTATTTCAGACCCAAGGATTCATGGGATTGTGAATGTCT	AAGTAAACTCAGAGACTAGTGTCAGAGAAGGCCAGTGAGGCTAAATGTTCAATGGTAGGGTAGCATTAAATGCTCATGCTGCAAGCCTGTAGCCCATGAGTTAGTTGTAAATAAGGGACAGACAGGCAATTTAACTTAATTTAATTTAATCTAATTAACAAGTATTTCAGACCCAAGGATTCATGGGATTGTGAATGTCT	chr1	84392396	83926713	84392297	84392496	83926614	83926813	1	No	No	-0.0697947	0.572307		0.908224	0.700206	54.6737	69.6237	49.656	48.751	0.637117	0.294248	0.709091	0.687885	0.120793	0.448297	52	63
libA_seq208136_[chr1:84392547-84392746]	GATTCTTCTTATTAACCCAGTAAAACCATCACAGAATGATTGGATTTTCCTTTTATTAGAGAAAAAAGAACTTTTACTTGTTCTACATATAACCCTTTTCATATTTTCTTGTCTCTGAGGACCCCAAGCCTAATGTTTTAAAAAATTATTTGAATCTGTACTCAAATTGCATTCTGTCATCCAAGTAAAAAAAAAGGATC	GATTCTTCTTATTAACCCAGTAAAACCATCACAGAATGATTGGATTTTCCTTTTATTAGAGAAAAAAGAACTTTTACTTGTTCTACATATAACCCTTTTTATATTTTCTTGTCTCTGAGGACCCCAAGCCTAATGTTTTAAAAAATTATTTGAATCTGTACTCAAATTGCATTCTGTCATCCAAGTAAAAAAAAAGGATC	chr1	84392646	83926963	84392547	84392746	83926864	83927063	1	No	No	-0.0709277	0.404581		0.862857	0.920467	155.286	94.0328	133.99	86.554	0.75591	0.0219424	0.150105	0.727725	0.0479132	0.253776	106	72
libA_seq157664_[chr1:84397054-84397253]	CCTTTCCCCACCCCTACTTTATCTCTCTCAGCCCCCAGCCCCTACCCCAACCTTCTGTAGCCCTACAATCTTTGCTCAGGTGTTTCTTCTGTAAAGATTTTTTTTAACTCTCCGATACACACAGGTACACAGAGATATTAATCATGCTATTGTTTTTGTCATTTCCCTTTTACCTACTAGTACTTATAACTATTACCATA	CCTTTCCCCACCCCTACTTTATCTCTCTCAGCCCCCAGCCCCTACCCCAACCTTCTGTAGCCCTACAATCTTTGCTCAGGTGTTTCTTCTGTAAAGATTCTTTTTAACTCTCCGATACACACAGGTACACAGAGATATTAATCATGCTATTGTTTTTGTCATTTCCCTTTTACCTACTAGTACTTATAACTATTACCATA	chr1	84397153	83931470	84397054	84397253	83931371	83931570	1	No	Yes	-0.0512665	0.834814	0.9361	1.16405	1.01098	28.5803	18.8124	33.269	19.0189	0.832295	0.0015228	0.0203518	0.801158	0.00498743	0.0511592	16	12
libB_seq34727_[chr1:84398837-84399036]	GGGTATCGAATACTGAATACTGATTAATGAACCAATTGGAGCCTCTCGGAGAGTCTGAAGGGGAGACACACTGAAGGCAAGATCCTGAAGCCCAGGCACCCACAGAGAGGAGAGACACTATCCAGAACTCATGATGTGGTAGAAGCCAGGAGGCTGAGAAAATAGTAGAGCAAGTAAGCAACAAATCAGTAAAAGCACCT	GGGTATCGAATACTGAATACTGATTAATGAACCAATTGGAGCCTCTCGGAGAGTCTGAAGGGGAGACACACTGAAGGCAAGATCCTGAAGCCCAGGCACTCACAGAGAGGAGAGACACTATCCAGAACTCATGATGTGGTAGAAGCCAGGAGGCTGAGAAAATAGTAGAGCAAGTAAGCAACAAAACAGTAAAAGCACCT	chr1	84398936	83933253	84398837	84399036	83933154	83933353	2	No	No	0.237581	0.066582		0.814287	1.01503	47.9141	49.5278	39.0158	50.272	0.553189	0.691637	0.965649	0.878441	0.000203306	0.00379346	53	62
libB_seq25843_[chr1:84398923-84399122]	GAAGCCCAGGCACCCACAGAGAGGAGAGACACTATCCAGAACTCATGATGTGGTAGAAGCCAGGAGGCTGAGAAAATAGTAGAGCAAGTAAGCAACAAATCAGTAAAAGCACCTCCACACTTCAATCCCAAATACCTGGCCTAGAAACTCAGCTGATGCTAATTTGGGAAAAGTAATATCAAACACTGTGATTCATTCTT	GAAGCCCAGGCACTCACAGAGAGGAGAGACACTATCCAGAACTCATGATGTGGTAGAAGCCAGGAGGCTGAGAAAATAGTAGAGCAAGTAAGCAACAAAACAGTAAAAGCACCTCCACACTTCAATCCCAAATACCTGGCCTAGAAACTCAGCTGATGCTAATTTGGGAAAAGTAATATCAAACACTGTGATTCATTCTT	chr1	84399022	83933339	84398923	84399122	83933240	83933439	2	No	No	0.198575	0.0665609		0.588745	0.905188	69.0868	58.3199	40.6745	52.7905	0.430875	0.978223	1	0.53945	0.748888	0.984852	66	66
libB_seq89688_[chr1:84705487-84705686]	TGTTTCTATTCTTCCTGGAATACAAGCAGGAAGTAGGAAACAGTAGCCACTGAGATACTGGGAGTAAGGGAAGGCATGAGTAACTCAAACCACTACTACCTCCAGGTCAGACTTACCCATGGAAGGATAGCCCTTCTCTCAAAGCAGTGCTAATATAACATAAAATTAAGCACACCAGATTCATTGAGTTTACAGTCTCT	TGTTTCTATTCTTCCTGGAATACAAGCAGGAAGTAGGAAACAGTAGCCACTGAGATACTGGGAGTAAGGGAAGGCATGAGTAACTCAAACCACTACTACTTCCAGGTCAGACTTACCCATGGAAGGATAGCCCTTCTCTCAAAGCAGTGCTAATATAACATAAAATTAAGCACACCAGATTCATTGAGTTTACAGTCTCT	chr1	84705586	84239903	84705487	84705686	84239804	84240003	1	No	No	0.0743937	0.460407		0.713368	0.723248	70.0183	81.4883	49.9488	58.9362	0.579872	0.567249	0.911497	0.583445	0.54975	0.902145	63	75
libB_seq138508_[chr1:84770189-84770388]	CTTTACTGAAGTATAATCCTTGCATAATAAATTGCATGTGTGTAAAGTAAGTTTTGATATTTTTATCCCCTCTTGAAACTACTGCCACAATTAAGATGATAAATATTTCCATCACTTCCAAAATTTCCTTACGACCTTTTGTAATCTCTCCCTCCTGTCCTTTTCTGCCCCCATATCCCCTGGCAACCACTGTTATGCTG	CTTTACTGAAGTATAATCCTTGCATAATAAATTGCATGTGTGTAAAGTAAGTTTTGATATTTTTATCCCCTCTTGAAACTACTGCCACAATTAAGATGACAAATATTTCCATCACTTCCAAAATTTCCTTACGACCTTTTGTAATCTCTCCCTCCTGTCCTTTTCTGCCCCCATATCCCCTGGCAACCACTGTTATGCTG	chr1	84770288	84304605	84770189	84770388	84304506	84304705	1	No	Yes	-0.127563	0.249769	0.544155	1.09714	1.02166	45.5765	57.6375	50.0037	58.886	0.697184	0.0991482	0.400848	0.95107	4.55994e-06	0.000129268	58	68
libB_seq249932_[chr1:84836400-84836599]	ATAAAAGGGAAAGAAGACTGAGGTAACGTTCTCATCATGCATTTAAAAACCTATCACATAATAAAAGAAGCAGAGAAAAACTACACTAGTGGGAGGGACCGCTGTGGGAGTGGGTGGTGGGGGAAGGGTATGCATGCAGATTCTAGCTTATGGTAGGGTAGAAATTTCTAAAAGAGCTTTAGCAAAGGAATGAGATACCT	ATAAAAGGGAAAGAAGACTGAGGTAACGTTCTCATCATGCATTTAAAAACCTATCACATAATAAAAGAAGCAGAGAAAAACTACACTAGTGGGAGGGACAGCTGTGGGAGTGGGTGGTGGGGGAAGGGTATGCATGCAGATTCTAGCTTATGGTAGGGTAGAAATTTCTAAAAGAGCTTTAGCAAAGGAATGAGATACCT	chr1	84836499	84370816	84836400	84836599	84370717	84370916	1	No	No	-0.127559	0.655133		0.787	0.556398	20.3002	15.5638	15.9762	8.6597	0.592093	0.507064	0.879949	0.43218	0.977367	1	15	11
libB_seq73604_[chr1:84842249-84842448]	ATGCTTTAGCTGAATTTCATAATTAGTGTCAAATGGGAGAAATTTGATGCTGAAGAAATTGTGAGTTATAATTCAAATAGTGCAGAGGTTTGGGGGTCAATTTAGTTCAAATTAGTGACTCAATCATACCAATGACTTACAGCTCCGTTAAGCTTGTAGTTTCTCACTGATACTTGATAGAAAGAGTTCTGAAGATTCAA	ATGCTTTAGCTGAATTTCATAATTAGTGTCAAATGGGAGAAATTTGATGCTGAAGAAATTGTGAGTTATAATTCAAATAGTGCAGAGGTTTGGGGGTCAGTTTAGTTCAAATTAGTGACTCAATCATACCAATGACTTACAGCTCCGTTAAGCTTGTAGTTTCTCACTGATACTTGATAGAAAGAGTTCTGAAGATTCAA	chr1	84842348	84376665	84842249	84842448	84376566	84376765	1	No	No	-0.0554567	0.618969		0.80923	0.670322	68.0205	54.7932	55.0442	36.7291	0.608617	0.425695	0.826858	0.535095	0.765785	0.990334	67	62
libA_seq43919_[chr1:85462095-85462294]	ATATATATATATATATATATGTTTGGAGAGCAGGAAACGGGGGAGCCAAGGTCTGTTTGTACTCACAACTTTGGCTCAACTGTGCTGGGGTGGCTGGAGCTTTGACCACGGAGGAGGGGCCCGCTGGCAGCGCCAACCGGCTGAACTGTGCGCCTTTTCATAAAGGCCGAGGAACTGGGGTTAGCCACACTACAACCCTC	ATATATATATATATATATATGTTTGGAGAGCAGGAAACGGGGGAGCCAAGGTCTGTTTGTACTCACAACTTTGGCTCAACTGTGCTGGGGTGGCTGGAGGTTTGACCACGGAGGAGGGGCCCGCTGGCAGCGCCAACCGGCTGAACTGTGCGCCTTTTCATAAAGGCCGAGGAACTGGGGTTAGCCACACTACAACCCTC	chr1	85462194	84996511	85462095	85462294	84996412	84996611	1	No	Yes	-0.117628	0.514968	0.74203	0.959699	1.10126	26.1381	17.7523	25.0848	19.55	0.629813	0.32622	0.741993	0.961799	2.43638e-06	7.22238e-05	19	13
libA_seq148319_[chr1:85981701-85981900]	TTTTGTTTCTGTGTTGTTTGTGTCCTAATCCACTTTTTTTCTAAGCGCAACAGTCATAGTGAATTAGGGACCACCTGTATGGCCTCATTCTACCTTAACTACCTCCTTAAATGCCCTATACCCAAACAGTCACATTCTGAGGTACTGGGGGTTAGAATTTCAACATATGAATTTGCTAGGGAGACTACAGTTCAGCCCAT	TTTTGTTTCTGTGTTGTTTGTGTCCTAATCCACTTTTTTTCTAAGCGCAACAGTCATAGTGAATTAGGGACCACCTGTATGGCCTCATTCTACCTTAACGACCTCCTTAAATGCCCTATACCCAAACAGTCACATTCTGAGGTACTGGGGGTTAGAATTTCAACATATGAATTTGCTAGGGAGACTACAGTTCAGCCCAT	chr1	85981800	85516117	85981701	85981900	85516018	85516217	1	No	No	0.0636844	0.541196		0.6287	0.683229	80.5493	99.3787	50.6413	67.8984	0.644724	0.262578	0.672252	0.644398	0.263898	0.673596	73	82
libB_seq12174_[chr1:87630971-87631170]	ATGAGGTAGATTAGTAATGGGAACCAGAAACTCGGGAGAGGCCACCCTCATATACAGGGAATTTACTGTCTTGCGCTTTGTGTTTGTGTTTATTTTTACTGACTCCTTGGTGACGGTCGATTCTAGGGAAGTAACATTGATATAAATCCAAGTGGAGGGAGAAGTTTTCTCCTTCATGTCCCCTTCCCAAACAACCTAGC	ATGAGGTAGATTAGTAATGGGAACCAGAAACTCGGGAGAGGCCACCCTCATATACAGGGAATTTACTGTCTTGCGCTTTGTGTTTGTGTTTATTTTTACAGACTCCTTGGTGACGGTCGATTCTAGGGAAGTAACATTGATATAAATCCAAGTGGAGGGAGAAGTTTTCTCCTTCATGTCCCCTTCCCAAACAACCTAGC	chr1	87631070	87165387	87630971	87631170	87165288	87165487	1	No	No	0.102411	0.337409		0.622575	1.16693	90.8377	59.481	56.5533	69.41	0.566753	0.630121	0.941738	0.749384	0.0265435	0.170508	60	91
libB_seq278406_[chr1:87921431-87921630]	GCCAATTCAATAAATGAGAAAGGGATTTCCTTAATTATCAGTGAGTTTAACCATTTTCTGCATGTTTAAAAGCCATTTTGAATCTTTGTCTTTTTTTTTCAAATGAAATTATCTGTTTATGCCTTTTCCTCATTTTTACCTCAGGATTTTGTCCTTCAATTTTAAAGATTTTTTTATGTGTAAGGAATATTAGCCTTTTT	GCCAATTCAATAAATGAGAAAGGGATTTCCTTAATTATCAGTGAGTTTAACCATTTTCTGCATGTTTAAAAGCCATTTTGAATCTTTGTCTTTTTTTTTAAAATGAAATTATCTGTTTATGCCTTTTCCTCATTTTTACCTCAGGATTTTGTCCTTCAATTTTAAAGATTTTTTTATGTGTAAGGAATATTAGCCTTTTT	chr1	87921530	87455847	87921431	87921630	87455748	87455947	1	No	No	-0.00784275	0.930743		1.06514	0.995167	109.611	82.297	116.75	81.8993	0.726478	0.0494767	0.258683	0.679422	0.143211	0.49387	93	76
libB_seq320389_[chr1:88289472-88289671]	GTTTCCAGAGCCTTTACTAGTTCTAGTAATAATTGACATTGCATAGCCTTTGAAGTGCACTGTTGCATAAGAATGTCTGCTGTCTGTCTGTCTCTCTCTCTCTCCTCCACCACCACTGAGCTGGGCACATAGTAAATGCACAATATTTTCTCTAGGCCCTTCGTGATTCTTCAAGCTAAAATTATCCTATCCTTCCTCTG	GTTTCCAGAGCCTTTACTAGTTCTAGTAATAATTGACATTGCATAGCCTTTGAAGTGCACTGTTGCATAAGAATGTCTGCTGTCTGTCTGTCTCTCTCTGTCTCCTCCACCACCACTGAGCTGGGCACATAGTAAATGCACAATATTTTCTCTAGGCCCTTCGTGATTCTTCAAGCTAAAATTATCCTATCCTTCCTCTG	chr1	88289571	87823888	88289472	88289671	87823789	87823988	1	No	No	0.17949	0.0758975		0.975708	1.49188	39.5983	39.027	38.6364	58.2235	0.425887	0.981249	1	0.579341	0.569836	0.91229	87	94
libB_seq111974_[chr1:90537238-90537437]	TAGCAATATGAAAGAGGTAGATGCAGAAGGAAGAGAGCACCACGGGGACTCAGAAGGAGCATTCAGGGAGAGGGGAGGTAAAGTCAGAAAGTGTGAAGTTAAGGGGGCCAAAGGTAGAATGCACTTCAAGGAAGGGGGAGAACTGACATTACCAATCTCTAAAACTTTGGACAAAAAAAACAAAAACAAAAACAGATGGG	TAGCAATATGAAAGAGGTAGATGCAGAAGGAAGAGAGCACCACGGGGACTCAGAAGGAGCATTCAGGGAGAGGGGAGGTAAAGTCAGAAAGTGTGAAGTCAAGGGGGCCAAAGGTAGAATGCACTTCAAGGAAGGGGGAGAACTGACATTACCAATCTCTAAAACTTTGGACAAAAAAAACAAAAACAAAAACAGATGGG	chr1	90537337	90071779	90537238	90537437	90071680	90071879	1	No	No	-0.387615	0.0451842		0.764535	0.386599	17.7059	35.3725	13.5368	13.6749	0.688035	0.12042	0.447627	0.341603	0.999115	1	13	22
libB_seq187903_[chr1:90546777-90546976]	CTGCTAAAACTTTTCAAACCCTTCTCACTGCTTTCAGGATACAGACCAAACTTTTAAATAGGGGGTTATAATTGCCCTGCCTACTCACTCATCTCTTACATGTTCTGCTCCATACTAGACTACTTTCAGCTCATCCAGTTTACCATTTCTCGTTGCTGAAACTTCATACCTGCTATTCTACCTGTGCAGGCATCATCTCT	CTGCTAAAACTTTTCAAACCCTTCTCACTGCTTTCAGGATACAGACCAAACTTTTAAATAGGGGGTTATAATTGCCCTGCCTACTCACTCATCTCTTACGTGTTCTGCTCCATACTAGACTACTTTCAGCTCATCCAGTTTACCATTTCTCGTTGCTGAAACTTCATACCTGCTATTCTACCTGTGCAGGCATCATCTCT	chr1	90546876	90081318	90546777	90546976	90081219	90081418	1	No	Yes	-0.0548082	0.620484	0.822907	1.03413	1.29228	58.7462	28.2592	60.7512	36.5189	0.533659	0.771214	0.992248	1.04272	1.24172e-08	5.18994e-07	91	67
libB_seq134493_[chr1:90548358-90548557]	AACTTTCCTCCTTCTTTCCTCTAGCTGTAACTCTAAGACCTTTGCTCTATGCTTACCTGCAATTTTATACCATCTCCATTTCCCTTCTCCCAGAGGTAGCAACTGGGGTTTGCCATGTGACCCTGACACCACAATGGTATACATAGCTATAAGTGAGTATTCTTTCAAGAAGGTACAGAATTATTTCTAGACTTCAGGTC	AACTTTCCTCCTTCTTTCCTCTAGCTGTAACTCTAAGACCTTTGCTCTATGCTTACCTGCAATTTTATACCATCTCCATTTCCCTTCTCCCAGAGGTAGAAACTGGGGTTTGCCATGTGACCCTGACACCACAATGGTATACATAGCTATAAGTGAGTATTCTTTCAAGAAGGTACAGAATTATTTCTAGACTTCAGGTC	chr1	90548457	90082899	90548358	90548557	90082800	90082999	1	No	No	-0.0583344	0.594121		0.617729	0.839756	114.385	70.6229	70.6588	59.306	0.603966	0.448431	0.841702	0.663081	0.194008	0.583474	80	69
libB_seq94328_[chr1:90548521-90548720]	TTCAAGAAGGTACAGAATTATTTCTAGACTTCAGGTCCTGTGGGCAGTTCCCCAAACCTGGGTTTTGGCAGGGGCATGAGTGAGAGGGCAGACAGGCAGACAGTGTTAGGGGCCAAGCAGCTGGGACTACTTTCAAAGAAGTAGAAGGCAACACAGCCCTGGAGAATCTAACTGAAAAGCTTGTATATAACTAGCTAAGC	TTCAAGAAGGTACAGAATTATTTCTAGACTTCAGGTCCTGTGGGCAGTTCCCCAAACCTGGGTTTTGGCAGGGGCATGAGTGAGAGGGCAGACAGGCAGGCAGTGTTAGGGGCCAAGCAGCTGGGACTACTTTCAAAGAAGTAGAAGGCAACACAGCCCTGGAGAATCTAACTGAAAAGCTTGTATATAACTAGCTAAGC	chr1	90548620	90083062	90548521	90548720	90082963	90083162	1	No	No	0.111266	0.490394		0.661677	0.7757	35.044	33.1503	23.1878	25.7147	0.669621	0.172488	0.547235	0.701052	0.0910313	0.379867	31	29
libA_seq281290_[chr1:90549461-90549660]	ATAATTGTCAAAATCAGGAAATTAACATGGATACAGTGTTAATTCATATCTAATCTATGTTAAAAGTAAACCCTGAGTTGAATTAAATTTAACGGAGTTTTATTGAGCAAAGAGGCATTCATCAAGTGGGGAGCCTCCTGCACCAGAATAGGCTCATAGAGACTCTAGCACAGCTGCGTGGTGGAAGATTTTTGGACACA	ATAATTGTCAAAATCAGGAAATTAACATGGATACAGTGTTAATTCATATCTAATCTATGTTAAAAGTAAACCCTGAGTTGAATTAAATTTAACGGAGTTGTATTGAGCAAAGAGGCATTCATCAAGTGGGGAGCCTCCTGCACCAGAATAGGCTCATAGAGACTCTAGCACAGCTGCGTGGTGGAAGATTTTTGGACACA	chr1	90549560	90084002	90549461	90549660	90083903	90084102	1	No	No	-0.0619397	0.519529		0.634315	0.582326	115.23	96.5398	73.0919	56.2177	0.572606	0.602388	0.927818	0.765502	0.0164123	0.123101	116	97
libB_seq189539_[chr1:90550349-90550548]	TCTTACTTTTCATCAAGATACACCCACTAATTTTAACATCTATTAGTGATTTTTGACTGAAACAATTATTACTATGGTGGTTGTCAAAGTCGATTTTGAATTTCGTAATTTCTTCTGTATTTATTATTTATTAGTTGCCATTTTACTTTCAGAAAATGTTTCCTTCCTTCCTTCCTCCCTCTTTTCTTCCTTCCTTCCTT	TCTTACTTTTCATCAAGATACACCCACTAATTTTAACATCTATTAGTGATTTTTGACTGAAACAATTATTACTATGGTGGTTGTCAAAGTCGATTTTGAGTTTCGTAATTTCTTCTGTATTTATTATTTATTAGTTGCCATTTTACTTTCAGAAAATGTTTCCTTCCTTCCTTCCTCCCTCTTTTCTTCCTTCCTTCCTT	chr1	90550448	90084890	90550349	90550548	90084791	90084990	1	No	No	-0.00552913	0.938808		0.887942	0.988833	155.727	132.887	138.277	131.403	0.747241	0.0282206	0.177397	0.618438	0.378576	0.790112	112	131
libB_seq28841_[chr1:90550654-90550853]	CTATAATGAGTTATTTTGATGCTCAGATTGACTCAGATTTAGCTAGTGAGGAGTCCTCTGAATCCGGATTCTCTGTCCTTCTGACATGCCCCCATCAGTCTTTGAATACTTCCTTACTTTCTAGTCCAGCAAGATGCTCCAGGCTTATCTTGTACACATCCTACCACAGAGCTGGAACCAGTCATTTGGTCATAGAGCCC	CTATAATGAGTTATTTTGATGCTCAGATTGACTCAGATTTAGCTAGTGAGGAGTCCTCTGAATCCGGATTCTCTGTCCTTCTGACATGCCCCCATCAGTTTTTGAATACTTCCTTACTTTCTAGTCCAGCAAGATGCTCCAGGCTTATCTTGTACACATCCTACCACAGAGCTGGAACCAGTCATTTGGTCATAGAGCCC	chr1	90550753	90085195	90550654	90550853	90085096	90085295	1	No	No	-0.303526	0.00211712		0.785576	0.607629	78.9729	79.6387	62.0392	48.3908	0.909999	4.29395e-05	0.000963674	0.546387	0.720695	0.976567	88	78
libB_seq176874_[chr1:90550861-90551060]	TTTTGGTGAGGAGTGGCATTTAGAAAGCAAGAGCTGGATGCTAGGTGTGTTCATCAATACTGAGGTATCATTGCTTCTAGTTCTCCCACACATACATACAAATTCACACATCTATATGTAATTTCCATATCAATCTATGGGACCCTAGCTTTTGATTATTTATCTCACAGGCAATGAGAAAGGAATTATTGTCACTTTGT	TTTTGGTGAGGAGTGGCATTTAGAAAGCAAGAGCTGGATGCTAGGTGTGTTCATCAATACTGAGGTATCATTGCTTCTAGTTCTCCCACACATACATACGAATTCACACATCTATATGTAATTTCCATATCAATCTATGGGACCCTAGCTTTTGATTATTTATCTCACAGGCAATGAGAAAGGAATTATTGTCACTTTGT	chr1	90550960	90085402	90550861	90551060	90085303	90085502	1	No	No	0.0830002	0.372986		0.895596	0.856534	44.931	78.1078	40.2401	66.902	0.499709	0.87782	1	0.585472	0.539779	0.89727	65	107
libB_seq54804_[chr1:90551361-90551560]	AGTTCATTGATTTGTACATAAGAGATCAACATTACTCTGGGAAAAACAAGTGCCACTATTTCATTTGGATTCATATGATGACACTGCTGTGGTCTGAGAATGTTGACTAATATTAGTTGGTATTCGATTAAAAAAAAGTTCTGTGGTAAAATAAGTAGAGCATTTACTATACTAATGGGTCTTATGGCTCTTCAAGAGAG	AGTTCATTGATTTGTACATAAGAGATCAACATTACTCTGGGAAAAACAAGTGCCACTATTTCATTTGGATTCATATGATGACACTGCTGTGGTCTGAGATTGTTGACTAATATTAGTTGGTATTCGATTAAAAAAAAGTTCTGTGGTAAAATAAGTAGAGCATTTACTATACTAATGGGTCTTATGGCTCTTCAAGAGAG	chr1	90551460	90085902	90551361	90551560	90085803	90086002	1	No	No	0.189763	0.0428991		0.584279	0.650374	122.432	129.882	71.5343	84.4721	0.509768	0.850674	1	0.488746	0.903234	1	84	85
libA_seq98264_[chr1:90551478-90551677]	TGGTATTCGATTAAAAAAAAGTTCTGTGGTAAAATAAGTAGAGCATTTACTATACTAATGGGTCTTATGGCTCTTCAAGAGAGGGATATACTACAAAATTTCCCAAACTTACCTATCCATGGAATCCCCTTTTCATGGAGCACTGGATGAATTTTTGTCCCATGAAACCAACTCTGAGGTTGGTTACACACACACTCTCG	TGGTATTCGATTAAAAAAAAGTTCTGTGGTAAAATAAGTAGAGCATTTACTATACTAATGGGTCTTATGGCTCTTCAAGAGAGGGATATACTACAAAATGTCCCAAACTTACCTATCCATGGAATCCCCTTTTCATGGAGCACTGGATGAATTTTTGTCCCATGAAACCAACTCTGAGGTTGGTTACACACACACTCTCG	chr1	90551577	90086019	90551478	90551677	90085920	90086119	1	No	No	0.0430588	0.588428		0.615724	0.646735	149.77	148.391	92.2166	95.9697	0.429886	0.978854	1	0.583983	0.547104	0.900387	138	122
libA_seq66781_[chr1:90551846-90552045]	TCATAGTGCTGTATTAGTGAGGTCCTGGAAACATTTATTTAGCAAGTGTGCTAATCACTCTACATCTCTAATATCTCCTGATTTTCTAATGGTTCATACCCATCCTCCACCAAACTCTGTCATGATTCCCTGAAGTGAATTTAGAACACTTTGGAAAATGCATGTGTGAGAGAGGGGTGGCTCTCATAGGATTAGAACGA	TCATAGTGCTGTATTAGTGAGGTCCTGGAAACATTTATTTAGCAAGTGTGCTAATCACTCTACATCTCTAATATCTCCTGATTTTCTAATGGTTCATACTCATCCTCCACCAAACTCTGTCATGATTCCCTGAAGTGAATTTAGAACACTTTGGAAAATGCATGTGTGAGAGAGGGGTGGCTCTCATAGGATTAGAACGA	chr1	90551945	90086387	90551846	90552045	90086288	90086487	1	No	No	0.0560221	0.486625		0.638477	0.695882	139.76	144.869	89.2336	100.812	0.481941	0.916921	1	0.543895	0.730996	0.979503	120	142
libB_seq8597_[chr1:90553238-90553437]	GCTAATAGTGCTGGAACTCACCTTAAATCTTTCTGCCAAAGAAGAAATTCTGTAATTATGGTGATGACTGATGCCTTCATCCAAATAGCCCATTAACTATTCAATTTGCTCCCTAACAACTGGGAAAGGCAGTTCTGGTCTTGCAAGCTATAGTACATACACAAAGTCCATATAATTACTAATAATTTGTAACAAGTGTT	GCTAATAGTGCTGGAACTCACCTTAAATCTTTCTGCCAAAGAAGAAATTCTGTAATTATGGTGATGACTGATGCCTTCATCCAAATAGCCCATTAACTACTCAATTTGCTCCCTAACAACTGGGAAAGGCAGTTCTGGTCTTGCAAGCTATAGTACATACACAAAGTCCATATAATTACTAATAATTTGTAACAAGTGTT	chr1	90553337	90087779	90553238	90553437	90087680	90087879	1	No	No	0.0373851	0.698788		0.628035	0.682896	109.023	84.4308	68.4703	57.6575	0.477726	0.924636	1	0.530971	0.781189	0.99448	79	73
libA_seq5698_[chr1:90553361-90553560]	GAAAGGCAGTTCTGGTCTTGCAAGCTATAGTACATACACAAAGTCCATATAATTACTAATAATTTGTAACAAGTGTTAATTGATAAACAGCTCCCTCTGGTAGCTTAATTAAAGCTGTAGGATAGCTAGGTGATTTACAACTGGGATTGATCTCAATTAGTCAACAAAATCTGTGTAGTCTGTTCAAAGGAGAGTAAGGA	GAAAGGCAGTTCTGGTCTTGCAAGCTATAGTACATACACAAAGTCCATATAATTACTAATAATTTGTAACAAGTGTTAATTGATAAACAGCTCCCTCTGCTAGCTTAATTAAAGCTGTAGGATAGCTAGGTGATTTACAACTGGGATTGATCTCAATTAGTCAACAAAATCTGTGTAGTCTGTTCAAAGGAGAGTAAGGA	chr1	90553460	90087902	90553361	90553560	90087803	90088002	1	No	No	0.214013	0.0757672		0.552409	0.665164	71.6247	71.3332	39.5661	47.4483	0.738659	0.035842	0.2086	0.351131	0.998685	1	65	73
libB_seq5761_[chr1:90554013-90554212]	TGTGAGCTGATACAGTAAAAACCTAATCTAAGCATTGCTGAAATTACCCCTATGGAATAGAAGAGGAAAAAAGTGTCATCTGTGCTCAGTGAGATCACAGACTGGCTGCAAACAGCTGCTGAAACATTAATTAATCTGTTTGCAAATAAATTGTGGATCTGTACTAGCTGAAATTGCTGTTATAAACAAGCTGGGATGCT	TGTGAGCTGATACAGTAAAAACCTAATCTAAGCATTGCTGAAATTACCCCTATGGAATAGAAGAGGAAAAAAGTGTCATCTGTGCTCAGTGAGATCACAAACTGGCTGCAAACAGCTGCTGAAACATTAATTAATCTGTTTGCAAATAAATTGTGGATCTGTACTAGCTGAAATTGCTGTTATAAACAAGCTGGGATGCT	chr1	90554112	90088554	90554013	90554212	90088455	90088654	1	No	No	0.0637012	0.485387		0.615611	0.701115	138.276	119.685	85.1241	83.913	0.549801	0.706276	0.971291	0.444367	0.96791	1	119	101
libA_seq321707_[chr1:90600960-90601159]	ATTCAAGGTTAACTTGTCACATCAAATATTGTCACTTTTAGTTTATGATCCAGGGTTGGCAACAAACCATTTCCCCTATCATTTGACACTGAGTGTGGTAATGTACTAGTGGGAGTGAGGGGGTGGGAGAAGAGATGGTGATGCAATAGCAAATTCCAAATTCTTCCTTGTTAACTTCAACACTGGACTCACTTTTTTCA	ATTCAAGGTTAACTTGTCACATCAAATATTGTCACTTTTAGTTTATGATCCAGGGTTGGCAACAAACCATTTCCCCTATCATTTGACACTGAGTGTGGTCATGTACTAGTGGGAGTGAGGGGGTGGGAGAAGAGATGGTGATGCAATAGCAAATTCCAAATTCTTCCTTGTTAACTTCAACACTGGACTCACTTTTTTCA	chr1	90601059	90135501	90600960	90601159	90135402	90135601	1	No	No	-0.085542	0.26155		0.743859	0.792163	124.304	155.763	92.465	123.39	0.608908	0.424282	0.825763	0.704757	0.0837307	0.361206	110	142
libB_seq114527_[chr1:90721233-90721432]	CTTCCGCAATGTGGTCCCATACCAGAGCAGTAGTCTAGTTAAAAGATTATGGTTCCAATAAAAATTCAAAGCTTCTCTTGTATATTTCAGTCATTGAAAGAAGTTCAAGTACATAGACCAATGCAAGGTATGGTAATATCACCCATTGTCTTCCATTGTTTTGCCCAAAAAAAACTTGCAGAAATTTCTCACTTAGTCCA	CTTCCGCAATGTGGTCCCATACCAGAGCAGTAGTCTAGTTAAAAGATTATGGTTCCAATAAAAATTCAAAGCTTCTCTTGTATATTTCAGTCATTGAAATAAGTTCAAGTACATAGACCAATGCAAGGTATGGTAATATCACCCATTGTCTTCCATTGTTTTGCCCAAAAAAAACTTGCAGAAATTTCTCACTTAGTCCA	chr1	90721332	90255774	90721233	90721432	90255675	90255874	1	No	No	0.0548688	0.646572		0.708974	0.804111	56.934	75.2748	40.3647	60.5293	0.738732	0.0357708	0.208313	0.674845	0.156437	0.518124	59	69
libA_seq46481_[chr1:90721503-90721702]	ACAATGCCTCCCAATATGCCACATTTCCTTCACCATACAGCCCCTTGGGGCATCATATGGTTTCTTTTATTCTTATTGATTTTCTCTGTAGATTCTTCCAGTATAACTTCTACCTCTCCTTTTCTCAGAACACTAGGGAATGGAGATCAGGTAAACAGGCAAGACCCAAAACCTCTGAGACAGGCAGAAGAAGGAGGCAA	ACAATGCCTCCCAATATGCCACATTTCCTTCACCATACAGCCCCTTGGGGCATCATATGGTTTCTTTTATTCTTATTGATTTTCTCTGTAGATTCTTCCGGTATAACTTCTACCTCTCCTTTTCTCAGAACACTAGGGAATGGAGATCAGGTAAACAGGCAAGACCCAAAACCTCTGAGACAGGCAGAAGAAGGAGGCAA	chr1	90721602	90256044	90721503	90721702	90255945	90256144	1	No	Yes	0.0314603	0.706846	0.867973	1.31239	1.44021	76.4364	67.9093	100.315	97.8039	0.803422	0.00459645	0.0482191	0.778584	0.0108216	0.0910478	118	105
libB_seq128419_[chr1:93905807-93906006]	AGGGGTAGCAGATCCTTGTTACTCCTGGACCCACCCACTAGAAGTGCAGAAAAGGCAGGTTACTTCATAGGTGGATAAGCAAATGTTCAGTTACCCTTCCGTGTAATCTGGTGGCCAAAAACATTAATTAAGAGTCCCCTCTCCTGAACCTTCAGCTTAAACACTGAGCAGCTTCCTGTCTCACCACACCTAAGCGGAGA	AGGGGTAGCAGATCCTTGTTACTCCTGGACCCACCCACTAGAAGTGCAGAAAAGGCAGGTTACTTCATAGGTGGATAAGCAAATGTTCAGTTACCCTTCTGTGTAATCTGGTGGCCAAAAACATTAATTAAGAGTCCCCTCTCCTGAACCTTCAGCTTAAACACTGAGCAGCTTCCTGTCTCACCACACCTAAGCGGAGA	chr1	93905906	93440349	93905807	93906006	93440250	93440449	1	No	No	-0.186561	0.137606		0.671031	0.667927	50.5108	37.4869	33.8943	25.0385	0.55068	0.702508	0.969753	0.56086	0.657371	0.953458	47	39
libB_seq200917_[chr1:93917791-93917990]	TAATAGTTGATTGCATTACCCAGAGTATTGATTACTAATTAGCAAGTGTATCTTTAGGGTTCTGAAGGCCTTTGTAGATGGTGATAGGTTAGGTGATCTAGATAACAGCTCAAGAAAGTCTAAAGCTGAAACCAAAATTATAAAGTTAAGTTTTACTACTTGGGTTAAACATTTTTGTCAAGTAAAATGGTAAAAGGATG	TAATAGTTGATTGCATTACCCAGAGTATTGATTACTAATTAGCAAGTGTATCTTTAGGGTTCTGAAGGCCTTTGTAGATGGTGATAGGTTAGGTGATCTGGATAACAGCTCAAGAAAGTCTAAAGCTGAAACCAAAATTATAAAGTTAAGTTTTACTACTTGGGTTAAACATTTTTGTCAAGTAAAATGGTAAAAGGATG	chr1	93917890	93452333	93917791	93917990	93452234	93452433	1	No	No	0.13887	0.234212		0.559231	0.582443	57.2405	78.3112	32.0107	45.6118	0.485122	0.910716	1	0.769217	0.0146166	0.113325	50	64
libA_seq13584_[chr1:93953394-93953593]	TAATTGCAATCATGTCCAGGGTAATTTTTTTATCGTGTATCTTCAGCAGGACCACTACTATTAATTCCAGACATATGTATTTAGTTGCCTACTCAACATATCAACCTGGATGTCTTAAGGACATCTCAAATTTAACTGTCTAAAGCCAAAACTTTTTTCTTCCCATTGCCCAAACTTGATCTCTTATTTTAGTTAAAAGC	TAATTGCAATCATGTCCAGGGTAATTTTTTTATCGTGTATCTTCAGCAGGACCACTACTATTAATTCCAGACATATGTATTTAGTTGCCTACTCAACATGTCAACCTGGATGTCTTAAGGACATCTCAAATTTAACTGTCTAAAGCCAAAACTTTTTTCTTCCCATTGCCCAAACTTGATCTCTTATTTTAGTTAAAAGC	chr1	93953493	93487936	93953394	93953593	93487837	93488036	1	No	No	0.0657478	0.384956		0.898907	0.876633	113.611	124.351	102.126	109.01	0.497502	0.883282	1	0.625185	0.347179	0.761325	142	138
libA_seq92727_[chr1:94002665-94002864]	TACTACTAATAAATACATTAGTGTTACTCTATTTAATGTTAGTGAGGCTAATTTTTCTTGTTTATGTTTGATTTTAAGGGTGTGCTTTTAATATTCATAGCCTGTAATTTAGACTCATTTATAAGATTTGAGCATTTGTTGGGACATTTGAAAAACATAGGTTCATTAACCCATAGATGAGAAATCAGTCTTTCAATGTC	TACTACTAATAAATACATTAGTGTTACTCTATTTAATGTTAGTGAGGCTAATTTTTCTTGTTTATGTTTGATTTTAAGGGTGTGCTTTTAATATTCATAACCTGTAATTTAGACTCATTTATAAGATTTGAGCATTTGTTGGGACATTTGAAAAACATAGGTTCATTAACCCATAGATGAGAAATCAGTCTTTCAATGTC	chr1	94002764	93537207	94002665	94002864	93537108	93537307	1	No	No	-0.0768203	0.382486		0.690446	0.639174	164.876	140.782	113.838	89.9844	0.647092	0.253087	0.662494	0.63194	0.316762	0.733323	126	103
libA_seq221909_[chr1:94011041-94011240]	GGTTAAAAATTATGTGGAACATAATAATAGAAGTTGAGGATGAAGAAGTATAGGACTTGTGAAAAATTCTGAATGCTTTTCTGTGAAGTTCTGTAGGTATTACAGTCCCCAGTTATTGAGAGAAGGGGTAACATTATTAGCTCTGTGTGATAAAAGATAATTGAAAACTGTATGAAGAGTAAATAGTATAGGAAAGAGAT	GGTTAAAAATTATGTGGAACATAATAATAGAAGTTGAGGATGAAGAAGTATAGGACTTGTGAAAAATTCTGAATGCTTTTCTGTGAAGTTCTGTAGGTACTACAGTCCCCAGTTATTGAGAGAAGGGGTAACATTATTAGCTCTGTGTGATAAAAGATAATTGAAAACTGTATGAAGAGTAAATAGTATAGGAAAGAGAT	chr1	94011140	93545583	94011041	94011240	93545484	93545683	1	No	No	-0.127742	0.337378		0.773424	0.710923	43.6382	47.0643	33.7508	33.4591	0.724991	0.0513924	0.264676	0.550126	0.704887	0.971102	38	44
libB_seq48886_[chr1:94015215-94015414]	TTATTAATTAATTATCAATTTTGGTCAGTGCAGAATTTTCACCAGAGTCCTTACTGTGCACATGTCCTAAACAAAGTCGAGGCAGCTTGAACATGTAGCCCAACCCAGGAAGCGGGATGCTGGCGGATGCCACTTCATGCTCTTCCTTGTAGCTTACTAACATTAAGAGACAGGTACAAGGCATAGCTAGCTGAATGCCA	TTATTAATTAATTATCAATTTTGGTCAGTGCAGAATTTTCACCAGAGTCCTTACTGTGCACATGTCCTAAACAAAGTCGAGGCAGCTTGAACATGTAGCTCAACCCAGGAAGCGGGATGCTGGCGGATGCCACTTCATGCTCTTCCTTGTAGCTTACTAACATTAAGAGACAGGTACAAGGCATAGCTAGCTGAATGCCA	chr1	94015314	93549757	94015215	94015414	93549658	93549857	1	No	No	0.159768	0.071708		0.578112	0.599672	99.5606	141.732	57.5572	84.9928	0.594601	0.494647	0.871594	0.532901	0.774055	0.992764	85	110
libA_seq314437_[chr1:94196690-94196889]	CAAGGAAAGTCAGAAACAGTCAGAAACAGGCCAGAGGAGGCCAAGGACGACTCTGTGCAGTGTGGTATCCTGGATGGGATTCTGGAACAGTAAAGGACACGGGGAGAAAACTAGTGAAATCCAAATAAAGGGTGGACTTTACTTACTAGTATAATGTACCAGTATTGGTTTCTTAATTGTGACAAATATTCCATGGGAAT	CAAGGAAAGTCAGAAACAGTCAGAAACAGGCCAGAGGAGGCCAAGGACGACTCTGTGCAGTGTGGTATCCTGGATGGGATTCTGGAACAGTAAAGGACATGGGGAGAAAACTAGTGAAATCCAAATAAAGGGTGGACTTTACTTACTAGTATAATGTACCAGTATTGGTTTCTTAATTGTGACAAATATTCCATGGGAAT	chr1	94196789	93731233	94196690	94196889	93731134	93731333	1	No	No	-0.0449283	0.641932		0.961053	0.869137	55.8007	88.6438	53.6274	77.0436	0.370108	0.997218	1	0.772177	0.0133095	0.105893	98	127
libB_seq91859_[chr1:94199818-94200017]	TTCAGTGCAGTGTTCCTCAAACTGGAGTGCATGGATATATTTTCAGGATGCATTGGATTCCCTAGTTTAGGAAACATTGCTCTATGACTTCAGCATTCTTGTAGGATCTGTCACATGGTGTGGTTGAACCTGAGGCCTGAGCTGGAAGGAAATGGTGGGACTGCAATAGGGTGGGTGGCTGGCTCCTGCAGTCACTGAGG	TTCAGTGCAGTGTTCCTCAAACTGGAGTGCATGGATATATTTTCAGGATGCATTGGATTCCCTAGTTTAGGAAACATTGCTCTATGACTTCAGCATTCTGGTAGGATCTGTCACATGGTGTGGTTGAACCTGAGGCCTGAGCTGGAAGGAAATGGTGGGACTGCAATAGGGTGGGTGGCTGGCTCCTGCAGTCACTGAGG	chr1	94199917	93734361	94199818	94200017	93734262	93734461	1	No	No	0.0146268	0.919407		0.445563	0.536556	48.5045	46.0424	21.6118	24.7044	0.387187	0.994774	1	0.658696	0.209313	0.604095	40	43
libA_seq36727_[chr1:94204613-94204812]	GGACAATACTGAACGTTTTTCGTCCTCTGTGCTGTAGGTGTTAATCTCCCAGGTTCTGCTCCCTGGGTTTCAAGCGGTACAACTGGGAAATAAACTTCCCTTCCCCAGGGAAATTGTCCTCTCTGGGTGGCATGGTTACATGACAGCTGCCGCAACCTTAGATGACCCCTACTCCAGTTAAGACGAGACATTTCAGAGCC	GGACAATACTGAACGTTTTTCGTCCTCTGTGCTGTAGGTGTTAATCTCCCAGGTTCTGCTCCCTGGGTTTCAAGCGGTACAACTGGGAAATAAACTTCCTTTCCCCAGGGAAATTGTCCTCTCTGGGTGGCATGGTTACATGACAGCTGCCGCAACCTTAGATGACCCCTACTCCAGTTAAGACGAGACATTTCAGAGCC	chr1	94204712	93739156	94204613	94204812	93739057	93739256	1	No	No	0.0201148	0.782389		0.781498	0.703674	143.672	212.924	112.279	149.829	0.533257	0.772724	0.992598	0.63162	0.318177	0.734974	149	188
libA_seq310419_[chr1:94333283-94333482]	CCAGAAGCACTAAAGGATACAATTCTCTCATACTGGGTCCTTATTTTATCCAGTAGAAGGCAAAACATAGTATTCCAGAAACAAAAGTAGTTTTTTTTTTAAATAAAAGAGAACAGACATAGATGCTTCCCTAACTCCAACTATGAATGTTATTGTCAGTTCTGCTATTACTAGCTTTTGACTCCAAGCAGTAAATATGA	CCAGAAGCACTAAAGGATACAATTCTCTCATACTGGGTCCTTATTTTATCCAGTAGAAGGCAAAACATAGTATTCCAGAAACAAAAGTAGTTTTTTTTTAAAATAAAAGAGAACAGACATAGATGCTTCCCTAACTCCAACTATGAATGTTATTGTCAGTTCTGCTATTACTAGCTTTTGACTCCAAGCAGTAAATATGA	chr1	94333382	93867826	94333283	94333482	93867727	93867926	1	No	No	0.0393921	0.669663		0.566708	0.782309	120.543	96.7096	68.3126	75.6568	0.495243	0.888687	1	0.662154	0.197185	0.587872	87	93
libB_seq74564_[chr1:94931278-94931477]	GCTGCTTATACGAATAGTTGTATAATTCGTTCCTTTGCTTTTTTATCAAGATTATCTTCATTATTTGATAAACATTTTTAATGATTATTAAAATAATGCTGTATTCTCCATCTTCCTCAGCATTCTCTCATTCTGTAACTAGAAGTATCATTACCTTCAGCTCTTCCTCTTCCCCTTGTCACCCTTTTTGGTCACTGGGA	GCTGCTTATACGAATAGTTGTATAATTCGTTCCTTTGCTTTTTTATCAAGATTATCTTCATTATTTGATAAACATTTTTAATGATTATTAAAATAATGCCGTATTCTCCATCTTCCTCAGCATTCTCTCATTCTGTAACTAGAAGTATCATTACCTTCAGCTCTTCCTCTTCCCCTTGTCACCCTTTTTGGTCACTGGGA	chr1	94931377	94465821	94931278	94931477	94465722	94465921	1	No	No	0.00247784	0.976396		1.04153	1.0119	159.282	131.912	165.898	133.482	0.717141	0.0625052	0.299184	0.66254	0.195857	0.586441	112	109
libB_seq291773_[chr1:94962963-94963162]	TGTTAAAGGCAGGTTACCAGCTAGGGTAACTCATATCTTTCTGATATTTTCTTTCCTATTGTGTTGCATTGGTGTTTAGTGTTGTAAGCTAGAATTATAACTAAGATTTTCTGATTCTTTACAGAGTTGATCAGATACTTACAAGATCATAAGCCTAGAACTTAACCACTCTTTACATTTTCTCATTTATCTTTATGTTG	TGTTAAAGGCAGGTTACCAGCTAGGGTAACTCATATCTTTCTGATATTTTCTTTCCTATTGTGTTGCATTGGTGTTTAGTGTTGTAAGCTAGAATTATAGCTAAGATTTTCTGATTCTTTACAGAGTTGATCAGATACTTACAAGATCATAAGCCTAGAACTTAACCACTCTTTACATTTTCTCATTTATCTTTATGTTG	chr1	94963062	94497506	94962963	94963162	94497407	94497606	1	No	No	-0.0619377	0.552328		1.57034	1.39364	36.6911	35.4844	57.6177	49.4526	0.727045	0.0487604	0.256441	0.555798	0.680149	0.962681	86	77
libA_seq148693_[chr1:94967754-94967953]	GCTCACAGCATGGCTTAGCAATCATTTTACTTATTTTTATCCTTCTCTCATTTTTCATGACAATCATTTTAAAACTACCAATTTTGGGTTTTCTACCCCATTACTTAACCCACTGCACTTGGCAGAATAACTCGCCTTCTACTTTTCAAAGAAAGATAGGCTATTATTTCAATTAAATGACAGCTAATTTTTATTGAGTG	GCTCACAGCATGGCTTAGCAATCATTTTACTTATTTTTATCCTTCTCTCATTTTTCATGACAATCATTTTAAAACTACCAATTTTGGGTTTTCTACCCCGTTACTTAACCCACTGCACTTGGCAGAATAACTCGCCTTCTACTTTTCAAAGAAAGATAGGCTATTATTTCAATTAAATGACAGCTAATTTTTATTGAGTG	chr1	94967853	94502297	94967754	94967953	94502198	94502397	1	No	No	-0.0827345	0.359278		0.743422	0.722095	106.916	96.2262	79.4838	69.4844	0.490258	0.899982	1	0.461626	0.949159	1	111	101
libB_seq268946_[chr1:94972399-94972598]	ATATGGGAAATAGATTTAAATATGTTGTTTTATATAAGTGAGATATAAAAGATATATATAAATGAGATACAAAAGATATCTCATTTATATATAAATGAGATACAAAAGTTTTTAACTTTTATGTTAAAAGATTTATTTATTTATTTTTTAATTTATTATTATTATACTTTAAGTTTTAGGGTACATGTGCAAAATGTGCA	ATATGGGAAATAGATTTAAATATGTTGTTTTATATAAGTGAGATATAAAAGATATATATAAATGAGATACAAAAGATATCTCATTTATATATAAATGAGTTACAAAAGTTTTTAACTTTTATGTTAAAAGATTTATTTATTTATTTTTTAATTTATTATTATTATACTTTAAGTTTTAGGGTACATGTGCAAAATGTGCA	chr1	94972498	94506942	94972399	94972598	94506843	94507042	1	N/A	N/A	0	1		2.38253	inf	1.58631	0	3.77944	0.949933	0.930882	1.4163e-05	0.000358431				4	1
libA_seq177350_[chr1:95314397-95314596]	CCATGCTGTGAGTCAGGGAGGGCTTCTTAGAGGGCAGGCTGGAAATCGCCAGGTCAGAAAATACAGAAAGAGGCAAAGGGGGATGCAGCAGAAGTCAAGACAGCACAAGGAGAGGACCTGGCCACAGAGGTCAAGGGAAGAGCCCAGGCCAGTGAAGTCAGAAAGGAGCAAGCCCCAAGGCTGACTTGGGCATGAACTGC	CCATGCTGTGAGTCAGGGAGGGCTTCTTAGAGGGCAGGCTGGAAATCGCCAGGTCAGAAAATACAGAAAGAGGCAAAGGGGGATGCAGCAGAAGTCAAGGCAGCACAAGGAGAGGACCTGGCCACAGAGGTCAAGGGAAGAGCCCAGGCCAGTGAAGTCAGAAAGGAGCAAGCCCCAAGGCTGACTTGGGCATGAACTGC	chr1	95314496	94848940	95314397	95314596	94848841	94849040	1	No	No	-0.0180249	0.859083		0.925403	1.04446	58.2665	71.5364	53.92	74.7166	0.67915	0.143976	0.495548	0.734246	0.0403747	0.22604	72	85
libA_seq140093_[chr1:95387109-95387308]	AAGGAGGCAGGAAACACTAACCCTCATGTCCCAACCTGGAAGGGAAACAGGCACTGGGGAAAAAAAAAGCCTATACCTCTGTTGATGGTGGGTATTAGCAATGTCATCATTGTCAAGATTGTTTCTGAAATCTAAAGGACTGTCTAGAGACAGAACAATTTCCACAAATGTTAGACTGTAAAAAATCAGTGAGCCTGACG	AAGGAGGCAGGAAACACTAACCCTCATGTCCCAACCTGGAAGGGAAACAGGCACTGGGGAAAAAAAAAGCCTATACCTCTGTTGATGGTGGGTATTAGCGATGTCATCATTGTCAAGATTGTTTCTGAAATCTAAAGGACTGTCTAGAGACAGAACAATTTCCACAAATGTTAGACTGTAAAAAATCAGTGAGCCTGACG	chr1	95387208	94921652	95387109	95387308	94921553	94921752	1	No	No	0.180789	0.0380436		0.704792	0.882899	100.474	87.8031	70.8133	77.5212	0.585009	0.542058	0.898353	0.616137	0.389485	0.799901	115	107
libB_seq20898_[chr1:95497960-95498159]	AGGGAATTGTGGATTTATAAACAGCCAAAGCTAGAAGGCACCAAACCCCAAAGGTTGGGGAAACAGGAAGGAGGGACACAAAGGAATCAAAGACAAATGCCCCCCTTCCCTAACATGTTCTAGGTGAAAAGCCTCTGTGGGTCCTCTTTCCAAAAAATAGGACCATGAGAGAGGAGTGTGCTGAGGCTTTGAGGTATGCA	AGGGAATTGTGGATTTATAAACAGCCAAAGCTAGAAGGCACCAAACCCCAAAGGTTGGGGAAACAGGAAGGAGGGACACAAAGGAATCAAAGACAAATGTCCCCCTTCCCTAACATGTTCTAGGTGAAAAGCCTCTGTGGGTCCTCTTTCCAAAAAATAGGACCATGAGAGAGGAGTGTGCTGAGGCTTTGAGGTATGCA	chr1	95498059	95032503	95497960	95498159	95032404	95032603	1	No	No	-0.00264695	0.980042		0.631644	0.753028	72.9839	57.6629	46.0998	43.4217	0.511759	0.844858	1	0.619329	0.374381	0.786421	62	63
libB_seq55621_[chr1:95499173-95499372]	ATCTATCATAGATTTCCTTCTAGATATGAAGATCTATGAGGTTGCCAGGGACCGAAAGGAGAGAGGAGGCTGCCCCCATGTTTCCTTCTCCCAAAACTTCTATACACATTCCATAGCTAACCACTTATTCCACATGTCTCGGCTACTCCCACAATTCAAGTCATTACCATCTCTCACCTTGACTACTTCAACAGCCTCTT	ATCTATCATAGATTTCCTTCTAGATATGAAGATCTATGAGGTTGCCAGGGACCGAAAGGAGAGAGGAGGCTGCCCCCATGTTTCCTTCTCCCAAAACTTTTATACACATTCCATAGCTAACCACTTATTCCACATGTCTCGGCTACTCCCACAATTCAAGTCATTACCATCTCTCACCTTGACTACTTCAACAGCCTCTT	chr1	95499272	95033716	95499173	95499372	95033617	95033816	1	No	No	-0.0265062	0.785232		0.738806	0.663241	94.5009	102.134	69.8178	67.7395	0.657011	0.215379	0.613971	0.545156	0.725807	0.978053	92	89
libA_seq43714_[chr1:95500956-95501155]	CCTAATTCCTGTAGAACAGGGCCATGTCCCATAGTACTCTGTATGCCCACAAGGCCTCCCAACGCTCCCTATATGAACTTGACTGATGTATAATCAAATGTATGGTGGCAAGAGAGACAAGAAAAGTAGGATGCTGAAGAGTGAAAAAACAGAGAAATGGATTTTGTTCAGGCTTCTAGTGTCTGATAGTATATGAAACA	CCTAATTCCTGTAGAACAGGGCCATGTCCCATAGTACTCTGTATGCCCACAAGGCCTCCCAACGCTCCCTATATGAACTTGACTGATGTATAATCAAATATATGGTGGCAAGAGAGACAAGAAAAGTAGGATGCTGAAGAGTGAAAAAACAGAGAAATGGATTTTGTTCAGGCTTCTAGTGTCTGATAGTATATGAAACA	chr1	95501055	95035499	95500956	95501155	95035400	95035599	1	No	No	-0.0522864	0.581882		0.80881	0.610943	57.1502	85.936	46.2236	52.5019	0.607664	0.430336	0.830009	0.480829	0.919012	1	70	92
libB_seq173708_[chr1:95502988-95503187]	TCATGAAGAGGAAGAGACATGAGGCCAGGAGGTGCTACAGGTTTTTGTTACCCTAATGAGAGAGCTTGGAGCTGCTGGAGGCAGCACTGTGGGAAGCCCAGTGGAGCTGCCACTGCAGAAGACAGAGCAGAGAGACAACTCTTGCTATAGGGATATGCCTGGGCAACCGGACCAAGCCTCGCCAGAAATAAGACTGAATT	TCATGAAGAGGAAGAGACATGAGGCCAGGAGGTGCTACAGGTTTTTGTTACCCTAATGAGAGAGCTTGGAGCTGCTGGAGGCAGCACTGTGGGAAGCCCGGTGGAGCTGCCACTGCAGAAGACAGAGCAGAGAGACAACTCTTGCTATAGGGATATGCCTGGGCAACCGGACCAAGCCTCGCCAGAAATAAGACTGAATT	chr1	95503087	95037531	95502988	95503187	95037432	95037631	1	No	No	0.242543	0.00302923		0.745173	1.01718	114.362	103.767	85.2192	105.55	0.543049	0.734452	0.980556	0.615973	0.390263	0.800258	118	141
libB_seq30134_[chr1:95503197-95503396]	TTGTAAGTTGACAAATTCCCTTTATTGTTCAAGCCAATTTTAAGCGTAGGTTTATGTCACTTGAAGTTGAAGCACCCTTCCTTTGTCCTTAAAATGGTATGAAAATTGCATTCCTTTTCTTAAAATAAAATATATATATTAAAATCATGTATGAAACAATTGTTTACGACATTGAATTTCAGAGCTGTACTCTCTAAGCA	TTGTAAGTTGACAAATTCCCTTTATTGTTCAAGCCAATTTTAAGCGTAGGTTTATGTCACTTGAAGTTGAAGCACCCTTCCTTTGTCCTTAAAATGGTAAGAAAATTGCATTCCTTTTCTTAAAATAAAATATATATATTAAAATCATGTATGAAACAATTGTTTACGACATTGAATTTCAGAGCTGTACTCTCTAAGCA	chr1	95503296	95037740	95503197	95503396	95037641	95037840	1	No	No	0.138553	0.397777		0.872398	0.978314	37.1201	25.7865	32.3835	25.2273	0.473135	0.932403	1	0.581056	0.561461	0.908425	36	20
libB_seq278483_[chr1:95503469-95503668]	AACAGAGGTGAATAAGACATTCACAAGGAACTCACTGCAGTCTATCAGGACAGCACAGGAAAAGTGATAATTGCAGTCAAAGGGATAACTATAATATGAAACAATTATTAAATATAATGTTAGCACCAAGTAAGAAGTAATAAACTGGACCAGGTGCGGTGGTTCACACCTGTAATCCCAGCACTTTGGGAGGCCAAGAT	AACAGAGGTGAATAAGACATTCACAAGGAACTCACTGCAGTCTATCAGGACAGCACAGGAAAAGTGATAATTGCAGTCAAAGGGATAACTATAATATGAGACAATTATTAAATATAATGTTAGCACCAAGTAAGAAGTAATAAACTGGACCAGGTGCGGTGGTTCACACCTGTAATCCCAGCACTTTGGGAGGCCAAGAT	chr1	95503568	95038012	95503469	95503668	95037913	95038112	1	No	No	0.133673	0.231627		0.490916	0.872519	83.6258	72.418	41.0533	63.186	0.466923	0.941911	1	0.606557	0.435739	0.833257	63	77
libA_seq276809_[chr1:95506073-95506272]	ATTATGCTGTCCGTGGTGTGACTGCAACTACCAGAATTATTTCCTTGGGCCTAAAGGCTGGAAGGATCTAACAGCCTCCATTTGTACAAAAGGAAGGACATAGGGAATTCCAAAACAGGCCATGTCCTGATTTTATAACAGCACAAAATAAATTGTATGTTTGTACTCAAAGGTATAGATTTTTTTTTTAATTGTGCTAT	ATTATGCTGTCCGTGGTGTGACTGCAACTACCAGAATTATTTCCTTGGGCCTAAAGGCTGGAAGGATCTAACAGCCTCCATTTGTACAAAAGGAAGGACGTAGGGAATTCCAAAACAGGCCATGTCCTGATTTTATAACAGCACAAAATAAATTGTATGTTTGTACTCAAAGGTATAGATTTTTTTTTTAATTGTGCTAT	chr1	95506172	95040616	95506073	95506272	95040517	95040716	1	No	No	-0.00245688	0.979618		0.752367	0.661962	72.756	85.2281	54.7392	56.4178	0.594559	0.494858	0.871789	0.601972	0.458235	0.847034	76	73
libA_seq142604_[chr1:95506792-95506991]	TCCATATGAATGAGGAAAAGTGCACATATACATTATACACACTCAAAACCATAACTATGTTAAGCCACCAGTTGTAATATACATTACAGTTGACAAACTGAAATAAAACCCCACAGTTTAAACTATACAGTTACAAACATTTCTTTCAGAACTGATTGGGAGGCCAAGGCAGAAGGAGACTAGCGTAGGCAACACAGCAA	TCCATATGAATGAGGAAAAGTGCACATATACATTATACACACTCAAAACCATAACTATGTTAAGCCACCAGTTGTAATATACATTACAGTTGACAAACTTAAATAAAACCCCACAGTTTAAACTATACAGTTACAAACATTTCTTTCAGAACTGATTGGGAGGCCAAGGCAGAAGGAGACTAGCGTAGGCAACACAGCAA	chr1	95506891	95041335	95506792	95506991	95041236	95041435	1	No	No	0.0636563	0.539046		0.673117	0.666641	68.1788	87.0194	45.8923	58.0106	0.579758	0.567803	0.9115	0.704122	0.0849512	0.364567	77	84
libB_seq241662_[chr1:96336333-96336532]	TTATAGAAGTTTCATGAATATAGGCTGATACTGCCAATATTTGAAAACTACTTAAAAGTTTTTCTTTTAAAAAAAAATCTTTACTGGGACATAATTAACTTTCCATAAAATTTACCCACTTAAAATGTGCAATTTAATGGTTTTAGCAAATTCATGGGGTTGTGTAACCATCACCACCAGCTAAGCTTAGAACATTTTTA	TTATAGAAGTTTCATGAATATAGGCTGATACTGCCAATATTTGAAAACTACTTAAAAGTTTTTCTTTTAAAAAAAAATCTTTACTGGGACATAATTAACATTCCATAAAATTTACCCACTTAAAATGTGCAATTTAATGGTTTTAGCAAATTCATGGGGTTGTGTAACCATCACCACCAGCTAAGCTTAGAACATTTTTA	chr1	96336432	95870876	96336333	96336532	95870777	95870976	1	No	No	0.0140982	0.906175		0.665679	0.616538	83.4032	68.5351	55.5198	42.2545	0.57197	0.605432	0.929508	0.58473	0.543434	0.898954	62	51
libB_seq29409_[chr1:96340931-96341130]	CCACCATTTGTGTATTCTAGTTTTACATATTTAGATTATATATTTGACCTCATCAACAGTTACTGCCTTTTTAAATGAAAATGTTTGCAGATATTTTTCCTTTGTGTTCTGGCCACCAACATACAGATTACAGAGCATACAGAATTTCTCTAAGTTGTTTGAGACTAAAATAGTTTATTTGTGGAATACACTTGAAAAAC	CCACCATTTGTGTATTCTAGTTTTACATATTTAGATTATATATTTGACCTCATCAACAGTTACTGCCTTTTTAAATGAAAATGTTTGCAGATATTTTTCTTTTGTGTTCTGGCCACCAACATACAGATTACAGAGCATACAGAATTTCTCTAAGTTGTTTGAGACTAAAATAGTTTATTTGTGGAATACACTTGAAAAAC	chr1	96341030	95875474	96340931	96341130	95875375	95875574	1	No	No	-0.0597127	0.548878		1.12657	1.21928	99.7572	63.6457	112.384	77.6019	0.713148	0.0688346	0.318041	0.750303	0.025851	0.16734	65	56
libA_seq101977_[chr1:96379925-96380124]	TAGTGAACCTGAAAGTATAGCAATACAAACTTTGCAAAAATTAAGCACAGATAAAAAATATCCTGGAAAAAAAAGAGCTCTAATGATTGGTAAAACAATATCAAGCAATCTAATATAAATGCCATTAGATGCCCAGAAGAGAAGGAGACAGGGGAAAGAGAAGGGTCAGTCAAAGGTTATCTGAATGAATTATGGTTAAA	TAGTGAACCTGAAAGTATAGCAATACAAACTTTGCAAAAATTAAGCACAGATAAAAAATATCCTGGAAAAAAAAGAGCTCTAATGATTGGTAAAACAATTTCAAGCAATCTAATATAAATGCCATTAGATGCCCAGAAGAGAAGGAGACAGGGGAAAGAGAAGGGTCAGTCAAAGGTTATCTGAATGAATTATGGTTAAA	chr1	96380024	95914468	96379925	96380124	95914369	95914568	1	No	No	0.171636	0.114069		0.543564	0.745798	87.0064	73.0118	47.2935	54.452	0.413422	0.98729	1	0.51892	0.822715	1	72	73
libB_seq222206_[chr1:96384062-96384261]	ACAGAACAGATATGCAACCCAAAAGGGTCATCATTGAAACATTTACAGCCAAAATCATGTTTAAAGGTGAAAGAATAAAAGCTTTTGTTACTGAGATTAGGAACAAGGTAATGCTGTCCACACTCATTCATCATGTCTATTCATCATTGTTCTGGATATAATATCCAGTGCATTAAAATTTTTAAAAGAAGTCAAAATGA	ACAGAACAGATATGCAACCCAAAAGGGTCATCATTGAAACATTTACAGCCAAAATCATGTTTAAAGGTGAAAGAATAAAAGCTTTTGTTACTGAGATTAAGAACAAGGTAATGCTGTCCACACTCATTCATCATGTCTGTTCATCATTGTTCTGGATATAATATCCAGTGCATTAAAATTTTTAAAAGAAGTCAAAATGA	chr1	96384161	95918605	96384062	96384261	95918506	95918705	2	No	No	0.00968284	0.908901		0.674706	0.630233	135.048	161.317	91.1178	101.668	0.6556	0.220534	0.621848	0.491852	0.896466	1	104	116
libA_seq313308_[chr1:96384101-96384300]	CATTTACAGCCAAAATCATGTTTAAAGGTGAAAGAATAAAAGCTTTTGTTACTGAGATTAGGAACAAGGTAATGCTGTCCACACTCATTCATCATGTCTATTCATCATTGTTCTGGATATAATATCCAGTGCATTAAAATTTTTAAAAGAAGTCAAAATGACAAGAAAAAAATTAAAGCTACTCAAGTTGGAAAAGAAGC	CATTTACAGCCAAAATCATGTTTAAAGGTGAAAGAATAAAAGCTTTTGTTACTGAGATTAAGAACAAGGTAATGCTGTCCACACTCATTCATCATGTCTGTTCATCATTGTTCTGGATATAATATCCAGTGCATTAAAATTTTTAAAAGAAGTCAAAATGACAAGAAAAAAATTAAAGCTACTCAAGTTGGAAAAGAAGC	chr1	96384200	95918644	96384101	96384300	95918545	95918744	2	No	No	-0.117858	0.25795		0.636196	0.571749	90.1918	97.7386	57.3797	55.882	0.578768	0.572627	0.913997	0.517728	0.826531	1	95	88
libA_seq281440_[chr1:96392108-96392307]	TCTGTGGAACTCTAGGTAGTCTGTGCAGGGCAAAATAAAGTCTGTGATCATTCTGAAATACTATACTAAATTTCGTTTGTATAGTGTATCAGAATTTGTGTGTGAATGAGGAAGGATTGTGTGCTCAAAAGAGTTTATGAGCCAGTATCTTAGTAGGGCCTGCTACCATCTTGGTATTTTTTTGATAGGTCTACTAAAAG	TCTGTGGAACTCTAGGTAGTCTGTGCAGGGCAAAATAAAGTCTGTGATCATTCTGAAATACTATACTAAATTTCGTTTGTATAGTGTATCAGAATTTGTATGTGAATGAGGAAGGATTGTGTGCTCAAAAGAGTTTATGAGCCAGTATCTTAGTAGGGCCTGCTACCATCTTGGTATTTTTTTGATAGGTCTACTAAAAG	chr1	96392207	95926651	96392108	96392307	95926552	95926751	1	No	No	-0.0573367	0.543046		0.80121	0.807972	58.5424	59.1972	46.9048	47.8297	0.51258	0.842415	1	0.564211	0.641965	0.94753	110	101
libA_seq137463_[chr1:96393979-96394178]	TTGGTAGGACACTTCAAAAAATTTAATAATATGCTTTATGACATTATAAAAGGTGGCTGTACTAGGCAACATTACCTAAATGTAATTAATTATGGAGCACTTACTTGGAGGGTTGCAGGGAAAGGGACTTTGCTGGACCAGCATTTCATTGAAATGTCACTACATCCACTTCTACCTGCTTTTGCAAACTAAACTTTATA	TTGGTAGGACACTTCAAAAAATTTAATAATATGCTTTATGACATTATAAAAGGTGGCTGTACTAGGCAACATTACCTAAATGTAATTAATTATGGAGCATTTACTTGGAGGGTTGCAGGGAAAGGGACTTTGCTGGACCAGCATTTCATTGAAATGTCACTACATCCACTTCTACCTGCTTTTGCAAACTAAACTTTATA	chr1	96394078	95928522	96393979	96394178	95928423	95928622	1	No	No	-0.0208382	0.802392		0.701835	0.643574	126.818	138.518	89.0056	89.1469	0.714951	0.065918	0.309298	0.649307	0.244377	0.651679	118	112
libB_seq291963_[chr1:96400829-96401028]	GTTATTTTTTTCCTTGAGTATAATATTTATACATGAATTCTTTTTCAAAAAGCATCAAATGATCACACACTCTGCACTAAATACTGTATCAGGCACTGACGATACAAAGATAAATGAGATAAGATTCCTATCTCATCCTCAAGGAGTTCAGAGGATATGGAGGACTGACATGCTAAGTACAATATTATAGAATAAGTTAT	GTTATTTTTTTCCTTGAGTATAATATTTATACATGAATTCTTTTTCAAAAAGCATCAAATGATCACACACTCTGCACTAAATACTGTATCAGGCACTGATGATACAAAGATAAATGAGATAAGATTCCTATCTCATCCTCAAGGAGTTCAGAGGATATGGAGGACTGACATGCTAAGTACAATATTATAGAATAAGTTAT	chr1	96400928	95935372	96400829	96401028	95935273	95935472	1	No	No	-0.0341072	0.767404		0.499725	0.516481	69.3149	73.6929	34.6384	38.061	0.544051	0.730356	0.979302	0.569861	0.615468	0.933966	57	55
libB_seq188784_[chr1:96401462-96401661]	CACTGGTACTGCTAGGCTTCCAGTGAAGGCCCTGTGCTATATCACAACGTGGCAGAAAAGCAGAAATGGAAGCAGATCCACAGCAGAAACTCAGAATAGCCTTATTAAAACATTGTCAAAATAGCTAGGCTATTAGTCTAGCTCCTGAGTCCCCCCTCTTCCAGTGGGGGTGCACACTTAGAATTTGTGTCATCTTAATT	CACTGGTACTGCTAGGCTTCCAGTGAAGGCCCTGTGCTATATCACAACGTGGCAGAAAAGCAGAAATGGAAGCAGATCCACAGCAGAAACTCAGAATAGGCTTATTAAAACATTGTCAAAATAGCTAGGCTATTAGTCTAGCTCCTGAGTCCCCCCTCTTCCAGTGGGGGTGCACACTTAGAATTTGTGTCATCTTAATT	chr1	96401561	95936005	96401462	96401661	95935906	95936105	1	No	No	0.0215309	0.833724		0.671866	0.680782	100.75	99.2162	67.6906	67.5446	0.506713	0.859313	1	0.682333	0.135204	0.477621	93	79
libA_seq145723_[chr1:96491515-96491714]	TAACTCTAGGAATATTCTCCGTGAGTGGAAAAGTGAATCCTGAGAGGAGAACATATAGTCCTAGCACATTACTTGTCTCTTTAGTAATAATTATTAAATGGTCATAATACAAATGCAGCATATTTATTTACAATTTTAAGAAGCCATCTATAGGCTAGGCGCAGTGGCACATGCCTGTAATCCCAGCACTTTAGGAGGCC	TAACTCTAGGAATATTCTCCGTGAGTGGAAAAGTGAATCCTGAGAGGAGAACATATAGTCCTAGCACATTACTTGTCTCTTTAGTAATAATTATTAAATAGTCATAATACAAATGCAGCATATTTATTTACAATTTTAAGAAGCCATCTATAGGCTAGGCGCAGTGGCACATGCCTGTAATCCCAGCACTTTAGGAGGCC	chr1	96491614	96026058	96491515	96491714	96025959	96026158	1	No	No	-0.0566656	0.536375		0.62168	0.753548	117.814	99.4399	73.2427	74.9328	0.616475	0.387874	0.798316	0.598582	0.474959	0.858483	93	100
libA_seq45602_[chr1:96535732-96535931]	GATAGTAAATGTCATTCTTTTGTTTCCACATTTAGAATTTTCTTGACCATATCTTGTATGGCTGGTCTAGTGTTGAGGAATTCCTTCAACATTTGCTTGTCTGGGAAGGACTATTTCTCTCTTATTTATGAAAGTTAGTCTTGCTAGACATAGTATTGGCTGGTAGCTTTTTTCTTTGAGCACTTTGAACACATTATCCC	GATAGTAAATGTCATTCTTTTGTTTCCACATTTAGAATTTTCTTGACCATATCTTGTATGGCTGGTCTAGTGTTGAGGAATTCCTTCAACATTTGCTTGCCTGGGAAGGACTATTTCTCTCTTATTTATGAAAGTTAGTCTTGCTAGACATAGTATTGGCTGGTAGCTTTTTTCTTTGAGCACTTTGAACACATTATCCC	chr1	96535831	96070275	96535732	96535931	96070176	96070375	1	No	No	0.00757131	0.923349		0.545778	0.591694	152.834	130.962	83.4135	77.4896	0.640147	0.281425	0.69311	0.506932	0.858705	1	136	129
libA_seq65329_[chr1:96541616-96541815]	GACATTTATAATAACACCATCTCAATAGCGTGTGTGTGAAGATTTCTTCACTTACTGGAAAACTTGATTCTTTTTCTTGTTTTGTTCACAAATGGATATCAGGATGTATTATCTATAAAAGTGGACTGCCAGACTGAACAAGACTTTATTTTTTTCCTTACCATCTGCAGTTTCTGAGGTCATCAGAGAAGATTTGCCAG	GACATTTATAATAACACCATCTCAATAGCGTGTGTGTGAAGATTTCTTCACTTACTGGAAAACTTGATTCTTTTTCTTGTTTTGTTCACAAATGGATATTAGGATGTATTATCTATAAAAGTGGACTGCCAGACTGAACAAGACTTTATTTTTTTCCTTACCATCTGCAGTTTCTGAGGTCATCAGAGAAGATTTGCCAG	chr1	96541715	96076159	96541616	96541815	96076060	96076259	1	No	No	-0.00410094	0.964097		1.27642	1.28334	39.3501	35.4876	50.2274	45.5428	0.574581	0.592908	0.923894	0.548888	0.710165	0.972047	117	97
libB_seq57269_[chr1:96557961-96558160]	ATGGATATATTTGCATCTCTGATTATTTTTAAATCTCCTTCATTTCTGTTATACTTTGCTTTTCTAGTTTCTATCCTCTGTCTTTTATTCTCTGTGGTGTCTACTCTGTCATGTGCTAATAATTAGTCTCCATTTCTGAAATAATTGTATCTTACCTATTTCTTTCCTGAGCTCTGCCAGTAACTGCTTTGCCTCTTCCA	ATGGATATATTTGCATCTCTGATTATTTTTAAATCTCCTTCATTTCTGTTATACTTTGCTTTTCTAGTTTCTATCCTCTGTCTTTTATTCTCTGTGGTGACTACTCTGTCATGTGCTAATAATTAGTCTCCATTTCTGAAATAATTGTATCTTACCTATTTCTTTCCTGAGCTCTGCCAGTAACTGCTTTGCCTCTTCCA	chr1	96558060	96092504	96557961	96558160	96092405	96092604	1	No	No	-0.00758121	0.921221		0.923241	0.957203	133.898	105.138	123.62	100.638	0.57585	0.586783	0.920592	0.639962	0.282198	0.693758	128	116
libB_seq136753_[chr1:96558527-96558726]	TGTTGCTACAGAGATAGATAGATTTTTAAAGTATAGTGTTTCTTTCTTTCAGAACCTTATTTAATTCAGGAGTATTTAATCAGCAAGTCCTATACTTGCCTGGGTCCTTTATAGCTGCTTCCCTTCATGGGCAAAGGCCTTGCCTTCTAATATTATCTATGTATTAAATAATAGGTATTATTTATTTGTTCTTGCTGAAG	TGTTGCTACAGAGATAGATAGATTTTTAAAGTATAGTGTTTCTTTCTTTCAGAACCTTATTTAATTCAGGAGTATTTAATCAGCAAGTCCTATACTTGCGTGGGTCCTTTATAGCTGCTTCCCTTCATGGGCAAAGGCCTTGCCTTCTAATATTATCTATGTATTAAATAATAGGTATTATTTATTTGTTCTTACTGAAG	chr1	96558626	96093070	96558527	96558726	96092971	96093170	2	No	No	0.111269	0.26075		1.0747	1.06389	84.3636	61.4723	90.6654	65.3999	0.758165	0.0205176	0.143593	0.589877	0.518032	0.885684	108	78
libB_seq71847_[chr1:96558621-96558820]	CTTGCCTGGGTCCTTTATAGCTGCTTCCCTTCATGGGCAAAGGCCTTGCCTTCTAATATTATCTATGTATTAAATAATAGGTATTATTTATTTGTTCTTGCTGAAGTATTCTCAGATCTACCTTTGGGACCCACTGAGCACTTTTCCTGCTACACATTCTGGCTCTTCCTCCGTTTGATTCTCATTTGGTCTCAGTCTAG	CTTGCGTGGGTCCTTTATAGCTGCTTCCCTTCATGGGCAAAGGCCTTGCCTTCTAATATTATCTATGTATTAAATAATAGGTATTATTTATTTGTTCTTACTGAAGTATTCTCAGATCTACCTTTGGGACCCACTGAGCACTTTTCCTGCTACACATTCTGGCTCTTCCTCCGTTTGATTCTCATTTGGTCTCAGTCTAG	chr1	96558720	96093164	96558621	96558820	96093065	96093264	2	No	No	-0.0761643	0.400264		0.828853	0.867631	106.813	93.6843	88.5327	81.2835	0.627616	0.336106	0.752089	0.754242	0.0230493	0.155269	104	85
libB_seq134551_[chr1:96564661-96564860]	CACATAATACCTATTTGAAGGATTAAGTGTAAAACATAAAGAAAAGATGGCATATATTGTCCAATAAAACACCTTTAAATCAGAAGGGAAAATACAGTCACTTATAGTACACAATACTTCATCCAACATCAGCGCCTTCTGAAGTCAGCACCCCCACAGAATTCAGTGCCCATAAAATAGGTAGTGCTTAGTAATTTGCC	CACATAATACCTATTTGAAGGATTAAGTGTAAAACATAAAGAAAAGATGGCATATATTGTCCAATAAAACACCTTTAAATCAGAAGGGAAAATACAGTCGCTTATAGTACACAATACTTCATCCAACATCAGCGCCTTCTGAAGTCAGCACCCCCACAGAATTCAGTGCCCATAAAATAGGTAGTGCTTAGTAATTTGCC	chr1	96564760	96099204	96564661	96564860	96099105	96099304	1	No	No	-0.00898752	0.941781		0.581269	0.574333	64.6894	55.197	37.602	31.7015	0.814982	0.00299566	0.0348157	0.525506	0.800673	0.998899	49	53
libB_seq246654_[chr1:96579179-96579378]	ACGATATATTCCCTGCCCATGAGGACTTCACAGTCTGATAAAACAAACAGGTGAGTAAATGAACAATTGAGATGAGAGTGATAAGAAAAAATGGAGCAATGACAGACACATCATCAAATGTCAAATAAGCATAGGAAAGCAGATACACAGATGTCAAATAAGCATATGAAAAAGATGCTCCACATCTTGTCATATGTCAT	ACGATATATTCCCTGCCCATGAGGACTTCACAGTCTGATAAAACAAACAGGTGAGTAAATGAACAATTGAGATGAGAGTGATAAGAAAAAATGGAGCAACGACAGACACATCATCAAATGTCAAATAAGCATAGGAAAGCAGATACACAGATGTCAAATAAGCATATGAAAAAGATGCTCCACATCTTGTCATATGTCAT	chr1	96579278	96113722	96579179	96579378	96113623	96113822	1	No	No	0.207166	0.149058		0.768736	0.709802	36.8946	30.5487	28.3622	21.6835	0.408305	0.989232	1	0.837702	0.00122196	0.0169976	51	44
libB_seq192107_[chr1:96579986-96580185]	GCAGTTTTATTCATAATTGCCCAAACTTAGAAGCAACCAAGATGTCTTTCAGTAGGTAAATGCGTAAATAAACTTTGGTACATCCAGACAATGGAGTTCTGTTCAGCACTAAAAGCAAATGAGCTATCAAGCCAGGAAAAGACAAGGAAGAAACTTAAAGGCATATTACTAAGTGAAAGAAGCCAATCTGAAAAGGCTAT	GCAGTTTTATTCATAATTGCCCAAACTTAGAAGCAACCAAGATGTCTTTCAGTAGGTAAATGCGTAAATAAACTTTGGTACATCCAGACAATGGAGTTCGGTTCAGCACTAAAAGCAAATGAGCTATCAAGCCAGGAAAAGACAAGGAAGAAACTTAAAGGCATATTACTAAGTGAAAGAAGCCAATCTGAAAAGGCTAT	chr1	96580085	96114529	96579986	96580185	96114430	96114629	1	No	No	-0.034079	0.777816		0.584038	0.369907	97.8146	78.9987	57.1274	29.2222	0.668868	0.174886	0.551075	0.464131	0.945826	1	69	57
libB_seq321309_[chr1:96582912-96583111]	CTGTGAAACATTAAGAGTTTCAAAGTTGTGTGAATTATACAACTTTCTTATGTAATTTTGTAGTAATACATAAGAAATACTACAAAGAATATGTAGTATTCTTTCTCACATATTGCCTTTAAATAGCAAATGCTATATGTTATACTTGACCTCTAGCTGTAGACATGTAATTGTGCTGTTAAGAAAAAAGGAAACAATAA	CTGTGAAACATTAAGAGTTTCAAAGTTGTGTGAATTATACAACTTTCTTATGTAATTTTGTAGTAATACATAAGAAATACTACAAAGAATATGTAGTATCCTTTCTCACATATTGCCTTTAAATAGCAAATGCTATATGTTATACTTGACCTCTAGCTGTAGACATGTAATTGTGCTGTTAAGAAAAAAGGAAACAATAA	chr1	96583011	96117455	96582912	96583111	96117356	96117555	1	No	No	-0.160221	0.13315		0.749494	0.60345	87.6329	57.7796	65.6803	34.8671	0.533263	0.772699	0.992598	0.532016	0.777341	0.993815	66	50
libB_seq35117_[chr1:96589267-96589466]	GATTTTAAGGTGCTCTGAATCTTCTAGAAACATACAGTATACAGAGAAAAGACATACAAACAAATAATTATTTATAGTAAATATGTAATTTGTATAGTAAAAAATTTAACCTTGTATAAAAGAAATGTAGCTTTTGTCCTTGGCTTATGGGAGGTAGTCTCTAAGCCCTTGGAATGTCATGCCTGAGAGAAGTGTCTTTG	GATTTTAAGGTGCTCTGAATCTTCTAGAAACATACAGTATACAGAGAAAAGACATACAAACAAATAATTATTTATAGTAAATATGTAATTTGTATAGTACAAAATTTAACCTTGTATAAAAGAAATGTAGCTTTTGTCCTTGGCTTATGGGAGGTAGTCTCTAAGCCCTTGGAATGTCATGCCTGAGAGAAGTGTCTTTG	chr1	96589366	96123810	96589267	96589466	96123711	96123910	1	No	No	-0.2364	0.171222		0.828593	0.667709	53.8906	36.6566	44.6534	24.4759	0.798122	0.00555802	0.0553997	0.635355	0.301826	0.717787	34	26
libB_seq260405_[chr1:96594092-96594291]	TGTATACATGTTTAGGTGGCATCAGTATATATACAAAATGAGAAAACCCAAGGGGTGGAAACCACTCAAGAACAGCATATAGAAGTAGAGAAAATAATTGAGTCCAGATTTCTAAGAAACTCCAACATCTAAGGGCAATCAAAATAAATTATTGCTGTGCTTTAACACAACAACAATTTTGATTACTCACAATTCTGTGG	TGTATACATGTTTAGGTGGCATCAGTATATATACAAAATGAGAAAACCCAAGGGGTGGAAACCACTCAAGAACAGCATATAGAAGTAGAGAAAATAATTCAGTCCAGATTTCTAAGAAACTCCAACATCTAAGGGCAATCAAAATAAATTATTGCTGTGCTTTAACACAACAACAATTTTGATTACTCACAATTCTGTGG	chr1	96594191	96128635	96594092	96594291	96128536	96128735	1	No	No	-0.00512114	0.962929		0.56004	0.641801	99.0918	80.8822	55.4954	51.9103	0.509823	0.850516	1	0.550291	0.70418	0.970653	74	76
libA_seq119037_[chr1:96602494-96602693]	AAGCCAGAAAGCAATGAGAATACTTGGATATACACCAATCTTTGATCCTCTCATATACTACAATCCTTAATTGTTTTTAGGTGGGCACAATGTTGCCTTTGCAGGTTATGATCTCTGGTAGGAGATGTGGGTTGTCTCTTTCTTGGACAGCCAAGTGCAGAATATATGTATGGTGGTATAAAACCAAAGGCAGTTTGCCC	AAGCCAGAAAGCAATGAGAATACTTGGATATACACCAATCTTTGATCCTCTCATATACTACAATCCTTAATTGTTTTTAGGTGGGCACAATGTTGCCTTCGCAGGTTATGATCTCTGGTAGGAGATGTGGGTTGTCTCTTTCTTGGACAGCCAAGTGCAGAATATATGTATGGTGGTATAAAACCAAAGGCAGTTTGCCC	chr1	96602593	96137037	96602494	96602693	96136938	96137137	1	No	No	0.0619515	0.417837		0.649979	0.640934	159.269	151.292	103.522	96.9682	0.61759	0.382587	0.793614	0.555902	0.67969	0.962361	150	130
libA_seq245246_[chr1:97462330-97462529]	GGAGGGAGATTATTCAAGGAGAGAAAGTAGATGAAAAGGAGGATAAGGTCTCGTCTGGAGCCCTTCCGCATTCCAAAGTTCAGCATTTTGGAATTGGAAATTTTTCCTCCTTTTTCCTTTTCATTCATTTTAGAATAAACCTCTACAACATTTTACGAATTCCCCACAAATATCACAGCCATGGAATTAGAGCTCTCTAC	GGAGGGAGATTATTCAAGGAGAGAAAGTAGATGAAAAGGAGGATAAGGTCTCGTCTGGAGCCCTTCCGCATTCCAAAGTTCAGCATTTTGGAATTGGAACTTTTTCCTCCTTTTTCCTTTTCATTCATTTTAGAATAAACCTCTACAACATTTTACGAATTCCCCACAAATATCACAGCCATGGAATTAGAGCTCTCTAC	chr1	97462429	96996873	97462330	97462529	96996774	96996973	1	No	No	-0.0786272	0.416846		1.18215	1.04973	68.8847	57.5147	81.4322	60.375	0.714846	0.0660838	0.30982	0.657142	0.214903	0.613237	85	84
libB_seq113728_[chr1:97462475-97462674]	CAACATTTTACGAATTCCCCACAAATATCACAGCCATGGAATTAGAGCTCTCTACCTAAATCCTGACAGGCTTCTCCACTCACTTTCATTTCTGTCACTATTAGTGGAACGTGGAAAAATAAGTTACATAAACTTCCGTTGGCTTATGTCATTTTAGTCCAGGTCTCCATTGTCAGGTTAAAGGTTGAAGCAATTATCTG	CAACATTTTACGAATTCCCCACAAATATCACAGCCATGGAATTAGAGCTCTCTACCTAAATCCTGACAGGCTTCTCCACTCACTTTCATTTCTGTCACTGTTAGTGGAACGTGGAAAAATAAGTTACATAAACTTCCGTTGGCTTATGTCATTTTAGTCCAGGTCTCCATTGTCAGGTTAAAGGTTGAAGCAATTATCTG	chr1	97462574	96997018	97462475	97462674	96996919	96997118	1	No	No	0.0148829	0.932246		0.64458	0.572635	28.5038	40.7396	18.373	23.3289	0.497677	0.882853	1	0.588044	0.527092	0.890292	21	30
libA_seq58802_[chr1:97463446-97463645]	ATCTTAATGAGCTACAGATCCCAGGACAGGAGAGGAACAAAACGAAGCCGTGTGATAAGGTACATAGTGCCGTAATTGGACCAAGCTGAGGCAGCGGTGGTCCTCAACAGCAGCTGTGGGTACAAATGAAAGGGCTGTCAGTCGCAAATAATTTGCTATGTTTCAGTTTTCACTTTTGTCCATAGGGTAGGATGTCAGAA	ATCTTAATGAGCTACAGATCCCAGGACAGGAGAGGAACAAAACGAAGCCGTGTGATAAGGTACATAGTGCCGTAATTGGACCAAGCTGAGGCAGCGGTGTTCCTCAACAGCAGCTGTGGGTACAAATGAAAGGGCTGTCAGTCGCAAATAATTTGCTATGTTTCAGTTTTCACTTTTGTCCATAGGGTAGGATGTCAGAA	chr1	97463545	96997989	97463446	97463645	96997890	96998089	1	No	Yes	-0.0731216	0.365436	0.628358	1.13282	1.22882	59.8552	83.0919	67.805	102.105	1.01641	7.69465e-08	2.9327e-06	0.633779	0.308681	0.725177	122	148
libB_seq286192_[chr1:98536223-98536422]	TGCAGCTGACTGGTTTATGGTCCTCTCATTTCACTTACCTTGCAATCTGATCCAGATTGCCTCACCAACTGCTAGTAGCACACCTGACCAACCCATTGCTTTTCCAGTTCTTCCTAAGACATAGGCAACACTCCTTCCCTGTTGTTTTTACTGTTTATATCTCTTATCATTAGAAAACTTGTAAGTCCTGTTTAATATAT	TGCAGCTGACTGGTTTATGGTCCTCTCATTTCACTTACCTTGCAATCTGATCCAGATTGCCTCACCAACTGCTAGTAGCACACCTGACCAACCCATTGCCTTTCCAGTTCTTCCTAAGACATAGGCAACACTCCTTCCCTGTTGTTTTTACTGTTTATATCTCTTATCATTAGAAAACTTGTAAGTCCTGTTTAATATAT	chr1	98536322	98070766	98536223	98536422	98070667	98070866	1	No	No	0.0655521	0.392549		0.782715	0.822769	119.134	165.151	93.2481	135.881	0.605484	0.440988	0.836949	0.647562	0.251225	0.659893	110	132
libB_seq45044_[chr1:98540833-98541032]	TGCCTTGGAATGACTTGTTGCTTTATGACTTTGGGCCCCTCAGGCCAGGGAGCAGGTCTAGATCATCTGTGTCTTCCACATTCTCTAGGAACTCAATGAATGTTTGTTAGTTGAGTTACTGAACATATGAATGAGAATAGCATGGGGTACAAAAAGTAAAAGGCCTGAAAAAAGAAAAAAATGGAAAAGTTTTCAACTGA	TGCCTTGGAATGACTTGTTGCTTTATGACTTTGGGCCCCTCAGGCCAGGGAGCAGGTCTAGATCATCTGTGTCTTCCACATTCTCTAGGAACTCAATGAGTGTTTGTTAGTTGAGTTACTGAACATATGAATGAGAATAGCATGGGGTACAAAAAGTAAAAGGCCTGAAAAAAGAAAAAAATGGAAAAGTTTTCAACTGA	chr1	98540932	98075376	98540833	98541032	98075277	98075476	1	No	No	0.107054	0.331791		0.642834	0.685622	46.4091	48.4271	29.8333	33.2027	0.492116	0.895874	1	0.585933	0.537504	0.896188	57	65
libB_seq276409_[chr1:98544438-98544637]	TAGAGATGTCAGGGCAGAAATCAATGTAGGGGGTTAGGGACAAGCATTCAAGCCTCATGTATCTAGGCACTTTATAGACAGTATGTTATTTAAACTTCCCAACAATTCTATTAAATGGTATGTATTTTTACCTATTAGATTGTACCTATTTTTCAAATTAGAAAACAGGTTTGAGAAGGTTAGTAATTTATCCAAATTCA	TAGAGATGTCAGGGCAGAAATCAATGTAGGGGGTTAGGGACAAGCATTCAAGCCTCATGTATCTAGGCACTTTATAGACAGTATGTTATTTAAACTTCCGAACAATTCTATTAAATGGTATGTATTTTTACCTATTAGATTGTACCTATTTTTCAAATTAGAAAACAGGTTTGAGAAGGTTAGTAATTTATCCAAATTCA	chr1	98544537	98078981	98544438	98544637	98078882	98079081	1	No	No	-0.0544176	0.583286		0.683847	0.614338	103.324	116.33	70.6577	71.4661	0.709987	0.074186	0.333825	0.583554	0.549214	0.901886	75	74
libA_seq243614_[chr1:98546963-98547162]	AGTTGCATAGCATGCTAATATATGTATGCACTATAGTTTATGTTCAACTGTTCTCTATTGTAGGCCTCTTGTCTGTGTCCAACTTTTTGCTTTTATGAGCAGTGCCACAATGAAACGCTGGTATACTTGTCATTTTGTTCATGTGAAAGTATATCTAAGTCAGTTCCTAAAAGTGGGTTAAAGAAGAAAGAAAATTAATA	AGTTGCATAGCATGCTAATATATGTATGCACTATAGTTTATGTTCAACTGTTCTCTATTGTAGGCCTCTTGTCTGTGTCCAACTTTTTGCTTTTATGAGGAGTGCCACAATGAAACGCTGGTATACTTGTCATTTTGTTCATGTGAAAGTATATCTAAGTCAGTTCCTAAAAGTGGGTTAAAGAAGAAAGAAAATTAATA	chr1	98547062	98081506	98546963	98547162	98081407	98081606	1	No	No	0.0726313	0.365915		0.641784	0.744253	175.726	125.264	112.778	93.2284	0.580532	0.564022	0.909822	0.61241	0.40733	0.813378	123	91
libA_seq68757_[chr1:99066159-99066358]	TTCCAGAACATAATGCAGAATATAATGTATAACCCATCATCTACTGTTTCCAGCATTTGCTTCCTGGAAATTGAAATCTCCTAATGGATGTACAAATTGAGTAGTACCTGGTGCAGTAAGAGAAAAAGGGAAGAGATGAAATGATGATGTGATAAAAAAAAAGTCAAGGTTAGGGAAGGACACTGAGCATTGCTGCATAA	TTCCAGAACATAATGCAGAATATAATGTATAACCCATCATCTACTGTTTCCAGCATTTGCTTCCTGGAAATTGAAATCTCCTAATGGATGTACAAATTGTGTAGTACCTGGTGCAGTAAGAGAAAAAGGGAAGAGATGAAATGATGATGTGATAAAAAAAAAGTCAAGGTTAGGGAAGGACACTGAGCATTGCTGCATAA	chr1	99066258	98600702	99066159	99066358	98600603	98600802	1	No	No	-0.0335251	0.709529		1.08872	1.00292	75.4806	59.4913	82.177	59.6648	0.778571	0.0108264	0.0910609	0.541509	0.740679	0.982262	118	96
libB_seq203334_[chr1:99066328-99066527]	TTAGGGAAGGACACTGAGCATTGCTGCATAAAGTTCCACCTCATGTTCTGATGAGAATGACCTCTGAAAACTAGATACCATTTCTAAAGGCCATTAAAGTCTTTAATGCCTTCTTTTGGCCAATAATCCTTTTCTTATTCGGGATGTACAGCATATATACTATGAGTTTCTTCTTTTTAAAAAATTGCCTATATCCCTGG	TTAGGGAAGGACACTGAGCATTGCTGCATAAAGTTCCACCTCATGTTCTGATGAGAATGACCTCTGAAAACTAGATACCATTTCTAAAGGCCATTAAAGCCTTTAATGCCTTCTTTTGGCCAATAATCCTTTTCTTATTCGGGATGTACAGCATATATACTATGAGTTTCTTCTTTTTAAAAAATTGCCTATATCCCTGG	chr1	99066427	98600871	99066328	99066527	98600772	98600971	1	No	No	-0.0123208	0.883501		0.588999	0.643175	151.934	171.709	89.4893	110.439	0.532186	0.77671	0.99367	0.543893	0.731005	0.979503	111	133
libA_seq257658_[chr1:99069461-99069660]	CAGTTTTATTTACCACTTGGCTTTACAAGGCAAGGGTGTGGAATTTCTCAAGGTGTGCACACGTTCTTGTTCAGTTCTGCAAACCCCTTTCCTTAAGACCGCACTGAGTTCTTCTCTTGTCTTTATCATATCCGTAACACTAATGCATGCTTTGATATGTGTTGGAATAATGTAGTCCTTTTAACATTTTTAACTATCCC	CAGTTTTATTTACCACTTGGCTTTACAAGGCAAGGGTGTGGAATTTCTCAAGGTGTGCACACGTTCTTGTTCAGTTCTGCAAACCCCTTTCCTTAAGACTGCACTGAGTTCTTCTCTTGTCTTTATCATATCCGTAACACTAATGCATGCTTTGATATGTGTTGGAATAATGTAGTCCTTTTAACATTTTTAACTATCCC	chr1	99069560	98604004	99069461	99069660	98603905	98604104	1	No	No	-0.164846	0.0235374		0.680826	0.632246	177.062	165.797	120.548	104.824	0.751436	0.0250169	0.164099	0.559655	0.662851	0.954256	165	151
libB_seq250491_[chr1:99070070-99070269]	AAGGAAATGTTTTGAGATTAAATGACATCCTATCTAGGATTTGCTTCAGAAGAAAATCACAAGTGAGAGAGAAATATATATGAAATTTTATTGGCTATGAGTTGGTAATTGCTGAAAGTAGAAAATAAGTATGATAATTATACTAAAGAAAATGGTTTTAAAAACATCGTGCTTGTAGTTTTGTCTCTTTTAGTTCAATT	AAGGAAATGTTTTGAGATTAAATGACATCCTATCTAGGATTTGCTTCAGAAGAAAATCACAAGTGAGAGAGAAATATATATGAAATTTTATTGGCTATGGGTTGGTAATTGCTGAAAGTAGAAAATAAGTATGATAATTATACTAAAGAAAATGGTTTTAAAAACATCGTGCTTGTAGTTTTGTCTCTTTTAGTTCAATT	chr1	99070169	98604613	99070070	99070269	98604514	98604713	1	No	No	-0.145584	0.205339		1.11369	0.98738	75.0917	49.88	83.629	49.2505	0.686237	0.124953	0.457371	0.78642	0.0083371	0.0751972	69	44
libB_seq78915_[chr1:99073055-99073254]	GATACTTAATTCACACTTGATATAAAAACAAATTCCAAATAGATCAAAGACAGAAACCAAATAAAATACCATATGGAGATAGAGAAAAATAGGTCTCAATGATTTTCCTATTTAACAAAGCAATAAATTAGTTTCATAAATATTCATGAAGACATTATTGTTAAAACTTTTAAAAGATTCAGAAAATAATTTGAAAACAA	GATACTTAATTCACACTTGATATAAAAACAAATTCCAAATAGATCAAAGACAGAAACCAAATAAAATACCATATGGAGATAGAGAAAAATAGGTCTCAAAGATTTTCCTATTTAACAAAGCAATAAATTAGTTTCATAAATATTCATGAAGACATTATTGTTAAAACTTTTAAAAGATTCAGAAAATAATTTGAAAACAA	chr1	99073154	98607598	99073055	99073254	98607499	98607698	1	No	No	0.0882508	0.51182		0.570278	0.599501	56.5057	64.5237	32.224	38.682	0.41656	0.985954	1	0.700875	0.0913927	0.380652	44	47
libB_seq68782_[chr1:99074081-99074280]	AAAAAAATAATAAAGACAATTTGATTTGCATAAAGATTCATACATCTTAAGTACATTAAATGAAACTCAGCAACTTATTTTTAATTTTTCAAAATCGATAGGTTTTGTTTAAACAGGTATTCAATACCATTCAACAGCTACTTCTTATTTTTGAAATGCTTTTGAAGAAGTATGTATTAAAGAATATATTCTTAATATAA	AAAAAAATAATAAAGACAATTTGATTTGCATAAAGATTCATACATCTTAAGTACATTAAATGAAACTCAGCAACTTATTTTTAATTTTTCAAAATCGATTGGTTTTGTTTAAACAGGTATTCAATACCATTCAACAGCTACTTCTTATTTTTGAAATGCTTTTGAAGAAGTATGTATTAAAGAATATATTCTTAATATAA	chr1	99074180	98608624	99074081	99074280	98608525	98608724	1	No	No	-0.00731526	0.960206		0.735288	0.876879	56.9641	33.4173	41.885	29.3029	0.44536	0.967013	1	0.582463	0.554568	0.904607	37	45
libB_seq293562_[chr1:99078386-99078585]	AATGAAAGGCAAAAGCCACATCAGTTTCTCTCACTTGATCTGTCTGCAGTATTTCAATTCGTAAAGTACTAACATCAATTACTTTTTAAAAGCTATTCAGTTGTCAACTGTACTGACAAATAAAATCAGGCATAAATTATGAGTCACTGCTTTTGTAGACTAAATTGATTCTTTAGAACACTAATAAAGAAAACATTTAT	AATGAAAGGCAAAAGCCACATCAGTTTCTCTCACTTGATCTGTCTGCAGTATTTCAATTCGTAAAGTACTAACATCAATTACTTTTTAAAAGCTATTCACTTGTCAACTGTACTGACAAATAAAATCAGGCATAAATTATGAGTCACTGCTTTTGTAGACTAAATTGATTCTTTAGAACACTAATAAAGAAAACATTTAT	chr1	99078485	98612929	99078386	99078585	98612830	98613029	1	No	No	0.0503796	0.605202		0.605561	0.660222	91.8488	109.552	55.62	72.3289	0.706049	0.0812912	0.355215	0.595427	0.490562	0.868632	65	84
libA_seq279678_[chr1:99081870-99082069]	TGAGGGGAAGAAGGAATGTCACTGGCTGCAGGGGACAAGGAAAGGCATCTGATGCAGAGTATCTAATTGTTCTTCAGTCTTTGCATTCAGGAATCCCCAATCCCCAGGATGCGAACTTCTGCAGGTCTATGGCCTGTCAGAAATCAGGCCACACAGCACGAGGTGAGCAGTGGGGTAGCAAGCATGACCGCCTGAGCTCC	TGAGGGGAAGAAGGAATGTCACTGGCTGCAGGGGACAAGGAAAGGCATCTGATGCAGAGTATCTAATTGTTCTTCAGTCTTTGCATTCAGGAATCCCCAGTCCCCAGGATGCGAACTTCTGCAGGTCTATGGCCTGTCAGAAATCAGGCCACACAGCACGAGGTGAGCAGTGGGGTAGCAAGCATGACCGCCTGAGCTCC	chr1	99081969	98616413	99081870	99082069	98616314	98616513	1	No	No	0.00574963	0.948228		1.00076	0.911608	78.1548	102.087	78.2144	93.063	0.654975	0.222842	0.625377	0.724304	0.052297	0.268173	95	121
libB_seq211120_[chr1:99083117-99083316]	ACAACACCTCTCTCATTCTTAATCTTTTATGTTTTGGTTCTGTCTTTTCTCCTTTATGGTTTTCATGAGGAATTTATCTCCCTTGGTAATTTACAAACGTAGCTTTGCCTTTGTATTTGTTTTGGCTTTATCCTATTTTTTCTCTTAATTATTTCAGATTCTATTGTGTAATTTCTACCTCCTATTTTATTTTTTATTGT	ACAACACCTCTCTCATTCTTAATCTTTTATGTTTTGGTTCTGTCTTTTCTCCTTTATGGTTTTCATGAGGAATTTATCTCCCTTGGTAATTTACAAACGCAGCTTTGCCTTTGTATTTGTTTTGGCTTTATCCTATTTTTTCTCTTAATTATTTCAGATTCTATTGTGTAATTTCTACCTCCTATTTTATTTTTTATTGT	chr1	99083216	98617660	99083117	99083316	98617561	98617760	1	No	Yes	-0.0763687	0.380148	0.641086	1.07519	1.19551	111.628	72.5468	120.022	86.7308	0.695111	0.103709	0.412223	0.830957	0.00160696	0.0211986	107	101
libB_seq56643_[chr1:99091467-99091666]	CAAATTCAGTAGTAGGAAATAGACAATAAATAAGTAAACAAATGCTGAATTAAATAATTACACAGTTGTGATAACAACTATGTAGAAAACAAATAGGATAAAGTGATACAGGATAATGGGTAGAGGAATGGTTAACTCAGACAAGATGTTCAGGATTGATTTCACTTAGAAAACAACATTTTAAGCTGATGGTAGAGCTC	CAAATTCAGTAGTAGGAAATAGACAATAAATAAGTAAACAAATGCTGAATTAAATAATTACACAGTTGTGATAACAACTATGTAGAAAACAAATAGGATGAAGTGATACAGGATAATGGGTAGAGGAATGGTTAACTCAGACAAGATGTTCAGGATTGATTTCACTTAGAAAACAACATTTTAAGCTGATGGTAGAGCTC	chr1	99091566	98626010	99091467	99091666	98625911	98626110	1	No	No	0.00548483	0.960802		0.523086	0.6445	94.5451	81.2175	49.4553	52.3447	0.535779	0.763173	0.989027	0.417689	0.985445	1	65	73
libA_seq233082_[chr1:99091672-99091871]	TTGTTAGAAACTGAAAGAAGAGCAATGTGGCTAGGGCACAACGAGCAAGGGGAAGAGGAACAGGGTTAAATTGGAAGGGTTGTCAGTGTTCTTATCATTCAGGAAGTTGTAGGCCATGGCCAATGGTTTGAATTTTGCTGGACATGTCTATCCCCTCAACAATGTCACCATTATCTCTTCCTGGGCTATCCTCCCTACTT	TTGTTAGAAACTGAAAGAAGAGCAATGTGGCTAGGGCACAACGAGCAAGGGGAAGAGGAACAGGGTTAAATTGGAAGGGTTGTCAGTGTTCTTATCATTTAGGAAGTTGTAGGCCATGGCCAATGGTTTGAATTTTGCTGGACATGTCTATCCCCTCAACAATGTCACCATTATCTCTTCCTGGGCTATCCTCCCTACTT	chr1	99091771	98626215	99091672	99091871	98626116	98626315	1	No	No	-0.0920303	0.29276		0.850267	0.629423	104.346	117.53	88.7216	73.9761	0.76564	0.0163425	0.122738	0.465488	0.94395	1	106	102
libA_seq151017_[chr1:99093725-99093924]	TAACCCCCAGTCTTAACCCTCAGAATATATCATATTTGAAGATGAAGTTTTTAAACAGGTAATTAAATTAAAATCAGATCTTTAGGGTGGTGCCTAATCAAGATGATTGATGTCCTCATAAAATGAGGAAATTCAAACACAGGCTCAGAGGAAAGACTATGTGAAGACAAAGGGAGAAGATAAAGATGGCCATCTACAAG	TAACCCCCAGTCTTAACCCTCAGAATATATCATATTTGAAGATGAAGTTTTTAAACAGGTAATTAAATTAAAATCAGATCTTTAGGGTGGTGCCTAATCGAGATGATTGATGTCCTCATAAAATGAGGAAATTCAAACACAGGCTCAGAGGAAAGACTATGTGAAGACAAAGGGAGAAGATAAAGATGGCCATCTACAAG	chr1	99093824	98628268	99093725	99093924	98628169	98628368	1	No	No	0.00405792	0.975047		0.6978	0.744174	65.2368	72.6451	45.5223	54.0606	0.425699	0.981356	1	0.788152	0.00786099	0.0719717	65	74
libB_seq306676_[chr1:99096342-99096541]	CGTCTTCCATCCCTGTGAGAGTGATGTCTTAAGACAAACCAGTGCAGTTGCATCTTATGACTTGGGTTCTTTCTTTCCTCCGTTGCTTCACTGGAGGGAGAGAATGTGCTGATTATACTGAAATGTGTATTTTTGGACAGTCTCAAAATACTTTTAAGGAAGAATCAATTGAATCTTTTGGTGTATTAGATGATGGGGAT	CGTCTTCCATCCCTGTGAGAGTGATGTCTTAAGACAAACCAGTGCAGTTGCATCTTATGACTTGGGTTCTTTCTTTCCTCCGTTGCTTCACTGGAGGGAAAGAATGTGCTGATTATACTGAAATGTGTATTTTTGGACAGTCTCAAAATACTTTTAAGGAAGAATCAATTGAATCTTTTGGTGTATTAGATGATGGGGAT	chr1	99096441	98630885	99096342	99096541	98630786	98630985	1	No	No	-0.12193	0.213578		0.764756	0.710693	85.4824	102.394	65.3732	72.7705	0.732957	0.0417831	0.230936	0.511108	0.846775	1	84	92
libA_seq263240_[chr1:99767627-99767826]	GAACTCTTACTATGAGCCAGAAATTGTAATTTTAGAAAGATTTCTGAATTTTGTCTTTATGCCAACCAAACAGGAGGTGGGCAGGGACTACTATTACTAGTATAATTATAATGCTACAGATGAGGAAAGTGATTATTGCCAAAAGTAAGGTTAGTGAAAGCAAAAATTTAGTTAAAGGTTATATAACTTGCCCCACACCA	GAACTCTTACTATGAGCCAGAAATTGTAATTTTAGAAAGATTTCTGAATTTTGTCTTTATGCCAACCAAACAGGAGGTGGGCAGGGACTACTATTACTACTATAATTATAATGCTACAGATGAGGAAAGTGATTATTGCCAAAAGTAAGGTTAGTGAAAGCAAAAATTTAGTTAAAGGTTATATAACTTGCCCCACACCA	chr1	99767726	99302170	99767627	99767826	99302071	99302270	1	No	No	0.044974	0.629108		0.573409	0.645659	105.437	107.35	60.4583	69.3117	0.509395	0.851747	1	0.458399	0.95321	1	94	96
libA_seq36960_[chr1:101150064-101150263]	CTCAGGTTCTGAGGTGCAATGAAAGCTGACTGCTTCTCTAATTACTTCCTTACACCCTACACTCCTCCTTAAGGACTAAGGGGCCATTTCCTTTGCTAGTTTTAACTCTTTTCAGTGTGTTTACTCATTATTTGGTTAGAATATTTACTATATATATTTCACTTAGTGAATATAGTATATTACATATATTTCACTTAGTG	CTCAGGTTCTGAGGTGCAATGAAAGCTGACTGCTTCTCTAATTACTTCCTTACACCCTACACTCCTCCTTAAGGACTAAGGGGCCATTTCCTTTGCTAGCTTTAACTCTTTTCAGTGTGTTTACTCATTATTTGGTTAGAATATTTACTATATATATTTCACTTAGTGAATATAGTATATTACATATATTTCACTTAGTG	chr1	101150163	100684607	101150064	101150263	100684508	100684707	1	No	No	0.0439517	0.603044		0.614926	0.734505	143.789	106.053	88.4194	77.8965	0.471381	0.935203	1	0.555474	0.681587	0.962723	123	108
libA_seq255928_[chr1:101157210-101157409]	GGCCCATCAGGTGGGAGCAGGGCTAGGCATGTCTGAGCTCAGACTCTCCTTGGGCAGGGCTTGCAGCAGCTGCTTTGAGGGATAGAGGTGAGCTTCCCAGGTCAATGGAGTTGTGTACCTGGGAGAATTATGGATGCATCTGCTGAGTCATGCAGGTTGTCAGGGAAGTGGGGGAAAGCCAACAGTCACTGGCCTCACCC	GGCCCATCAGGTGGGAGCAGGGCTAGGCATGTCTGAGCTCAGACTCTCCTTGGGCAGGGCTTGCAGCAGCTGCTTTGAGGGATAGAGGTGAGCTTCCCACGTCAATGGAGTTGTGTACCTGGGAGAATTATGGATGCATCTGCTGAGTCATGCAGGTTGTCAGGGAAGTGGGGGAAAGCCAACAGTCACTGGCCTCACCC	chr1	101157309	100691753	101157210	101157409	100691654	100691853	1	No	No	-0.010549	0.860866		1.22302	1.08383	232.925	160.746	284.873	174.222	0.756984	0.0212536	0.146729	0.733493	0.0411931	0.228957	238	158
libB_seq223038_[chr1:101161587-101161786]	ATTACTCAAGAAATCTTTGCACATCCAATGTCCTAAAGAGTTTCCCTAGTGTTTTCTTTTAGCAGTTTCATAGTTTGAGGTCTTAGATTTAAGACTTCTATTTTTATTTGATTTTTATATATGGTGAAAGATAAGGGTGTAATTTCATTCTTCTGCTTATGAATATACATACAGTTTTCCCAGCACCATTTATTGAAGAC	ATTACTCAAGAAATCTTTGCACATCCAATGTCCTAAAGAGTTTCCCTAGTGTTTTCTTTTAGCAGTTTCATAGTTTGAGGTCTTAGATTTAAGACTTCTGTTTTTATTTGATTTTTATATATGGTGAAAGATAAGGGTGTAATTTCATTCTTCTGCTTACGAATATACATACAGTTTTCCCAGCACCATTTATTGAAGAC	chr1	101161686	100696130	101161587	101161786	100696031	100696230	2	No	Yes	0.137872	0.213937	0.497225	1.23389	1.21085	41.5638	51.065	51.285	61.8318	0.579535	0.568891	0.911905	0.835562	0.00133386	0.0182364	67	76
libB_seq234345_[chr1:101161647-101161846]	AGCAGTTTCATAGTTTGAGGTCTTAGATTTAAGACTTCTATTTTTATTTGATTTTTATATATGGTGAAAGATAAGGGTGTAATTTCATTCTTCTGCTTATGAATATACATACAGTTTTCCCAGCACCATTTATTGAAGACACTGTCCTTTCCCCAAAATATGTTTTCGGCACCTTTGTCAAAAATGAGTTCACTGTGGAT	AGCAGTTTCATAGTTTGAGGTCTTAGATTTAAGACTTCTGTTTTTATTTGATTTTTATATATGGTGAAAGATAAGGGTGTAATTTCATTCTTCTGCTTACGAATATACATACAGTTTTCCCAGCACCATTTATTGAAGACACTGTCCTTTCCCCAAAATATGTTTTCGGCACCTTTGTCAAAAATGAGTTCACTGTGGAT	chr1	101161746	100696190	101161647	101161846	100696091	100696290	2	No	No	0.00382153	0.972006		0.725057	0.845533	84.0337	80.452	60.9292	68.0248	0.716019	0.0642361	0.304767	0.844658	0.00091498	0.01345	65	68
libA_seq20072_[chr1:101196756-101196955]	TTCCCTAGAGATCCAGAAATCGAGATGAGTGGTGGCCTCGTGAATGGGAGCTCTGTCACTGTAAGCTGCAAGGTTCCTAGCGTGTACCCCCTTGACCGGTTGGAGATTGAATTACTTAAGGGGGAGACTATTCTGGAGAATATAGAGTTTTTGGAGGATACGGATATGAAATCTCTAGAGAACAAAAGTTTGGAAATGAC	TTCCCTAGAGATCCAGAAATCGAGATGAGTGGTGGCCTCGTGAATGGGAGCTCTGTCACTGTAAGCTGCAAGGTTCCTAGCGTGTACCCCCTTGACCGGCTGGAGATTGAATTACTTAAGGGGGAGACTATTCTGGAGAATATAGAGTTTTTGGAGGATACGGATATGAAATCTCTAGAGAACAAAAGTTTGGAAATGAC	chr1	101196855	100731299	101196756	101196955	100731200	100731399	1	No	No	0.155361	0.174825		0.805399	1.39093	46.9123	29.9452	37.7831	41.6515	0.752081	0.0245526	0.161997	0.678287	0.146419	0.500141	66	55
libB_seq140821_[chr1:104009919-104010118]	TCAAGTGGTAATGTGAGCTATGGGGAGCGGCTGTATATACAGATGAAGTTTTACCCACTCACCCACCACTCACTCACCTCCTGCTGTATGGCCCAGTTCCCAACAGGCCACAGACTGCTACTGGTCTGTGGCTTGGGGGTTGGGGACCCCGTGCTAATGGAATCATTTTTGGAACATAAGAAACCATATCTGAGTTGTCT	TCAAGTGGTAATGTGAGCTATGGGGAGCGGCTGTATATACAGATGAAGTTTTACCCACTCACCCACCACTCACTCACCTCCTGCTGTATGGCCCAGTTCACAACAGGCCACAGACTGCTACTGGTCTGTGGCTTGGGGGTTGGGGACCCCGTGCTAATGGAATCATTTTTGGAACATAAGAAACCATATCTGAGTTGTCT	chr1	104010018	103467396	104009919	104010118	103467297	103467496	1	No	No	0.0943845	0.115732		0.626425	0.75663	296.351	204.995	185.642	155.105	0.569667	0.616387	0.934598	0.682516	0.13471	0.476658	241	182
libB_seq284365_[chr1:104017539-104017738]	CTTTACTGTACATAATGGCTATAGTGTTTTCATTCATTGGGTTCCATGTATGAACACTTGCTCAGAACTAGAAACTGGACAAGAAATAGTGACTTTTGGCGGGTTTTAACCTCAGTTTCCTGAAAATTCTTCTTTAATTTTTTATAATATAAATTGTGCAATACCCATTCTGAACACTGTACAATAAAGTGGAACTCATT	CTTTACTGTACATAATGGCTATAGTGTTTTCATTCATTGGGTTCCATGTATGAACACTTGCTCAGAACTAGAAACTGGACAAGAAATAGTGACTTTTGGAGGGTTTTAACCTCAGTTTCCTGAAAATTCTTCTTTAATTTTTTATAATATAAATTGTGCAATACCCATTCTGAACACTGTACAATAAAGTGGAACTCATT	chr1	104017638	103475016	104017539	104017738	103474917	103475116	1	No	No	-0.0498295	0.685055		0.802069	0.588189	64.302	59.9553	51.5747	35.2651	0.648716	0.246683	0.654167	0.627957	0.334564	0.7505	50	42
libA_seq215378_[chr1:104021217-104021416]	TGTTGGCAGTATATGTAGGCAGGGGTGCAGTCTGTATTGAAAGAGATTATCTCTTAGGAGTGCAGTCATTATTGCCTACGAGTTCAAGAGAAGACATCATTGAAAATAAGTTGTTCTAAGTTTATACTATTCAATTCCTAGTAGTAAATTTACTAAGAGCAGAAAAGTAATGACAATTTATGAAATTATAATTATATCAC	TGTTGGCAGTATATGTAGGCAGGGGTGCAGTCTGTATTGAAAGAGATTATCTCTTAGGAGTGCAGTCATTATTGCCTACGAGTTCAAGAGAAGACATCACTGAAAATAAGTTGTTCTAAGTTTATACTATTCAATTCCTAGTAGTAAATTTACTAAGAGCAGAAAATTAATGACAATTTATGAAATTATAATTATATCAC	chr1	104021316	103478694	104021217	104021416	103478595	103478794	2	No	No	-0.0847625	0.427355		0.850648	0.648779	64.3372	93.305	54.7283	60.5343	0.566812	0.629844	0.94163	0.416111	0.986152	1	60	79
libB_seq238891_[chr1:104021284-104021483]	ATTATTGCCTACGAGTTCAAGAGAAGACATCATTGAAAATAAGTTGTTCTAAGTTTATACTATTCAATTCCTAGTAGTAAATTTACTAAGAGCAGAAAAGTAATGACAATTTATGAAATTATAATTATATCACATAAGCTATCATTACATTTTCTGCTTGCTCTAAGACTTGCATGAGTATCATTACCAGTGAAATACTT	ATTATTGCCTACGAGTTCAAGAGAAGACATCACTGAAAATAAGTTGTTCTAAGTTTATACTATTCAATTCCTAGTAGTAAATTTACTAAGAGCAGAAAATTAATGACAATTTATGAAATTATAATTATATCACATAAGCTATCATTACATTTTCTGCTTGCTCTAAGACTTGCATGAGTATCATTACCAGTGAAATACTT	chr1	104021383	103478761	104021284	104021483	103478662	103478861	2	No	Yes	0.368025	0.0120017	0.0860003	0.901147	1.16446	55.3113	64.4576	49.8436	75.0583	0.610221	0.41791	0.820838	1.44423	2.35751e-26	2.19218e-24	55	64
libB_seq201217_[chr1:104059849-104060048]	ACATAATTTCAAAAAGCAAAATTTCTGACAGTTTGTAATTTTTACAGAACAAAGTTTTTCAATGCTGTCACTGGAGTTAATTGACAAAAGAAATCATTTTATACTTTTACACCACTATAGCTTTTAGTATATTTTATTAAAGTTTAATTTTAATACCTTGGTTTTGATATGAGTCAGGAGCATCCCTCTCTTGTGACTGA	ACATAATTTCAAAAAGCAAAATTTCTGACAGTTTGTAATTTTTACAGAACAAAGTTTTTCAATGCTGTCACTGGAGTTAATTGACAAAAGAAATCATTTCATACTTTTACACCACTATAGCTTTTAGTATATTTTATTAAAGTTTAATTTTAATACCTTGGTTTTGATATGAGTCAGGAGCATCCCTCTCTTGTGACTGA	chr1	104059948	103517326	104059849	104060048	103517227	103517426	1	No	No	0.142009	0.192886		0.694558	0.915721	107.999	79.8811	75.0118	73.1488	0.753776	0.0233669	0.156908	0.725877	0.0502439	0.261232	80	63
libA_seq100098_[chr1:104059992-104060191]	TTAATTTTAATACCTTGGTTTTGATATGAGTCAGGAGCATCCCTCTCTTGTGACTGAATAAGGGGGAGATCAGAGGTACTTAGAGAGTTAAGTGAGGGAGAAATTGTCATTTTGTTCAGGCCACTTGTAAGTTAGTCCTAAGAAGTTTGAGATTTCCTGGAAAATAATTGACATCTAGACCAGCAAATCACTGTAGGTGG	TTAATTTTAATACCTTGGTTTTGATATGAGTCAGGAGCATCCCTCTCTTGTGACTGAATAAGGGGGAGATCAGAGGTACTTAGAGAGTTAAGTGAGGGAAAAATTGTCATTTTGTTCAGGCCACTTGTAAGTTAGTCCTAAGAAGTTTGAGATTTCCTGGAAAATAATTGACATCTAGACCAGCAAATCACTGTAGGTGG	chr1	104060091	103517469	104059992	104060191	103517370	103517569	1	No	No	-0.0346479	0.711076		0.736341	0.689923	109.743	97.8748	80.8084	67.526	0.60272	0.454554	0.845193	0.690051	0.115476	0.437712	103	92
libA_seq77740_[chr1:104060156-104060355]	TAATTGACATCTAGACCAGCAAATCACTGTAGGTGGTAGCTGGACTCTATGTGTATAGGGCCATACCCAAGAGGTTTATCTGTTGGGGTGAATGACTCAAAGGGGTTAGAGGCAGGAACTGAAGAAGAATCGTAAGAGGTCAACCAGCAAGTATATTACTGATATCATGAGACTATATGGCATAAATGCTGCAGGGCCCT	TAATTGACATCTAGACCAGCAAATCACTGTAGGTGGTAGCTGGACTCTATGTGTATAGGGCCATACCCAAGAGGTTTATCTGTTGGGGTGAATGACTCAGAGGGGTTAGAGGCAGGAACTGAAGAAGAATCGTAAGAGGTCAACCAGCAAGTATATTACTGATATCATGAGACTATATGGCATAAATGCTGCAGGGCCCT	chr1	104060255	103517633	104060156	104060355	103517534	103517733	1	No	No	-0.0522488	0.549112		0.774666	0.769474	110.833	120.926	85.8583	93.0497	0.790179	0.00733437	0.068165	0.576797	0.5822	0.91866	105	101
libA_seq291827_[chr1:104079628-104079827]	GATGAAGACATTGCTACACAGTCTGCAGATCAGGAAGGAAGAATTGTATGTGGGAGTTTTTAATGGTCTCATTTCATTGGCTATAACTCAGTTACAAGGGGAAATATAACTGCAGAGGAGCTTTGAAAATTTAGTTCAGCTGAGGGTAAAGGAAGAAGAGACAAATTTTGTCATCAGCTAGTGATCTGCCATACAAGGTG	GATGAAGACATTGCTACACAGTCTGCAGATCAGGAAGGAAGAATTGTATGTGGGAGTTTTTAATGGTCTCATTTCATTGGCTATAACTCAGTTACAAGGAGAAATATAACTGCAGAGGAGCTTTGAAAATTTAGTTCAGCTGAGGGTAAAGGAAGAAGAGACAAATTTTGTCATCAGCTAGTGATCTGCCATACAAGGTG	chr1	104079727	103537105	104079628	104079827	103537006	103537205	1	No	Yes	0.157616	0.116089	0.339934	0.970501	1.2643	50.9842	46.9229	49.4802	59.3247	0.541016	0.742656	0.982998	0.821079	0.0023721	0.0289139	80	89
libB_seq30671_[chr1:104099636-104099835]	ATGATTTTCAAGAAGAATAGAGTTCTCATCCCAAGTACTTAAGCTGCAAAATGTCCCACCCTATATTTTCTGAAAACAAACGGTATATAGAGCGTCCATATAAAAGCTAATAGGAAATCTTAAAGCGTGCGCGCGCGCACACACACACACACACACACATACATACATACATACATACACACAAAACATTGAATAAGCAT	ATGATTTTCAAGAAGAATAGAGTTCTCATCCCAAGTACTTAAGCTGCAAAATGTCCCACCCTATATTTTCTGAAAACAAACGGTATATAGAGCGTCCATTTAAAAGCTAATAGGAAATCTTAAAGCGTGCGCGCGCGCACACACACACACACACACACATACATACATACATACATACACACAAAACATTGAATAAGCAT	chr1	104099735	103557113	104099636	104099835	103557014	103557213	1	No	No	-0.0478814	0.715845		0.598845	0.550907	91.5521	54.6317	54.8255	30.097	0.462339	0.948228	1	0.64628	0.256321	0.665962	66	48
libB_seq255133_[chr1:104103084-104103283]	ATCTGTTTTTAAAAAATCTGTCTAAAAATGCATTTAGCAGAAACATTTAATCAATTTACATTGAATTTTTTTTACCCTATACCACAGGAATTAGGCACACTTTCTGTTTTGTTAATGATTAGCACTGATTATACCCATGCATATTCTCACAGTCCAAAGTTAATGCCTATGTCCATTGCCAAAGACAATAATGTGACCTT	ATCTGTTTTTAAAAAATCTGTCTAAAAATGCATTTAGCAGAAACATTTAATCAATTTACATTGAATTTTTTTTACCCTATACCACAGGAATTAGGCACATTTTCTGTTTTGTTAATGATTAGCACTGATTATACCCATGCATATTCTCACAGTCCAAAGTTAATGCCTATGTCCATTGCCAAAGACAATAATGTGACCTT	chr1	104103183	103560561	104103084	104103283	103560462	103560661	1	No	No	0.0964403	0.390564		0.600751	0.692092	81.9884	107.941	49.2546	74.7054	0.505946	0.861428	1	0.685224	0.127558	0.462634	51	81
libB_seq6802_[chr1:104103333-104103532]	GAAATTACTTCTGTATTTTTAATCCTCCAAGACATTATTTTTGCAGAATTTTTTCTACTGTTAATCTTTTAAAAATTAATCAGATTAAGCAGAACTCAGATTTTAAAATATTTTCATATAATATTTTATTTGATTTTTCTAACAATCCAATGAAAGGGAATATAAGACTGATTAGTAGGTAAGAGCTCACTGTGGAGTTA	GAAATTACTTCTGTATTTTTAATCCTCCAAGACATTATTTTTGCAGAATTTTTTCTACTGTTAATCTTTTAAAAATTAATCAGATTAAGCAGAACTCAGGTTTTAAAATATTTTCATATAATATTTTATTTGATTTTTCTAACAATCCAATGAAAGGGAATATAAGACTGATTAGTAGGTAAGAGCTCACTGTGGAGTTA	chr1	104103432	103560810	104103333	104103532	103560711	103560910	1	No	No	-0.0945466	0.455762		0.93754	0.789073	42.773	70.9245	40.1014	55.9646	0.804334	0.0044469	0.0471041	0.419118	0.984778	1	35	44
libB_seq80196_[chr1:104105781-104105980]	AATATAAATCTTTAGTGACTATTGCTTTGTCGTCAGGATATTATCAAATGTCCTATTTCATATTCTTAGGGAATTCCCAAGATATGTCATTTGGCACATTATAGTAACCGTTAGAGCTTTAGAGTAAAGGGAAGTTTTCTCTTTGTAGAGCATTCTAGGAAGTACAAAATATGGGCAATAATGCCGTATATTACTAATAA	AATATAAATCTTTAGTGACTATTGCTTTGTCGTCAGGATATTATCAAATGTCCTATTTCATATTCTTAGGGAATTCCCAAGATATGTCATTTGGCACATGATAGTAACCGTTAGAGCTTTAGAGTAAAGGGAAGTTTTCTCTTTGTAGAGCATTCTAGGAAGTACAAAATATGGGCAATAATGCCGTATATTACTAATAA	chr1	104105880	103563258	104105781	104105980	103563159	103563358	1	No	No	0.0661285	0.526767		0.66576	0.620817	60.8935	70.6924	40.5404	43.887	0.483724	0.913485	1	0.463285	0.946971	1	59	63
libB_seq221625_[chr1:104129543-104129742]	TTTTGCACAATAATTTTTTTGAGCAGAAAGCAATTAGCTCACTGACTTTCACCTTTCTAAAAGCAAGACATAAATTTCAATTTGTAAAGACGTCTCCCTCTAGTGTACTTGTAAGAAAACTACTCCATAGACAACTCTTAATAGCTGATGACTTATCTGCATAAGAAACTTTATTAAACAATCCTGATTTAGAATACATT	TTTTGCACAATAATTTTTTTGAGCAGAAAGCAATTAGCTCACTGACTTTCACCTTTCTAAAAGCAAGACATAAATTTCAATTTGTAAAGACGTCTCCCTTTAGTGTACTTGTAAGAAAACTACTCCATAGACAACTCTTAATAGCTGATGACTTATCTGCATAAGAAACTTTATTAAACAATCCTGATTTAGAATACATT	chr1	104129642	103587020	104129543	104129742	103586921	103587120	1	No	No	0.0638839	0.497045		0.665942	0.746425	125.096	114.255	83.3069	85.2827	0.544733	0.727554	0.978694	0.610029	0.418837	0.821698	102	88
libA_seq288636_[chr1:104303766-104303965]	ATACTTGGGTTATATCCTGGAAGGCCTCTATACATGAGTGAAGTTGGCACTTGCCCAGAGTGATCTTCAGTATCTGAAGTTTAGAGACTAGCCAGGCTACACCCAAGGGGAATGCAGGCTTGAAGATGGGTTGTTACCCATGCAGAAAAGGAGGGGAGTAGAAGGTGTCACTTGGTCTCCTTTCTCCTTTCAAAGTGACC	ATACTTGGGTTATATCCTGGAAGGCCTCTATACATGAGTGAAGTTGGCACTTGCCCAGAGTGATCTTCAGTATCTGAAGTTTAGAGACTAGCCAGGCTATACCCAAGGGGAATGCAGGCTTGAAGATGGGTTGTTACCCATGCAGAAAAGGAGGGGAGTAGAAGGTGTCACTTGGTCTCCTTTCTCCTTTCAAAGTGACC	chr1	104303865	103761243	104303766	104303965	103761144	103761343	1	No	No	0.0970336	0.341637		0.73185	0.806488	90.6682	67.8605	66.3555	54.7287	0.663744	0.191756	0.580089	0.704745	0.0837532	0.361206	107	83
libA_seq147940_[chr1:104319118-104319317]	GTCACTCCATGGTATTAATAGATTTTGGAAAATGAGGAGCTGTCTCTCACTGCACCTTGGGGATTTGGAGAAACATGTATTCTACAGCATGACCAACACGATGGGCAGAGCTTAATTTTACTAATAAGTGTTATATATCTGTACTATGGCACTTTGAAGAAATAGGTGCTCCTAGAGAAGGGCAGACTTGATGGTGGGCT	GTCACTCCATGGTATTAATAGATTTTGGAAAATGAGGAGCTGTCTCTCACTGCACCTTGGGGATTTGGAGAAACATGTATTCTACAGCATGACCAACACTATGGGCAGAGCTTAATTTTACTAATAAGTGTTATATATCTGTACTATGGCACTTTGAAGAAATAGGTGCTCCTAGAGAAGGGCAGACTTGATGGTGGGCT	chr1	104319217	103776595	104319118	104319317	103776496	103776695	1	No	No	0.0262075	0.77969		0.950639	0.846829	83.8192	78.5295	79.6819	66.5011	0.587687	0.528854	0.89149	0.612522	0.406792	0.812873	105	89
libA_seq185749_[chr1:104319410-104319609]	TACTGTCTTGAATTTCTCGTCTCCTATTTTTGACTCTAGTTTCTCCCATCCTTTAATAATGATTAAAATGGACATAAGGAAGATAAAGATTCAGAGCAATAAAAGGTAAGAGTGGCCAGGGCCCTCTGTTGCCACGTAAGTGGAAAAGCAGTGTTCTTCAAAAGAATTATGGAATGTGACAAATAGGGAAGAAGTGAGTG	TACTGTCTTGAATTTCTCGTCTCCTATTTTTGACTCTAGTTTCTCCCATCCTTTAATAATGATTAAAATGGACATAAGGAAGATAAAGATTCAGAGCAACAAAAGGTAAGAGTGGCCAGGGCCCTCTGTTGCCACGTAAGTGGAAAAGCAGTGTTCTTCAAAAGAATTATGGAATGTGACAAATAGGGAAGAAGTGAGTG	chr1	104319509	103776887	104319410	104319609	103776788	103776987	1	No	No	0.0728675	0.389511		0.771076	0.768343	87.9245	101.452	67.7964	77.9502	0.491138	0.898051	1	0.641646	0.275178	0.686066	93	103
libB_seq145692_[chr1:104321492-104321691]	GATTCAATAAAGAAAATTATTTTAGTAAGTTGTATAAATAATGATTGCATTTATTAGAAAGATCGATGTAGAGTGGAGTGATAGAAAGGTCACTGGAATGATAATTCAGAAACTCAAGTTGCACTCCTGGCTCTGATACTGACTGGCAGTATGGTCCTGGGAAAGTAATTTCACTTTGCATGCCTCTGGATGTTGGATTG	GATTCAATAAAGAAAATTATTTTAGTAAGTTGTATAAATAATGATTGCATTTATTAGAAAGATCGATGTAGAGTGGAGTGATAGAAAGGTCACTGGAATTATAATTCAGAAACTCAAGTTGCACTCCTGGCTCTGATACTGACTGGCAGTATGGTCCTGGGAAAGTAATTTCACTTTGCATGCCTCTGGATGTTGGATTG	chr1	104321591	103778969	104321492	104321691	103778870	103779069	1	No	No	0.0562658	0.676213		0.512275	0.528158	56.7234	78.1261	29.058	41.2629	0.525876	0.799389	0.998572	0.715197	0.0655271	0.308578	54	52
libB_seq98265_[chr1:104328123-104328322]	CAGAGTAGATGGTCAGCAATGTATAGCCAGAGCATAGAATTAACCAGAATGATTTCAATATGTGTATAACTGAGACATAAGTATGTGAGCCTCCATCTCAACGTTCAGCTCTGTCAATTTTGATATATAATATTCCATGTTGCATAATAACATTATTTGTAGAAAAATAATCAATTTAGTAATTAAAATTTATTTATGCT	CAGAGTAGATGGTCAGCAATGTATAGCCAGAGCATAGAATTAACCAGAATGATTTCAATATGTGTATAACTGAGACATAAGTATGTGAGCCTCCATCTCTACGTTCAGCTCTGTCAATTTTGATATATAATATTCCATGTTGCATAATAACATTATTTGTAGAAAAATAATCAATTTAGTAATTAAAATTTATTTATGCT	chr1	104328222	103785600	104328123	104328322	103785501	103785700	1	No	No	0.0631199	0.433817		0.78862	0.817874	140.254	197.232	110.607	161.311	0.765015	0.0166608	0.124474	0.652879	0.230679	0.635866	81	105
libA_seq124703_[chr1:104335281-104335480]	AATGTGGATGGCCTCTACGAACTTGGAGCAGCCCCTGCCTGACAGCCAGCATGGAGAAAGGGACCTCGGTCCTATTACTGAAAGAAACAGGATCCTCCCATATCCACATGAGCTTGGAAGAACCCTAAGCTCCAGAAGAGCATGTAGCCCAACTGAAACCTTGATTTCACCCTTGATTTGAGACCTTGAGCAGAAGGCCC	AATGTGGATGGCCTCTACGAACTTGGAGCAGCCCCTGCCTGACAGCCAGCATGGAGAAAGGGACCTCGGTCCTATTACTGAAAGAAACAGGATCCTCCCGTATCCACATGAGCTTGGAAGAACCCTAAGCTCCAGAAGAGCATGTAGCCCAACTGAAACCTTGATTTCACCCTTGATTTGAGACCTTGAGCAGAAGGCCC	chr1	104335380	103792758	104335281	104335480	103792659	103792858	1	No	No	-0.172566	0.105289		1.11893	0.806295	52.0027	39.3756	58.1876	31.7484	0.503322	0.868499	1	0.629087	0.329472	0.745669	97	72
libB_seq128828_[chr1:104337152-104337351]	AAAAAAAAAGAAGAAACCACATAGATGCTGGAACCATTTGCTGAGATGGTGCCATTTTGTTTCTATTTCCCTGCAAACTTGGAAAAGGGCAATAAATTCACTTTGGCCTTTAGGTGAAAGCAAAAGTAGCACAGATGCAAACAAGGCAAAATCACAAGTAGCATGGCCACGCCCTTTATCTACTATCATTCACGGGCACT	AAAAAAAAAGAAGAAACCACATAGATGCTGGAACCATTTGCTGAGATGGTGCCATTTTGTTTCTATTTCCCTGCAAACTTGGAAAAGGGCAATAAATTCGCTTTGGCCTTTAGGTGAAAGCAAAAGTAGCACAGATGCAAACAAGGCAAAATCACAAGTAGCATGGCCACGCCCTTTATCTACTATCATTCACGGGCACT	chr1	104337251	103794629	104337152	104337351	103794530	103794729	1	No	No	0.295128	0.0236577		0.839412	0.898245	36.9071	85.4444	30.9802	76.75	0.750534	0.0256786	0.166602	0.880703	0.000182748	0.00345491	33	69
libA_seq302517_[chr1:104337458-104337657]	CTAGTTTCTACCCCATTTCAGCTCTGTTTGGTAATTTTACATCCTGACCAAAATAATATTCCTATCCAAATTGGAATAATATTTCTAAGAAATACATCATATAAATGTTCACTTAAAATTTTATACATTTTTCTGATTACAAAAGCAATATCTGTTCACTTAAGAACATGTGTACAACGTAAAAAAGAATTCAGAAGTAA	CTAGTTTCTACCCCATTTCAGCTCTGTTTGGTAATTTTACATCCTGACCAAAATAATATTCCTATCCAAATTGGAATAATATTTCTAAGAAATACATCACATAAATGTTCACTTAAAATTTTATACATTTTTCTGATTACAAAAGCAATATCTGTTCACTTAAGAACATGTGTACAACGTAAAAAAGAATTCAGAAGTAA	chr1	104337557	103794935	104337458	104337657	103794836	103795035	1	No	No	0.0554284	0.556816		0.727846	0.849265	115.215	92.8329	83.8589	78.8398	0.659262	0.207299	0.601377	0.602481	0.455728	0.846178	84	80
libA_seq290707_[chr1:104338177-104338376]	GGGCATTTGGATTGGTTCCAAGTCTTTGCTATTGTATATACTGCTGCAATAAACATATGTGTGCATATGTTTTTATGGTAGAATGATGTATAATCTTTTGGGTACATATCCAATAATGGGATTGGTGGGTCAAAGATCCTTGAGGAATTGCTACACTGTCTTCCACAATGGTTGAACTAATTTACAGTCCCACCAACAGT	GGGCATTTGGATTGGTTCCAAGTCTTTGCTATTGTATATACTGCTGCAATAAACATATGTGTGCATATGTTTTTATGGTAGAATGATGTATAATCTTTTCGGTACATATCCAATAATGGGATTGGTGGGTCAAAGATCCTTGAGGAATTGCTACACTGTCTTCCACAATGGTTGAACTAATTTACAGTCCCACCAACAGT	chr1	104338276	103795654	104338177	104338376	103795555	103795754	1	No	No	0.194842	0.0545657		0.661073	0.61609	88.9917	127.998	58.83	78.8585	0.776026	0.0117617	0.0966219	0.559088	0.665417	0.955461	84	110
libB_seq293417_[chr1:104997769-104997968]	TAGGGGTATATACAGGGTTTAACATTCCTCTTTGGTGGAGTTGCAGCTACTTTTGCTGGAAAGCCCAGAAAGCCTTGGTATCTCGGTTTCCTGTATCTCCGTGTATGCCTGAGTGACTGCTCTGTCAAGACTCCATGTAGCTCTGTTAGACTGAAGGCCCTGGTGGAGTGGGTTCACGAAGAGATCTGACCTGAGGGTTG	TAGGGGTATATACAGGGTTTAACATTCCTCTTTGGTGGAGTTGCAGCTACTTTTGCTGGAAAGCCCAGAAAGCCTTGGTATCTCGGTTTCCTGTATCTCTGTGTATGCCTGAGTGACTGCTCTGTCAAGACTCCATGTAGCTCTGTTAGACTGAAGGCCCTGGTGGAGTGGGTTCACGAAGAGATCTGACCTGAGGGTTG	chr1	104997868	104455246	104997769	104997968	104455147	104455346	1	No	No	0.281469	0.0826328		0.710658	0.655573	22.4007	43.7663	15.9192	28.692	0.478705	0.922894	1	0.409995	0.988621	1	25	38
libA_seq2880_[chr1:104999322-104999521]	TAACAAGTTTGTTAAAGTGTTTACCATTGTTCTGATTTCCAAGCAAGCAGAAACTTTATTATACTAAAGGCAATTAATTTTAAAATGCTTCAAATTGCAGCTAATGAGCCTACAGGATTCATTACCAGTGAAGGTCACAGAACCAACTAGATCCCTGAATTTATCTTTATCTCTGGTTGTATGAATGACTAAGCTGAGTA	TAACAAGTTTGTTAAAGTGTTTACCATTGTTCTGATTTCCAAGCAAGCAGAAACTTTATTATACTAAAGGCAATTAATTTTAAAATGCTTCAAATTGCACCTAATGAGCCTACAGGATTCATTACCAGTGAAGGTCACAGAACCAACTAGATCCCTGAATTTATCTTTATCTCTGGTTGTATGAATGACTAAGCTGAGTA	chr1	104999421	104456799	104999322	104999521	104456700	104456899	1	No	No	-0.00357647	0.965639		1.02452	0.867905	99.9613	117.74	102.412	102.188	0.701306	0.0905165	0.37866	0.535915	0.762651	0.988868	114	122
libB_seq114312_[chr1:105001897-105002096]	GGACATGAAAAAATAAAGACAGAGATGGTAATTCACACCATAAAGATGAGAAAGGACAGAAATTGGGGAGTAGCTAGGAGAGTTCAAAGTTAAGTAATGCATTTTACTTTTGGTGTTTGTGTATAGTTTTTAGTATATTTCAAATATGAACAGACTTTTCAGCTGATAATGAAGGATCCAATGAAATGGAAGTGAAAGAT	GGACATGAAAAAATAAAGACAGAGATGGTAATTCACACCATAAAGATGAGAAAGGACAGAAATTGGGGAGTAGCTAGGAGAGTTCAAAGTTAAGTAATGAATTTTACTTTTGGTGTTTGTGTATAGTTTTTAGTATATTTCAAATATGAACAGACTTTTCAGCTGATAATGAAGGATCCAATGAAATGGAAGTGAAAGAT	chr1	105001996	104459374	105001897	105002096	104459275	104459474	1	No	Yes	0.100642	0.343796	0.616478	0.847492	1.09282	72.3998	59.4646	61.3583	64.9842	0.836462	0.00128572	0.0177141	0.5871	0.531751	0.893197	73	59
libA_seq31635_[chr1:105004499-105004698]	CCTAGCTTGTTACTATTAATGACTGCACAGGCATCAGATCTTAAGGTGACTTGTTTGGGAACCCCTTTTTCTTCTGTTCTGGTTAATACTTTACTTGTATCTTTCACGGGTCCCCACCAGTCCTCAGTTCTTAATCTTATTTCAAAAAACTGTGGTCATAGGAGGCTCAGACGGGTTGTAACACACATCAGGTTGGTCAT	CCTAGCTTGTTACTATTAATGACTGCACAGGCATCAGATCTTAAGGTGACTTGTTTGGGAACCCCTTTTTCTTCTGTTCTGGTTAATACTTTACTTGTAACTTTCACGGGTCCCCACCAGTCCTCAGTTCTTAATCTTATTTCAAAAAACTGTGGTCATAGGAGGCTCAGACGGGTTGTAACACACATCAGGTTGGTCAT	chr1	105004598	104461976	105004499	105004698	104461877	104462076	1	No	No	0.0213481	0.773417		0.819763	0.850383	148.715	165.582	121.911	140.808	0.58699	0.532296	0.893483	0.577207	0.580214	0.917387	122	170
libA_seq17509_[chr1:105004703-105004902]	TGTGCCACATACTTTATACTTCAGTGGCATTATATAAGCAAGTCCCTTTCAAAGTTCCTAGACATTCTTAATATCTATAAAACAGAAAGATTGTTTTAACTTGTTCCCTTACCTCAGTAACTTGATGAATACACTGGGTACAGTCCTCCCTGTGGGGAAAATCAGCTGAAGTTTTTATTGTACAAGTCCAAATTCTAAAG	TGTGCCACATACTTTATACTTCAGTGGCATTATATAAGCAAGTCCCTTTCAAAGTTCCTAGACATTCTTAATATCTATAAAACAGAAAGATTGTTTTAATTTGTTCCCTTACCTCAGTAACTTGATGAATACACTGGGTACAGTCCTCCCTGTGGGGAAAATCAGCTGAAGTTTTTATTGTACAAGTCCAAATTCTAAAG	chr1	105004802	104462180	105004703	105004902	104462081	104462280	1	No	No	-0.193002	0.0397632		0.648291	0.593089	103.196	115.831	66.9013	68.6979	0.653458	0.228498	0.632865	0.396187	0.992834	1	102	97
libA_seq115243_[chr1:105004834-105005033]	CACTGGGTACAGTCCTCCCTGTGGGGAAAATCAGCTGAAGTTTTTATTGTACAAGTCCAAATTCTAAAGAGAATGAGTCCCACAATGAGTTTCCTCGTGCTTTGGCGGTGGGTAGACAAGTGAGCTTCCGGGTGTGACTGGAGCAGGTCTTGTCGTCTTCTTCAGGATCACTTTGCAGGGATTTTCCGGGCTTGGTTTTA	CACTGGGTACAGTCCTCCCTGTGGGGAAAATCAGCTGAAGTTTTTATTGTACAAGTCCAAATTCTAAAGAGAATGAGTCCCACAATGAGTTTCCTCGTGTTTTGGCGGTGGGTAGACAAGTGAGCTTCCGGGTGTGACTGGAGCAGGTCTTGTCGTCTTCTTCAGGATCACTTTGCAGGGATTTTCCGGGCTTGGTTTTA	chr1	105004933	104462311	105004834	105005033	104462212	104462411	1	No	No	-0.0761752	0.490926		0.756168	1.07756	81.4359	51.8829	61.5793	55.907	0.598085	0.477415	0.860293	0.651126	0.237347	0.64388	75	58
libB_seq223545_[chr1:105005057-105005256]	GGTTTCAGGCGGCTGTGGTGGATCCAGGCCGGAATTCCTTCTACCTTCATGGCGGTGGGTGTGGTCAGGATGACACTCTGGGGTCCTTTCCACCGCGGCCGCAAAGGGGCTACATTCCAGTCTTTGATCCACACTCGATCACCTGGGGAGAAAGGGTGAACTGGGGAGAATAAGCTAACGGGGCATTTTTCATTTACCCA	GGTTTCAGGCGGCTGTGGTGGATCCAGGCCGGAATTCCTTCTACCTTCATGGCGGTGGGTGTGGTCAGGATGACACTCTGGGGTCCTTTCCACCGCGGCTGCAAAGGGGCTACATTCCAGTCTTTGATCCACACTCGATCACCTGGGGAGAAAGGGTGAACTGGGGAGAATAAGCTAACGGGGCATTTTTCATTTACCCA	chr1	105005156	104462534	105005057	105005256	104462435	104462634	1	No	No	-0.095775	0.196329		1.02577	0.90748	179.722	177.662	184.354	161.225	0.683183	0.132923	0.472901	0.820065	0.00246689	0.0298273	148	129
libB_seq100769_[chr1:105005481-105005680]	CTTTCCTTAAACTACTTTTGATAGTCCATTTGCTCCACCTTTCTGGAACTCTGAGGTCAGTAGGTGGCATGCAGTTTCCATGTGATCCCCAATACCTTCGGTGTCTTCTGTACCGAGTCAGCCACAAACACCAGCCTGTTGTGTGAGCCGATCTGTAAGGGCAGTCCAAATCTAGGGATGAAATCTTGGAGAAGCACACG	CTTTCCTTAAACTACTTTTGATAGTCCATTTGCTCCACCTTTCTGGAACTCTGAGGTCAGTAGGTGGCATGCAGTTTCCATGTGATCCCCAATACCTTCTGTGTCTTCTGTACCGAGTCAGCCACAAACACCAGCCTGTTGTGTGAGCCGATCTGTAAGGGCAGTCCAAATCTAGGGATGAAATCTTGGAGAAGCACACG	chr1	105005580	104462958	105005481	105005680	104462859	104463058	1	No	No	-0.0622283	0.568802		0.857122	0.65269	75.4343	101.862	64.6564	66.4845	0.877148	0.000216009	0.0039809	0.607337	0.431931	0.83111	72	91
libB_seq111520_[chr1:105006530-105006729]	AATAACAGTGTCCAAGGTTACCATTGCCTATCCAGCGCACCTCTCTCCTTGTGGGTTAATGAAGCTGCTTCCGTCCACATATAGCTCCCAGTCTACAAACGTCCAAGGTTGGTCCCGGAGGTTGGGTCTGCTAGAATAAACTGAGTCCAACACCTCTATACAGTTATGCTCAACTGGACTCTCTGATACCGGGAGCAAGG	AATAACAGTGTCCAAGGTTACCATTGCCTATCCAGCGCACCTCTCTCCTTGTGGGTTAATGAAGCTGCTTCCGTCCACATATAGCTCCCAGTCTACAAATGTCCAAGGTTGGTCCCGGAGGTTGGGTCTGCTAGAATAAACTGAGTCCAACACCTCTATACAGTTATGCTCAACTGGACTCTCTGATACCGGGAGCAAGG	chr1	105006629	104464007	105006530	105006729	104463908	104464107	1	No	No	0.0515041	0.591232		0.695768	0.867021	73.2728	96.5536	50.9809	83.714	0.554515	0.685819	0.964424	0.574182	0.594827	0.924564	68	84
libB_seq125541_[chr1:105006702-105006901]	ACTGGACTCTCTGATACCGGGAGCAAGGTGGTGGGGTTCAAAGTGTTGCAAACTTCAATGGTTATGCGGGGATTTTCACAGAGCAAGCTTTGGTATTTAGCCTGGCATTTGTTAGCCAATGATATCCTTTGGTATTCATTAAAGTTACCACAGCATGGGGGGCCTTTATGTTCAAGTTTTGCCCAAGGGTTAGTTTATCT	ACTGGACTCTCTGATACCGGGAGCAAGGTGGTGGGGTTCAAAGTGTTGCAAACTTCAATGGTTATGCGGGGATTTTCACAGAGCAAGCTTTGGTATTTAACCTGGCATTTGTTAGCCAATGATATCCTTTGGTATTCATTAAAGTTACCACAGCATGGGGGGCCTTTATGTTCAAGTTTTGCCCAAGGGTTAGTTTATCT	chr1	105006801	104464179	105006702	105006901	104464080	104464279	1	No	No	-0.0911063	0.536843		0.514829	0.595285	46.5332	78.8529	23.9567	46.94	0.508144	0.855311	1	0.524049	0.805688	1	31	53
libB_seq241775_[chr1:105007411-105007610]	TGGACACGTTATATCCACAGTCCTCTAGGTGCCGAAGCAGGGTGTCCATTCCTTTAGCGCATCCAACTGCCGTGGGGTGTCCCAGCAGAAGGTCATAAACGTTCTGGAGCAAGATGCAGCCTAGGTCTCTAGTGGGGAACTTTTGGAGGCCTGGAGGTCTCAAGCCAGTGCCTCCCCAAAGATGGTGGGGGAGTTCTTGA	TGGACACGTTATATCCACAGTCCTCTAGGTGCCGAAGCAGGGTGTCCATTCCTTTAGCGCATCCAACTGCCGTGGGGTGTCCCAGCAGAAGGTCATAAATGTTCTGGAGCAAGATGCAGCCTAGGTCTCTAGTGGGGAACTTTTGGAGGCCTGGAGGTCTCAAGCCAGTGCCTCCCCAAAGATGGTGGGGGAGTTCTTGA	chr1	105007510	104464888	105007411	105007610	104464789	104464988	1	No	No	0.00581712	0.922838		0.623148	0.609313	185.243	274.912	115.434	167.507	0.529091	0.788012	0.995741	0.539988	0.746754	0.984287	168	251
libB_seq312508_[chr1:105008520-105008719]	TGGGGGCACTTGAGCCGGGTCCCCTTCAGTCCAGCAACCACTCGGCCAGATTGAACAAGCTTCCTTCGTCCTTGTCTGGGGACTTTTGCTCCAAGCCACCTTGCTTTTCTTTTAGCTGAGGGCACTTATCTTTCCAATGTCCTATTTCTTTACAATAGGCACACTGGTTACATTGCAAGCATGGACAGTCAGACTGGGTA	TGGGGGCACTTGAGCCGGGTCCCCTTCAGTCCAGCAACCACTCGGCCAGATTGAACAAGCTTCCTTCGTCCTTGTCTGGGGACTTTTGCTCCAAGCCACGTTGCTTTTCTTTTAGCTGAGGGCACTTATCTTTCCAATGTCCTATTTCTTTACAATAGGCACACTGGTTACATTGCAAGCATGGACAGTCAGACTGGGTA	chr1	105008619	104465997	105008520	105008719	104465898	104466097	1	No	No	0.0490405	0.493397		1.04103	1.08392	92.4423	101.481	96.2355	109.997	0.526151	0.79843	0.998433	0.598557	0.475079	0.858631	175	172
libA_seq89319_[chr1:105008730-105008929]	AGCCCCCCTTCCCTTGTCCTTTTGGGGAGACCCCTCTAATAGCTGCAGCTAGTAGGTCAGCATTTTGTCGGGCTTGGCGTTCACCTTCTTTGCGGCTCTCTCTGCGGCTCGCTGCATCTCTGTTTACAAACACTTGGCTAGCTATTTCCAGTAATTGCGACACATTCATACCCACAAACCCAGCCTGTTTCTGCAGCTTT	AGCCCCCCTTCCCTTGTCCTTTTGGGGAGACCCCTCTAATAGCTGCAGCTAGTAGGTCAGCATTTTGTCGGGCTTGGCGTTCACCTTCTTTGCGGCTCTTTCTGCGGCTCGCTGCATCTCTGTTTACAAACACTTGGCTAGCTATTTCCAGTAATTGCGACACATTCATACCCACAAACCCAGCCTGTTTCTGCAGCTTT	chr1	105008829	104466207	105008730	105008929	104466108	104466307	1	No	No	-0.0166519	0.800718		0.641555	0.686147	253.086	145.259	162.369	99.6691	0.697316	0.0988616	0.400199	0.559333	0.664306	0.955046	218	147
libA_seq287968_[chr1:105011234-105011433]	ACAGAAGACAATGGGAGAGGTGGTCTCCTTCCTTACTCTCATTTTAAAATGTAGACAATAATTTCTATCTTAAAGTGTTCCTGTAATAAATAAATGAGATAAGGTTTTCAAAAATATGTAGTAGAGTATCTGGCAAAATGGAAGATGCTGAGCTAATGTGTTTCCTAGTTGACACACAAGCGAACAAAGTTCTTGCTTTA	ACAGAAGACAATGGGAGAGGTGGTCTCCTTCCTTACTCTCATTTTAAAATGTAGACAATAATTTCTATCTTAAAGTGTTCCTGTAATAAATAAATGAGACAAGGTTTTCAAAAATATGTAGTAGAGTATCTGGCAAAATGGAAGATGCTGAGCTAATGTGTTTCCTAGTTGACACACAAGCGAACAAAGTTCTTGCTTTA	chr1	105011333	104468711	105011234	105011433	104468612	104468811	1	No	No	0.0859745	0.31015		0.792406	1.02271	97.0064	92.2056	76.8685	94.2995	0.681226	0.138212	0.483461	0.685561	0.126688	0.46113	88	101
libB_seq97054_[chr1:105012050-105012249]	AAAAAAAAATTAGGAAAAAGATTACTTCAAAGTAATGAAATTGATAGAAAGCTAAACATCCTATCAAATCACCATACTTTTTGCACATTAGTTTATCTTCATGAAATTCATTTAACTTTATATCTGTCTCCAAAGTTATCATCTATACCTCCCCATTATTCTACTCTTGCCTCCAAAATAACAAAAATAACCAAGGAAAT	AAAAAAAAATTAGGAAAAAGATTACTTCAAAGTAATGAAATTGATAGAAAGCTAAACATCCTATCAAATCACCATACTTTTTGCACATTAGTTTATCTTAATGAAATTCATTTAACTTTATCTCTGTCTCCAAAGTTATCATCTATACCTCCCCATTATTCTACTCTTGCCTCCAAAATAACAAAAATAACCAAGGAAAT	chr1	105012149	104469527	105012050	105012249	104469428	104469627	2	No	No	-0.0308957	0.839237		0.747275	0.571065	89.4772	35.9817	66.8642	20.5479	0.783514	0.00919301	0.0808886	0.801409	0.00494263	0.0508825	62	24
libA_seq108831_[chr1:105012072-105012271]	TACTTCAAAGTAATGAAATTGATAGAAAGCTAAACATCCTATCAAATCACCATACTTTTTGCACATTAGTTTATCTTCATGAAATTCATTTAACTTTATATCTGTCTCCAAAGTTATCATCTATACCTCCCCATTATTCTACTCTTGCCTCCAAAATAACAAAAATAACCAAGGAAATAGTTCAAAACACCATATTTTAT	TACTTCAAAGTAATGAAATTGATAGAAAGCTAAACATCCTATCAAATCACCATACTTTTTGCACATTAGTTTATCTTAATGAAATTCATTTAACTTTATCTCTGTCTCCAAAGTTATCATCTATACCTCCCCATTATTCTACTCTTGCCTCCAAAATAACAAAAATAACCAAGGAAATAGTTCAAAACACCATATTTTAT	chr1	105012171	104469549	105012072	105012271	104469450	104469649	2	No	No	-0.152411	0.0778978		0.663529	0.575362	122.015	151.144	80.9606	86.9626	0.76358	0.0174134	0.128326	0.472272	0.933791	1	103	97
libA_seq320886_[chr1:105013495-105013694]	ATTGCAGCTGCTGTACCAGACAGAGCTTTATAACTTGAGCAAATTAATACATCTACTTGTGTCTGATAGACAGCTATTGATTTAATAAATATTTTTTTCATTGTTGCTTGGTTTTTGTTTGTTTTTCCCCATCAATAACTGTTAGTAAAGACTACCAGAAGTAGTTTACTTTCTTATGGCAAAGCCACCTTTACTATGCT	ATTGCAGCTGCTGTACCAGACAGAGCTTTATAACTTGAGCAAATTAATACATCTACTTGTGTCTGATAGACAGCTATTGATTTAATAAATATTTTTTTCTTTGTTGCTTGGTTTTTGTTTGTTTTTCCCCATCAATAACTGTTAGTAAAGACTACCAGAAGTAGTTTACTTTCTTATGGCAAAGCCACCTTTACTATGCT	chr1	105013594	104470972	105013495	105013694	104470873	104471072	1	No	No	0.194471	0.00562582		0.642925	0.714155	179.377	148.894	115.326	106.333	0.541383	0.741186	0.982343	0.647605	0.251058	0.659773	171	132
libA_seq99646_[chr1:105014014-105014213]	ACCAAAAAAGAGGCACAATGCCTAGTGGACCTCTTTGGATTTTGGAGGCAACATATTCCTTGTTTTCTATGTTACTCCTGTGCATTTAGTGACTTACACAAAAAGGTGCTAAATTTGAATGGGGCTGAAAACAAGAGAAGACTCTCCAATAGGTAAATCTGCTATGAAAGCTGCTCTGCTACTTGGACCACACAATCACA	ACCAAAAAAGAGGCACAATGCCTAGTGGACCTCTTTGGATTTTGGAGGCAACATATTCCTTGTTTTCTATGTTACTCCTGTGCATTTAGTGACTTACACTAAAAGGTGCTAAATTTGAATGGGGCTGAAAACAAGAGAAGACTCTCCAATAGGTAAATCTGCTATGAAAGCTGCTCTGCTACTTGGACCACACAATCACA	chr1	105014113	104471491	105014014	105014213	104471392	104471591	1	No	No	-0.00842153	0.925437		0.796623	0.686637	65.8913	96.7263	52.4905	66.4159	0.590189	0.516487	0.88495	0.460569	0.950515	1	96	108
libB_seq300374_[chr1:105014243-105014442]	GCAGACAGGGATAAAATTAGAAACTTTTGTCTGGTCAGTATATGTAAATCACAGCACAGGACCTTACACTTTTGGAGTAAAGGCCTGACATCCTCCAGAGATAACTATTCTCCTTTTGAGAAACAGCATTTGGCCTGCTCTTGAGCTTTGATTCAGACTGAATGCATAGGCCACCAAGCTACCATGCAACCTGAGCTGCC	GCAGACAGGGATAAAATTAGAAACTTTTGTCTGGTCAGTATATGTAAATCACAGCACAGGACCTTACACTTTTGGAGTAAAGGCCTGACATCCTCCAGATATAACTATTCTCCTTTTGAGAAACAGCATTAGGCCTGCTCTTGAGCTTTGATTCAGACTGAATGCATAGGCCACCAAGCTACCATGCAACCTGAGCTGCC	chr1	105014342	104471720	105014243	105014442	104471621	104471820	2	No	No	0.10094	0.251862		0.541744	0.618697	162.138	99.8538	87.8372	61.7793	0.479459	0.921533	1	0.590124	0.516808	0.885128	109	81
libB_seq80745_[chr1:105014274-105014473]	TGGTCAGTATATGTAAATCACAGCACAGGACCTTACACTTTTGGAGTAAAGGCCTGACATCCTCCAGAGATAACTATTCTCCTTTTGAGAAACAGCATTTGGCCTGCTCTTGAGCTTTGATTCAGACTGAATGCATAGGCCACCAAGCTACCATGCAACCTGAGCTGCCCTTCATAAACTGGCTGTTATCTGACCTGCCA	TGGTCAGTATATGTAAATCACAGCACAGGACCTTACACTTTTGGAGTAAAGGCCTGACATCCTCCAGATATAACTATTCTCCTTTTGAGAAACAGCATTAGGCCTGCTCTTGAGCTTTGATTCAGACTGAATGCATAGGCCACCAAGCTACCATGCAACCTGAGCTGCCCTTCATAAACTGGCTGTTATCTGACCTGCCA	chr1	105014373	104471751	105014274	105014473	104471652	104471851	2	No	No	-0.105061	0.183364		0.734784	0.632909	178.575	136.363	131.214	86.3056	0.573878	0.596288	0.92523	0.516016	0.831924	1	143	116
libB_seq93137_[chr1:105014641-105014840]	ATATATAGTTTTATGTGAAGATTTTTATAATCATTAGACAGAGGAAGAGAAGACCCAGAACTGGCTTAAAAGCAGTTCTGAAAAATATGCCTGCCCCACCCAAAAGTAGAAAATTGCAGCATTGTACCCCTTTTTCAGGACATCCCTGAAGGACAGTGGTGAAGCCAAATCCTCCTCCTAGTGAGAAGGACTTCAGGAAT	ATATATAGTTTTATGTGAAGATTTTTATAATCATTAGACAGAGGAAGAGAAGACCCAGAACTGGCTTAAAAGCAGTTCTGAAAAATATGCCTGCCCCACACAAAAGTAGAAAATTGCAGCATTGTACCCCTTTTTCAGGACATCCCTGAAGGACAGTGGTGAAGCCAAATCCTCCTCCTAGTGAGAAGGACTTCAGGAAT	chr1	105014740	104472118	105014641	105014840	104472019	104472218	1	No	No	0.264487	0.0297418		1.02827	1.07015	32.1421	33.5637	33.0509	35.9184	0.526816	0.796099	0.997771	0.655629	0.220428	0.621794	57	52
libB_seq160651_[chr1:105015598-105015797]	TCTTACCATGTTCTTCAACGTCCTGAAGCAGTTGACTTGATAAAATGGTAGAATAGCCTTTTGAATACTCAGTTACAGTACTAGCTAGATAGCAAAAATTTGTAGGGCTGGAGTGAGGTTCTTCAAAAAGCTGTATGTGCTCTGAACCAGAATCCAAAATGTTTCTTCCATAGCTGATTCAAGGGCCCAGAAATCGAGTG	TCTTACCATGTTCTTCAACGTCCTGAAGCAGTTGACTTGATAAAATGGTAGAATAGCCTTTTGAATACTCAGTTACAGTACTAGCTAGATAGCAAAAATCTGTAGGGCTGGAGTGAGGTTCTTCAAAAAGCTGTATGTGCTCTGAACCAGAATCCAAAATGTTTCTTCCATAGCTGATTCAAGGGCCCAGAAATCGAGTG	chr1	105015697	104473075	105015598	105015797	104472976	104473175	1	No	No	-0.0768365	0.491383		0.855916	0.857686	35.2961	65.5507	30.2105	56.2219	0.593377	0.500708	0.87557	0.470466	0.936626	1	59	85
libA_seq182096_[chr1:105015846-105016045]	ACAACATGTTTTCTTTCTGATTCCATGATTTAATGGTCTGCTGGTCTAGAGGTTTTAGTTCTGGAGAGAGGAATATTTTCACCAGCAGGAACAGTAACAATTCGATTGAACTGGAAGTTAAGACCGCCACATGACTTTGGGCTCCTCGTGTCTCTGAATCAACAGGAAAGGCATTACTGTGCTGGCTGGGGTGATTGGTC	ACAACATGTTTTCTTTCTGATTCCATGATTTAATGGTCTGCTGGTCTAGAGGTTTTAGTTCTGGAGAGAGGAATATTTTCACCAGCAGGAACAGTAACAGTTCGATTGAACTGGAAGTTAAGACCGCCACATGACTTTGGGCTCCTCATGTCTCTGAATCAACAGGAAAGGCATTACTGTGCTGGCTGGGGTGATTGGTC	chr1	105015945	104473323	105015846	105016045	104473224	104473423	2	No	Yes	-0.192449	0.0594478	0.239461	1.10317	1.1122	79.0749	67.4264	87.2331	74.9917	0.985295	5.81696e-07	1.92195e-05	0.648202	0.248704	0.656229	91	97
libA_seq61651_[chr1:105015894-105016093]	GAGGTTTTAGTTCTGGAGAGAGGAATATTTTCACCAGCAGGAACAGTAACAATTCGATTGAACTGGAAGTTAAGACCGCCACATGACTTTGGGCTCCTCGTGTCTCTGAATCAACAGGAAAGGCATTACTGTGCTGGCTGGGGTGATTGGTCCTGACTACCAAGGGGAAATTAGACTACTGTTTCACAATGGAGGTAAGA	GAGGTTTTAGTTCTGGAGAGAGGAATATTTTCACCAGCAGGAACAGTAACAGTTCGATTGAACTGGAAGTTAAGACCGCCACATGACTTTGGGCTCCTCATGTCTCTGAATCAACAGGAAAGGCATTACTGTGCTGGCTGGGGTGATTGGTCCTGACTACCAAGGGGAAATTAGACTACTGTTTCACAATGGAGGTAAGA	chr1	105015993	104473371	105015894	105016093	104473272	104473471	2	No	No	-0.143887	0.260729		0.970255	1.12243	36.3802	32.5719	35.2981	36.5596	0.616586	0.38735	0.797813	0.570659	0.611681	0.932793	54	67
libB_seq99683_[chr1:105017463-105017662]	ACTTTAGTTTGCCTGTCTCCTGAAGTATAATCTGCTCTCAAATTCCAAACATTTGTTTTATATTTCTTTACCTTGGACTATGCTGCATTATAATGATTTTTTCCCCTGCTCTTTTCCATTTCTTCCATTCCTTCTCTGTATACAACCAATGACTACACCAAAATTAATTAGTATCTGAATTTTGAGGGGATGTGGTGCAA	ACTTTAGTTTGCCTGTCTCCTGAAGTATAATCTGCTCTCAAATTCCAAACATTTGTTTTATATTTCTTTACCTTGGACTATGCTGCATTATAATGATTTCTTCCCCTGCTCTTTTCCATTTCTTCCATTCCTTCTCTGTATACAACCAATGACTACACCAAAATTAATTAGTATCTGAATTTTGAGGGGATGTGGTGCAA	chr1	105017562	104474940	105017463	105017662	104474841	104475040	1	No	No	0.0942418	0.44163		0.804962	1.015	42.8131	56.1806	34.4629	57.0232	0.563911	0.643353	0.948352	0.677855	0.14765	0.502699	52	71
libB_seq22683_[chr1:105017917-105018116]	TTTCAGAAAAATGTAAGTCTAGATGCAAATTTGTAGCAGATGAGATCACTGTGATAAGAACTACATGGCTTATCAATGTCCTTTCATTCAAAAGTTATTAGCATTTCATTACTTTGTAACTCATTAGCATCTCCAAATCATATAATAATTCCAGAAGATATAAACTAGAAGTTGACTTGTGATTAATTTTTGAAACATAG	TTTCAGAAAAATGTAAGTCTAGATGCAAATTTGTAGCAGATGAGATCACTGTGATAAGAACTACATGGCTTATCAATGTCCTTTCATTCAAAAGTTATTTGCATTTCATTACTTTGTAACTCATTAGCATCTCCAAATCATATAATAATTCCAGAAGATATAAACTAGAAGTTGACTTGTGATTAATTTTTGAAACATAG	chr1	105018016	104475394	105017917	105018116	104475295	104475494	1	No	No	0.0624253	0.445021		0.851999	0.877445	116.583	135.328	99.3286	118.743	0.631375	0.319264	0.73625	0.605447	0.441169	0.837033	101	121
libA_seq64353_[chr1:105018340-105018539]	ATCATCATAATTTGAGCATCCAGTTTGAATGTGCAACTGTTTTTTTCAATAGCTAGGAACATGTTTGTCCCTTTATCAGATAATGTGCTTATTACAAATGTTCTATGTGCTTACAATGCTCTCATAAATTCAAAAAAATTCCAAACAACTTGAAAATGTGGTTCCAGTACTGAATATACAATTTTTTTTAATGATTGGGG	ATCATCATAATTTGAGCATCCAGTTTGAATGTGCAACTGTTTTTTTCAATAGCTAGGAACATGTTTGTCCCTTTATCAGATAATGTGCTTATTACAAATTTTCTATGTGCTTACAATGCTCTCATAAATTCAAAAAAATTCCAAACAACTTGAAAATGTGGTTCCAGTACTGAATATACAATTTTTTTTAATGATTGGGG	chr1	105018439	104475817	105018340	105018539	104475718	104475917	1	No	No	0.0257526	0.752436		0.852108	0.776968	138.766	126.372	118.244	98.1867	0.539149	0.750075	0.985146	0.737959	0.0365327	0.211498	106	97
libB_seq99422_[chr1:105018684-105018883]	GGGAAATGTGGGGATGAGACGTGACTACAAGAATGTCCTTTTGGCTCATTAATTATAAAACTCCAATTTTCATTTGAAGAATTAACTTACAACGAGCTAATTCACTCACTCATTTATTCATTTATTCAACACATATTTTGGAGTACAAATAATGAATAAACACAGTGCTAGATAATGTAAATGCCATAGCGAAAAATGGA	GGGAAATGTGGGGATGAGACGTGACTACAAGAATGTCCTTTTGGCTCATTAATTATAAAACTCCAATTTTCATTTGAAGAATTAACTTACAACGAGCTAGTTCACTCACTCATTTATTCATTTATTCAACACATATTTTGGAGTACAAATAATGAATAAACACAGTGCTAGATAATGTAAATGCCATAGCGAAAAATGGA	chr1	105018783	104476161	105018684	105018883	104476062	104476261	1	No	No	-0.237823	0.0253533		0.787511	0.648118	80.6321	91.7462	63.4986	59.4623	0.585168	0.541273	0.897991	0.520824	0.816508	1	65	59
libB_seq60309_[chr1:105018865-105019064]	TGCCATAGCGAAAAATGGATGAGCTAAAAATGATTCATGCCTCATGGGCTTCATTCCAAAAAGAGAGACACAGGGAACACTTATACAACTAATTACATGGTGATAAGAAAAATGAAAAAGTACAGAAAGCTGTGACAGCATTAGAAAAGAGCCCTGATGTGGTCTGTGAAAGAAAGGGAGGTTTCTTTGTGGTAGTATTA	TGCCATAGCGAAAAATGGATGAGCTAAAAATGATTCATGCCTCATGGGCTTCATTCCAAAAAGAGAGACACAGGGAACACTTATACAACTAATTACATGATGATAAGAAAAATGAAAAAGTACAGAAAGCTGTGACAGCATTAGAAAAGAGCCCTGATGTGGTCTGTGAAAGAAAGGGAGGTTTCTTTGTGGTAGTATTA	chr1	105018964	104476342	105018865	105019064	104476243	104476442	1	No	No	0.240235	0.00482152		0.520513	0.604926	124.227	141.256	64.6616	85.4492	0.468418	0.939725	1	0.545461	0.724543	0.977767	95	111
libA_seq130605_[chr1:105019644-105019843]	TGAGCACTGGTAGTAACATGGCAAGTCAGTGAGAGGAGGGCCTGGTGGTTGAGTCTCTGTACAATCTGCACCCCTGGAACTAGTATTTCTTTCTTTTATGCTTACCTGAAGAAAAATGCTGATCTATTTTACAAAATAATCTTTTCATATTTTCTTATTACAAGCTTTCTCTGACTTAACACTTAGTTAAGTTAACCTAA	TGAGCACTGGTAGTAACATGGCAAGTCAGTGAGAGGAGGGCCTGGTGGTTGAGTCTCTGTACAATCTGCACCCCTGGAACTAGTATTTCTTTCTTTTATACTTACCTGAAGAAAAATGCTGATCTATTTTACAAAATAATCTTTTCATATTTTCTTATTACAAGCTTTCTCTGACTTAACACTTAGTTAAGTTAACCTAA	chr1	105019743	104477121	105019644	105019843	104477022	104477221	1	No	No	-0.00467908	0.959085		0.946184	0.920202	90.015	94.6974	85.1707	87.1407	0.801289	0.00496406	0.0510296	0.809662	0.00365656	0.040434	92	86
libA_seq46572_[chr1:105020799-105020998]	CTTTCTTCATCATAAAGTACTGCTGGGAATGTCTAAATTTATTGCTAAAGAGAATGTAATAAAACCTAAGACACTGTGTGTAACTCAGGTTGGACAAACATCTCATACCCAATGGTTAAGCATTTTAGTTTGCATCATCATCCAGAAATAGGAAAAAAAAATTTCTTGAAAAGGAATATAGTTAATTATTAAGAGAACAC	CTTTCTTCATCATAAAGTACTGCTGGGAATGTCTAAATTTATTGCTAAAGAGAATGTAATAAAACCTAAGACACTGTGTGTAACTCAGGTTGGACAAACTTCTCATACCCAATGGTTAAGCATTTTAGTTTGCATCATCATCCAGAAATAGGAAAAAAAAATTTCTTGAAAAGGAATATAGTTAATTATTAAGAGAACAC	chr1	105020898	104478276	105020799	105020998	104478177	104478376	1	No	No	-0.085292	0.342971		0.758097	0.812201	104.685	76.5219	79.3613	62.1511	0.545234	0.725483	0.977955	0.468699	0.939307	1	111	84
libB_seq182087_[chr1:105021316-105021515]	CCCTGTAGTAATCCCAGCATTTTGGGAGGCTGATGTGGGAGAATCGCTTGAGCCCAGGAGTTTCAGACCAGCCTAGGCAGCATGGCAGGACCCTGTCTCTACCAAAAATAAAATAAACAAAATTAGCTGGGCTTAACGGTGCATGCCTGTGGTCCCACCTCCTTGGGAGGTTGAGGCAGGCGGATCACTTGAGTCCAGAA	CCCTGTAGTAATCCCAGCATTTTGGGAGGCTGATGTGGGAGAATCGCTTGAGCCCAGGAGTTTCAGACCAGCCTAGGCAGCATGGCAGGACCCTGTCTCCACCAAAAATAAAATAAACAAAATTAGCTGGGCTTAACGGTGCATGCCTGTGGTCCCACCTCCTTGGGAGGTTGAGGCAGGCGGATCACTTGAGTCCAGAA	chr1	105021415	104478793	105021316	105021515	104478694	104478893	1	No	No	0.0594996	0.532356		0.613698	0.559508	129.138	109.463	79.2518	61.2456	0.566244	0.6325	0.942164	0.519962	0.819333	1	112	82
libB_seq42176_[chr1:105021910-105022109]	GTTTGTTCAGAACCTAAAATTTAATGCTAAAGTAACATGTTGTAGGTAGAGCACTGCTGATTTTGCCAGATAAAACAGAACTGTTTCCAATTTTAATGATTTCTGGAAAATAATTTTGTTTATTATGAAATCAGAAACTGCACCAAGGGTTTTGCTTCATTATTCATCTTAAGATAATTGCCACAAAACTTTTACATCTT	GTTTGTTCAGAACCTAAAATTTAATGCTAAAGTAACATGTTGTAGGTAGAGCACTGCTGATTTTGCCAGATAAAACAGAACTGTTTCCAATTTTAATGACTTCTGGAAAATAATTTTGTTTATTATGAAATCAGAAACTGCACCAAGGGTTTTGCTTCATTATTCATCTTAAGATAATTGCCACAAAACTTTTACATCTT	chr1	105022009	104479387	105021910	105022109	104479288	104479487	1	No	No	0.0281281	0.797687		0.900664	1.1308	87.9163	58.6382	79.1831	66.3081	0.676704	0.150973	0.509153	0.635738	0.300174	0.715679	70	58
libB_seq300221_[chr1:105022305-105022504]	CCTACCTCTTGTATAATATCACCATCATATAGCCCCAGTAATGAAGGGTCGAGAAGGGCATATCACCTCTGTAGTAGTCTTCCCTAAAATGAATAAGGTCAATATAATAATGAGAAAGCGTCAAGCATGAATTGTGGGACATTCTACAAAGTTATTGATCAATGCCCTTCAGAAAACGTCAAAGTCATGAAAAACAAGGA	CCTACCTCTTGTATAATATCACCATCATATAGCCCCAGTAATGAAGGGTCGAGAAGGGCATATCACCTCTGTAGTAGTCTTCCCTAAAATGAATAAGGTGAATATAATAATGAGAAAGCGTCAAGCATGAATTGTGGGACATTCTACAAAGTTATTGATCAATGCCCTTCAGAAAACGTCAAAGTCATGAAAAACAAGGA	chr1	105022404	104479782	105022305	105022504	104479683	104479882	1	No	No	0.317075	0.0085346		0.470254	0.693752	59.4627	48.56	27.9625	33.6886	0.419135	0.98477	1	0.436768	0.974126	1	58	57
libA_seq265270_[chr1:105022540-105022739]	AGGAGAAATAATTGAATGTGGAATCTGAATTGTATCCTAGAACAACAACAAAAAACGGACATTGATAGAAAAAATGGTAAAATTTAAATAACATCTATAAAGAGTATTGTATCTATATTAGCTTTAATTGTACTATGCTTACATAAGATGTTAATATTAGGGGAAGCTGGATGAAGGATACAAAGGACCTCTTTTTACTA	AGGAGAAATAATTGAATGTGGAATCTGAATTGTATCCTAGAACAACAACAAAAAACGGACATTGATAGAAAAAATGGTAAAATTTAAATAACATCTATAGAGAGTATTGTATCTATATTAGCTTTAATTGTACTATGCTTACATAAGATGTTAATATTAGGGGAAGCTGGATGAAGGATACAAAGGACCTCTTTTTACTA	chr1	105022639	104480017	105022540	105022739	104479918	104480117	1	No	No	-0.0038887	0.968453		1.011	0.806711	82.981	67.4488	83.8939	54.4117	0.660254	0.203794	0.596901	0.540483	0.744785	0.983698	93	77
libB_seq91547_[chr1:105023181-105023380]	ATATACTCAAAAGATCTAAGTGTTTCATTCTCCAAATTGCATAGTTATTTCTCTCTTTGGAGAAGGCAAGAAAGAAGATTCTGAGAATGTATTTATCTTATTGTAGGTCTTTCTGAGCCTGTAAAATAAAGAGTTTAGAATTAATTTGACAGTAATAATTCTATTACTTCAAATCAAACCCCCGCTTCTGCAGCCTAATT	ATATACTCAAAAGATCTAAGTGTTTCATTCTCCAAATTGCATAGTTATTTCTCTCTTTGGAGAAGGCAAGAAAGAAGATTCTGAGAATGTATTTATCTTGTTGTAGGTCTTTCTGAGCCTGTAAAATAAAGAGTTTAGAATTAATTTGACAGTAATAATTCTATTACTTCAAATCAAACCCCCGCTTCTGCAGCCTAATT	chr1	105023280	104480658	105023181	105023380	104480559	104480758	1	No	No	0.0395406	0.692474		0.777621	0.907643	107.788	54.0372	83.8185	49.0465	0.458217	0.95343	1	0.756363	0.0216493	0.148742	78	54
libA_seq131935_[chr1:105024359-105024558]	TTCCCGTCTTTTCAGTTTCTGTAATGAGTTCTGCTTCCTATCAAGTTTTAAGTTACACATTTTAAATAAAGTTTAGATGATTGTAAGACAAGAAAATGGCACATCTCTCCTTTAAAAATGCAACCAACTGTACTAGCAGAGTAAATTTCTGATTATATTTTCTCTCCTTTGGTTCATCATTGTATAAAAAATAATTTGTT	TTCCCGTCTTTTCAGTTTCTGTAATGAGTTCTGCTTCCTATCAAGTTTTAAGTTACACATTTTAAATAAAGTTTAGATGATTGTAAGACAAGAAAATGGAACATCTCTCCTTTAAAAATGCAACCAACTGTACTAGCAGAGTAAATTTCTGATTATATTTTCTCTCCTTTGGTTCATCATTGTATAAAAAATAATTTGTT	chr1	105024458	104481836	105024359	105024558	104481737	104481936	1	No	No	0.116153	0.115392		0.590948	0.724992	154.612	182.779	91.3676	132.514	0.592013	0.507462	0.880159	0.683068	0.13323	0.473574	125	145
libA_seq186144_[chr1:105024659-105024858]	GGAGAAATGTCAAAGTAAATGTCCTTATAATGAAATGACTTTCAATTTCTTTCTTTGGTATATTTCTCAACTCAACAGTCACTATCTACTATAGAAACCCGTAGCTATCTATAATTGTTTGTAGGCAAAACAGAGACAAGCCAAATGCAGAACTGTGTGTGCCAAGTAAGAACATAATAAATTCATATTAATAAAAGTGT	GGAGAAATGTCAAAGTAAATGTCCTTATAATGAAATGACTTTCAATTTCTTTCTTTGGTATATTTCTCAACTCAACAGTCACTATCTACTATAGAAACCTGTAGCTATCTATAATTGTTTGTAGGCAAAACAGAGACAAGCCAAATGCAGAACTGTGTGTGCCAAGTAAGAACATAATAAATTCATATTAATAAAAGTGT	chr1	105024758	104482136	105024659	105024858	104482037	104482236	1	No	No	0.179688	0.0423416		0.655617	0.879164	140.874	156.372	92.3595	137.477	0.593045	0.502352	0.876567	0.582236	0.555683	0.905212	87	106
libA_seq21250_[chr1:105025120-105025319]	AAATAACTATTTCATAATTAAGTTGATTGGTAAATTGTAATTTCTGAAAAAGAGCCTCACCTGTTCTTTCTTTGATATTTCATCTCATATCACCATACAGCAATTGCAAAATCACCTGTGATACAAATATAAATCCCCTACATGGAATAGAGAACTGTTACCTAACTGATATCCCTATTTCCATTCTTGACTCAATACAA	AAATAACTATTTCATAATTAAGTTGATTGGTAAATTGTAATTTCTGAAAAAGAGCCTCACCTGTTCTTTCTTTGATATTTCATCTCATATCACCATACAACAATTGCAAAATCACCTGTGATACAAATATAAATCCCCTACATGGAATAGAGAACTGTTACCTAACTGATATCCCTATTTCCATTCTTGACTCAATACAA	chr1	105025219	104482597	105025120	105025319	104482498	104482697	1	No	No	0.122629	0.216615		0.982389	0.858786	68.9675	94.0716	67.7529	80.7874	0.625677	0.344926	0.759125	0.593234	0.501415	0.87581	94	82
libA_seq195950_[chr1:105025599-105025798]	AGAAAAAAAACAACGTAACAATTATTTTGTATACCTAGCTCCTTTTCAAACCTCAAGTAGATATAAATATTGCCACTTCTTCCGTCACTCTATTTTTAAATTATTGATACCAGTTTCTTTAAATTAATAACACTAAATTAATTTTCTTTAAGTGTTCATTTTCCTAAGATCGCTCTCTAGATTTGAAGTTTCATGTGATC	AGAAAAAAAACAACGTAACAATTATTTTGTATACCTAGCTCCTTTTCAAACCTCAAGTAGATATAAATATTGCCACTTCTTCCGTCACTCTATTTTTAAGTTATTGATACCAGTTTCTTTAAATTAATAACACTAAATTAATTTTCTTTAAGTGTTCATTTTCCTAAGATCGCTCTCTAGATTTGAAGTTTCATGTGATC	chr1	105025698	104483076	105025599	105025798	104482977	104483176	1	No	No	0.148863	0.065957		0.669934	0.832105	176.884	172.641	118.5	143.655	0.574069	0.59537	0.924751	0.654267	0.225473	0.62891	119	117
libA_seq164215_[chr1:105025966-105026165]	GTATTAATATTAGTCTTACTTTAGTCATTTCAGTCTCCATAAGTACATCTAATGACTTCACAAACATGTTTTAAATAACAGACTAAATCAGTATTTTCAATGGTTTCACAAATCTCCAAGAGAGGGAATTGTGTTCCTGGGAAATCAGGTTGTGCCTTTTTATCAATAGCAGCACATATATATTTAAAATTTGTATTAGT	GTATTAATATTAGTCTTACTTTAGTCATTTCAGTCTCCATAAGTACATCTAATGACTTCACAAACATGTTTTAAATAACAGACTAAATCAGTATTTTCAGTGGTTTCACAAATCTCCAAGAGAGGGAATTGTGTTCCTGGGAAATCAGGTTGTTCCTTTTTATCAATAGCAGCACATATATATTTAAAATTTGTATTAGT	chr1	105026065	104483443	105025966	105026165	104483344	104483543	2	No	No	-0.164457	0.0818173		0.630135	0.538919	111.25	157.518	70.1024	84.8896	0.513453	0.839792	1	0.484808	0.911344	1	83	117
libA_seq186853_[chr1:105026020-105026219]	ACTTCACAAACATGTTTTAAATAACAGACTAAATCAGTATTTTCAATGGTTTCACAAATCTCCAAGAGAGGGAATTGTGTTCCTGGGAAATCAGGTTGTGCCTTTTTATCAATAGCAGCACATATATATTTAAAATTTGTATTAGTATTTATGTATAGGCATATATAATGATACATATGAAGACAGTGAGACATGAAAGG	ACTTCACAAACATGTTTTAAATAACAGACTAAATCAGTATTTTCAGTGGTTTCACAAATCTCCAAGAGAGGGAATTGTGTTCCTGGGAAATCAGGTTGTTCCTTTTTATCAATAGCAGCACATATATATTTAAAATTTGTATTAGTATTTATGTATAGGCATATATAATGATACATATGAAGACAGTGAGACATGAAAGG	chr1	105026119	104483497	105026020	105026219	104483398	104483597	2	No	No	-0.0265246	0.76966		0.587624	0.67175	138.435	114.386	81.3476	76.8387	0.588837	0.52317	0.888442	0.575448	0.588728	0.92196	121	86
libA_seq30006_[chr1:105027026-105027225]	CATTAATATTTGCTAAAAGCTATTCAATACCAAAACACATTTTCCTAAAACTCAGTAAAATGTTAATTTAAAATAATTTTACATTTAAAAAAGGACAAATGAATAAGCAGTCTGCTTCACTAAAGTTTCAATACAAAAACCTGCAACATATGAAGAAACATAATTTACCTTGACACAACATCATTATTTGTTAAGATAAA	CATTAATATTTGCTAAAAGCTATTCAATACCAAAACACATTTTCCTAAAACTCAGTAAAATGTTAATTTAAAATAATTTTACATTTAAAAAAGGACAAAAGAATAAGCAGTCTGCTTCACTAAAGTTTCAATACAAAAACCTGCAACATATGAAGAAACATAATTTACCTTGACACAACATCATTATTTGTTAAGATAAA	chr1	105027125	104484503	105027026	105027225	104484404	104484603	1	No	No	-0.258839	0.0560637		0.784967	0.585317	35.8948	43.57	28.1762	25.5023	0.784664	0.00884557	0.0786885	0.527331	0.794286	0.997771	36	43
libB_seq313172_[chr1:105027806-105028005]	CATTCTTACTCTGTATTAATTTATCACTCTTTAGAATTCATTTTCTCTCATTACTTGTTTGGTTATTTGTTTTTATTTTCTGAAGGCTAGGTATTTTCATTTTTTATTAAATAATTATATCTACTATGACTAAATTAATTTTCTTATATCTATTTTTATGGATAGTTTTGAATTACACAATTGTTTGTTACTTTTCAGAT	CATTCTTACTCTGTATTAATTTATCACTCTTTAGAATTCATTTTCTCTCATTACTTGTTTGGTTATTTGTTTTTATTTTCTGAAGGCTAGGTATTTTCACTTTTTATTAAATAATTATATCTACTATGACTAAATTAATTTTCTTATATCTATTTTTATGGATAGTTTTGAATTACACAATTGTTTGTTACTTTTCAGAT	chr1	105027905	104485283	105027806	105028005	104485184	104485383	1	No	Yes	0.137891	0.359008	0.627647	3.15393	1.55338	8.44272	21.5381	26.6277	33.4569	0.779516	0.010496	0.0893115	1.55542	3.80616e-33	4.1157e-31	34	44
libA_seq314786_[chr1:105027952-105028151]	TATCTATTTTTATGGATAGTTTTGAATTACACAATTGTTTGTTACTTTTCAGATTTTGAATTTACATATTATGTTTTCTTCATAAACTCTATGCTATAGCAATGTATTTCTTTCATTCCATAATTATAAAGGATTTCAAATATTTTGGTAATAGATGTGGAACAGTTACTAACATAGAAGGAAACATGCTGCAGAGGAGG	TATCTATTTTTATGGATAGTTTTGAATTACACAATTGTTTGTTACTTTTCAGATTTTGAATTTACATATTATGTTTTCTTCATAAACTCTATGCTATAGGAATGTATTTCTTTCATTCCATAATTATAAAGGATTTCAAATATTTTGGTAATAGATGTGGAACAGTTACTAACATAGAAGGAAACATGCTGCAGAGGAGG	chr1	105028051	104485429	105027952	105028151	104485330	104485529	1	No	No	-0.0334653	0.729423		0.843837	1.02338	88.4711	72.8908	74.6552	74.5953	0.631339	0.319421	0.736317	0.801789	0.00487559	0.050283	88	82
libA_seq159459_[chr1:105029110-105029309]	CTAGTTCATACACATTGGATTTAAACCCTAACATGAACCTAATATATTAAATTAGACATATTCCTAATATCATTGATAGCATTCTTGATTTCTATATACTACACTCAGTTTGTTTTGCTTTGAGCTGCATTATCATTTCTCTGAGCTTCATGTCTTATGTTTTTGCTTCTTAAATTAGTAAATACATTGAAACAATTGTT	CTAGTTCATACACATTGGATTTAAACCCTAACATGAACCTAATATATTAAATTAGACATATTCCTAATATCATTGATAGCATTCTTGATTTCTATATACCACACTCAGTTTGTTTTGCTTTGAGCTGCATTATCATTTCTCTGAGCTTCATGTCTTATGTTTTTGCTTCTTAAATTAGTAAATACATTGAAACAATTGTT	chr1	105029209	104486587	105029110	105029309	104486488	104486687	1	No	No	0.0163108	0.819369		0.748143	0.943764	152.853	148.256	114.356	139.918	0.732097	0.0427455	0.23471	0.586572	0.534355	0.894572	144	163
libA_seq316318_[chr1:105030351-105030550]	TTGGCTTCAACAAAAAAAAAAAAAAAGAAAGCAAGGCTACCACCAAGTAGTTCATAAAAGAATATGCAGAGAGACTCAGAGAGCCCTGGTTCAGTCACCCTTACATTTGCTTCTACACCACCATCAGTGTTGATAATATGACTTGTCTACCAAGGCCCTATATGGTCCTATGTCACTGTCACTGCTGTAATTGAAAATCA	TTGGCTTCAACAAAAAAAAAAAAAAAGAAAGCAAGGCTACCACCAAGTAGTTCATAAAAGAATATGCAGAGAGACTCAGAGAGCCCTGGTTCAGTCACCGTTACATTTGCTTCTACACCACCATCAGTGTTGATAATATGACTTGTCTACCAAGGCCCTATATGGTCCTATGTCACTGTCACTGCTGTAATTGAAAATCA	chr1	105030450	104487828	105030351	105030550	104487729	104487928	1	No	No	0.054164	0.753753		0.605204	0.737736	24.2718	25.8447	14.6894	19.0665	0.554604	0.685429	0.964391	0.610567	0.416234	0.819751	25	30
libB_seq307967_[chr1:105031021-105031220]	GACTTGCATCACCCTTCCCTCAACCAGAGGCAGCACAAGTTGTAGCTCCAGGAGAGAATCCTTCTTCTCAACTGAGGAAAGGAGAGAGGAGTATAAAGAGGACCTTGTGTTGAAACTTGGATGTCAGCTAAGCCACAATAGAATAGGCCACCAGGCAGAGTCCTGAGGCCTGCTATTCCAAGCCTTAGCATTTAGAAGGC	GACTTGCATCACCCTTCCCTCAACCAGAGGCAGCACAAGTTGTAGCTCCAGGAGAGAATCCTTCTTCTCAACTGAGGAAAGGAGAGAGGAGTATAAAGACGACCTTGTGTTGAAACTTGGATGCCAGCTAAGCCACAATAGAATAGGCCACCAGGCAGAGTCCTGAGGCCTGCTATTCCAAGCCTTAGCATTTAGAAGGC	chr1	105031120	104488498	105031021	105031220	104488399	104488598	2	No	No	0.103487	0.26155		0.576811	0.771929	89.6516	98.8506	51.712	76.3056	0.564742	0.639503	0.946289	0.536121	0.761861	0.988797	95	109
libA_seq202841_[chr1:105031045-105031244]	CAGAGGCAGCACAAGTTGTAGCTCCAGGAGAGAATCCTTCTTCTCAACTGAGGAAAGGAGAGAGGAGTATAAAGAGGACCTTGTGTTGAAACTTGGATGTCAGCTAAGCCACAATAGAATAGGCCACCAGGCAGAGTCCTGAGGCCTGCTATTCCAAGCCTTAGCATTTAGAAGGCATTTCTTAACACACCTTGTGAAAT	CAGAGGCAGCACAAGTTGTAGCTCCAGGAGAGAATCCTTCTTCTCAACTGAGGAAAGGAGAGAGGAGTATAAAGACGACCTTGTGTTGAAACTTGGATGCCAGCTAAGCCACAATAGAATAGGCCACCAGGCAGAGTCCTGAGGCCTGCTATTCCAAGCCTTAGCATTTAGAAGGCATTTCTTAACACACCTTGTGAAAT	chr1	105031144	104488522	105031045	105031244	104488423	104488622	2	No	No	-0.0774919	0.334619		1.00074	0.763898	94.7733	83.2017	94.8433	63.5576	0.631524	0.318601	0.735433	0.744561	0.0304404	0.187523	148	130
libB_seq276030_[chr1:105032080-105032279]	TTATTGGGAGAGACCCCTTCTGCTTGAGAAAAGGAGAAGGAAGAATAAAAGCAACATCATCTTGCAGCTTGGGTACCAGCTTGGCCAAAATGGGTTAGAGCACCAAACAGAATCCTGAGTTTCCTGATTCCAGGCCTTGATTCCTGGATGGCACTTCTAAACCCAGCCTAGGCCATAGGGGAGCCCAGTTTCTGAAAGGA	TTATTGGGAGAGACCCCTTCTGCTTGAGAAAAGGAGAAGGAAGAATAAAAGCAACATCATCTTGCAGCTTGGGTACCAGCTTGGCCAAAATGGGTTAGAACACCAAACAGAATCCTGAGTTTCCTGATTCTAGGCCTTGATTCCTGGATGGCACTTCTAAACCCAGCCTAGGCCATAGGGGAGCCCAGTTTCTGAAAGGA	chr1	105032179	104489557	105032080	105032279	104489458	104489657	2	No	No	0.0347752	0.705831		0.696463	0.66475	115.152	106.037	80.1993	70.4882	0.598165	0.477019	0.860247	0.637913	0.290853	0.704539	96	104
libB_seq140742_[chr1:105032111-105032310]	AGGAGAAGGAAGAATAAAAGCAACATCATCTTGCAGCTTGGGTACCAGCTTGGCCAAAATGGGTTAGAGCACCAAACAGAATCCTGAGTTTCCTGATTCCAGGCCTTGATTCCTGGATGGCACTTCTAAACCCAGCCTAGGCCATAGGGGAGCCCAGTTTCTGAAAGGAGAAACTCAGAACTGTCAGCATTCACCACAAG	AGGAGAAGGAAGAATAAAAGCAACATCATCTTGCAGCTTGGGTACCAGCTTGGCCAAAATGGGTTAGAACACCAAACAGAATCCTGAGTTTCCTGATTCTAGGCCTTGATTCCTGGATGGCACTTCTAAACCCAGCCTAGGCCATAGGGGAGCCCAGTTTCTGAAAGGAGAAACTCAGAACTGTCAGCATTCACCACAAG	chr1	105032210	104489588	105032111	105032310	104489489	104489688	2	No	No	-0.0571704	0.57157		0.743627	0.866522	87.1092	58.3173	64.7768	50.5332	0.599423	0.470805	0.855461	0.665567	0.185643	0.569539	86	72
libB_seq92773_[chr1:105032271-105032470]	CTGAAAGGAGAAACTCAGAACTGTCAGCATTCACCACAAGCTGAAGGAAGAGCTCTTGGATTGGAGTGAATATCAGTGGCAGCAAGGCAGTACTTGCCACAGACCAGGGGTGATGACCACAAGGCGATACTCCTCTGCTTGAGACAGGGGAAAGAAGAGTAGGAGAGGCTTTTGTCTTGCAGCTTTGGTAACAGCTTAGC	CTGAAAGGAGAAACTCAGAACTGTCAGCATTCACCACAAGCTGAAGGAAGAGCTCTTGGATTGGAGTGAATATCAGTGGCAGCAAGGCAGTACTTGCCATAGACCAGGGGTGATGACCACAAGGCGATACTCCTCTGCTTGAGACAGGGGAAAGAAGAGTAGGAGAGGCTTTTGTCTTGCAGCTTTGGTAACAGCTTAGC	chr1	105032370	104489748	105032271	105032470	104489649	104489848	1	No	No	-0.137486	0.101767		0.937595	0.858734	68.5958	121.504	64.315	104.34	0.579949	0.566872	0.911269	0.743187	0.0316338	0.191975	90	116
libB_seq135981_[chr1:105032931-105033130]	GTTACTAGACTTGAGGTGCCCCTTAAAGCAGATATAGCTTCAGTGACCAAAGACTTGCATTACAACACTCAAGCCCATTCAAACACCTGGAAAGCCTTCCCGAAAAGAATAAGCACAAATAAGCACAGACTAAGAAGACCACAATAAACACCTAACTCTTCAATGCCAGCACACTGACATCCACAAGCATCAAGACCATC	GTTACTAGACTTGAGGTGCCCCTTAAAGCAGATATAGCTTCAGTGACCAAAGACTTGCATTACAACACTCAAGCCCATTCAAACACCTGGAAAGCCTTCTCGAAAAGAATAAGCACAAATAAGCACAGACTAAGAAGACCACAATAAACACCTAACTCTTCAATGCCAGCACACTGACATCCACAAGCATCAAGACCATC	chr1	105033030	104490408	105032931	105033130	104490309	104490508	1	No	No	-0.0933787	0.51494		0.58622	0.485557	60.4916	39.2426	35.4614	19.0545	0.404255	0.990581	1	0.584926	0.542468	0.898561	56	33
libA_seq67144_[chr1:105033227-105033426]	TCAAGATAACACAGAAAAGAAATTCAGAACCTATGAGAAATTGAACAAAGAGATCAAAATAATTAAAAAGAAACAAGAAGAAATTCTGGAGTGAAAAAATGTAATTGACATTCTAAAGAATGCATCAGAGTCTCTTAACAGCAGAATTGATCAAACAGAAAAAATAATTAGTGAACTTGAAGACAGACTATTTGAAAATA	TCAAGATAACACAGAAAAGAAATTCAGAACCTATGAGAAATTGAACAAAGAGATCAAAATAATTAAAAAGAAACAAGAAGAAATTCTGGAGTGAAAAAACGTAATTGACATTCTAAAGAATGCATCAGAGTCTCTTAACAGCAGAATTGATCAAACAGAAAAAATAATTAGTGAACTTGAAGACAGACTATTTGAAAATA	chr1	105033326	104490704	105033227	105033426	104490605	104490804	1	No	No	-0.202251	0.0915617		0.917572	0.591993	47.5375	35.1608	43.6191	20.815	0.685134	0.127791	0.463304	0.498838	0.879996	1	87	53
libA_seq271659_[chr1:105033557-105033756]	GATTAGGGTAGAATGTTTATTCAAAGGGACAATAATGAATAACTTATCAAATCTACAGAAAGTTATCAATATTCAAGCACAAGAAGGTTATAGAACATGAATCAGTTTAGCCCAAAGAAGAATACCTCAAGGCATTTAATAATAAAACTCTCAAAGTTCAAAGATAAATAAAGGGTCCTAAAAGCAGCAAGAGAAAATAA	GATTAGGGTAGAATGTTTATTCAAAGGGACAATAATGAATAACTTATCAAATCTACAGAAAGTTATCAATATTCAAGCACAAGAAGGTTATAGAACATGCATCAGTTTAGCCCAAAGAAGAATACCTCAAGGCATTTAATAATAAAACTCTCAAAGTTCAAAGATAAATAAAGGGTCCTAAAAGCAGCAAGAGAAAATAA	chr1	105033656	104491034	105033557	105033756	104490935	104491134	1	No	No	0.0893486	0.534481		0.547065	0.597708	44.9344	67.3783	24.5821	40.2726	0.815308	0.00295894	0.0344771	0.526825	0.796067	0.997771	39	55
libB_seq204562_[chr1:105034060-105034259]	CAGCAAGTACACAAAAACAGTAAGTATACAGAATATTATAACACTGTGATTGTGATGTGTAAAATACTTGTATATTCAGTAGAAAGGCTAAAAGATGAACATATCAAAAACAATTACAACTTTCAAAACTTAAGAAAATAAGTTATAAACAAAAACAACAAAAAGTTAAAAAGTGAGAAGATGAAGTTAAAGTGTAGAGT	CAGCAAGTACACAAAAACAGTAAGTATACAGAATATTATAACACTGTGATTGTGATGTGTAAAATACTTGTATATTCAGTAGAAAGGCTAAAAGATGAATATATCAAAAACAATTACAACTTTCAAAACTTAAGAAAATAAGTTATAAACAAAAACAACAAAAAGTTAAAAAGTGAGAAGATGAAGTTAAAGTGTAGAGT	chr1	105034159	104491537	105034060	105034259	104491438	104491637	1	No	No	-0.138643	0.349089		0.603913	0.584535	32.2107	29.095	19.4525	17.0071	0.444802	0.96752	1	0.490908	0.898557	1	33	35
libA_seq284190_[chr1:105034596-105034795]	TCTGCAAATGAAAACTAAAAAAAGCAGGAGTAGCAATACTTAGACAAAATTGATTGCAAGACAAAAATTATGAATAGACAGTCATTGAATAATTATAAAGTGGTCAATTCAGCAATTAGATAAAACAATTGTAAATATATATGCACCCAACAATGGAGTACCCAGATAAATAAAGCCAGTGTTAATAGAGCTAGAGAGAT	TCTGCAAATGAAAACTAAAAAAAGCAGGAGTAGCAATACTTAGACAAAATTGATTGCAAGACAAAAATTATGAATAGACAGTCATTGAATAATTATAAACTGGTCAATTCAGCAATTAGATAAAACAATTGTAAATATATATGCACCCAACAATGGAGTACCCAGATAAATAAAGCCAGTGTTAATAGAGCTAGAGAGAT	chr1	105034695	104492073	105034596	105034795	104491974	104492173	1	No	No	-0.0789541	0.411331		0.607483	0.649285	110.439	105.106	67.0896	68.2438	0.676138	0.152621	0.512212	0.567858	0.62493	0.938645	84	87
libA_seq286572_[chr1:105036406-105036605]	CTTGAGACCTGATGGCTTCACTTCTGAATTCTACCAAACATACAGGGAAGACGTAACACAAATTTTATTTAAACTATTCCAAAAAATAGAAGAGGACACGTACTTTCAAACTAATTTTATGAGGCCAGTATTGCCCTGATGCCAAAAGCAAAGACATATTCCCAAATAAAAACTACAGGCCAATATTCCCAATGAGTATT	CTTGAGACCTGATGGCTTCACTTCTGAATTCTACCAAACATACAGGGAAGACGTAACACAAATTTTATTTAAACTATTCCAAAAAATAGAAGAGGACACATACTTTCAAACTAATTTTATGAGGCCAGTACTGCCCTGATGCCAAAAGCAAAGACATATTCCCAAATAAAAACTACAGGCCAATATTCCCAATGAGTATT	chr1	105036505	104493883	105036406	105036605	104493784	104493983	2	No	No	-0.0199929	0.866652		0.824851	0.677522	35.2344	41.2358	29.0632	27.9382	0.679993	0.141614	0.490794	0.58189	0.557378	0.906203	68	71
libB_seq243495_[chr1:105036437-105036636]	TACCAAACATACAGGGAAGACGTAACACAAATTTTATTTAAACTATTCCAAAAAATAGAAGAGGACACGTACTTTCAAACTAATTTTATGAGGCCAGTATTGCCCTGATGCCAAAAGCAAAGACATATTCCCAAATAAAAACTACAGGCCAATATTCCCAATGAGTATTAATACAGAAAAAAATCCTCAACAAAATATTA	TACCAAACATACAGGGAAGACGTAACACAAATTTTATTTAAACTATTCCAAAAAATAGAAGAGGACACATACTTTCAAACTAATTTTATGAGGCCAGTACTGCCCTGATGCCAAAAGCAAAGACATATTCCCAAATAAAAACTACAGGCCAATATTCCCAATGAGTATTAATACAGAAAAAAATCCTCAACAAAATATTA	chr1	105036536	104493914	105036437	105036636	104493815	104494014	2	No	No	0.347946	0.024956		0.628828	0.872446	39.0426	39.8347	24.5511	34.7537	0.818437	0.00262623	0.0313554	0.775259	0.0120571	0.0984534	30	41
libB_seq199928_[chr1:105038557-105038756]	CAGCACTGTTTACAATAGCCAAGACTTGGAAGCAACTTAAGCATCCTTCAACAGATAAATAGATAAAGAAAAGGTCTTACATATATAAAGTGGAGTACTATTCATTCATAAGAAATAAGATCTTGTCATTTGCAACAACACGGATGGAACTGGAGGAGGACATTACGTTAGTTGAAATAAGCCAGGCCTGGAAAGAAAAT	CAGCACTGTTTACAATAGCCAAGACTTGGAAGCAACTTAAGCATCCTTCAACAGATAAATAGATAAAGAAAAGGTCTTACATATATAAAGTGGAGTACTCTTCATTCATAAGAAATAAGATCTTGTCATTTGCAACAACACGGATGGAACTGGAGGAGGACATTACGTTAGTTGAAATAAGCCAGGCCTAGAAAGAAAAT	chr1	105038656	104496034	105038557	105038756	104495935	104496134	2	No	No	0.0146435	0.901046		0.569141	0.64988	54.0896	61.0322	30.7846	39.6636	0.605433	0.441238	0.837033	0.54647	0.720349	0.976346	47	48
libA_seq113061_[chr1:105038647-105038846]	TGGAGTACTATTCATTCATAAGAAATAAGATCTTGTCATTTGCAACAACACGGATGGAACTGGAGGAGGACATTACGTTAGTTGAAATAAGCCAGGCCTGGAAAGAAAATCTTTCCATGTTCTCACTTATTTGGGGGAGCTAAAAAACCCAAAACAAGGCTGGGAAGGGTAGTTTTGTGTGGGAAGTAGGGATGTTTGGG	TGGAGTACTCTTCATTCATAAGAAATAAGATCTTGTCATTTGCAACAACACGGATGGAACTGGAGGAGGACATTACGTTAGTTGAAATAAGCCAGGCCTAGAAAGAAAATCTTTCCATGTTCTCACTTATTTGGGGGAGCTAAAAAACCCAAAACAAGGCTGGGAAGGGTAGTTTTGTGTGGGAAGTAGGGATGTTTGGG	chr1	105038746	104496124	105038647	105038846	104496025	104496224	2	No	No	0.343959	0.00284297		0.613245	0.76612	54.5471	59.5598	33.4507	45.6299	0.401387	0.991444	1	0.624835	0.348785	0.763145	57	67
libA_seq166161_[chr1:105039113-105039312]	TAAAAATAAATAAATATTAATGGTACCCATTGGCCATTTTTACATGCTTTATTCTTTTGTCCTGTACATAGCAGAGACTGGAGATGGTGCCATTATTTTCACTTGAACTGCAGAGTACTATTCTCTATTTTTCTCCTAGGTTTTATTATCTTCTTTATTTACATGCATCTCCTTAGTAATTTCATCCGATAAAATGGTTT	TAAAAATAAATAAATATTAATGGTACCCATTGGCCATTTTTACATGCTTTATTCTTTTGTCCTGTACATAGCAGAGACTGGAGATGGTGCCATTATTTTTACTTGAACTGCAGAGTACTATTCTCTATTTTTCTCCTAGGTTTTATTATCTTCTTTATTTACATGCATCTCCTTAGTAATTTCATCCGATAAAATGGTTT	chr1	105039212	104496590	105039113	105039312	104496491	104496690	1	No	No	-0.104987	0.365016		0.749799	0.69647	68.392	65.852	51.2803	45.864	0.653095	0.229862	0.634918	0.64717	0.252777	0.662031	51	52
libB_seq241077_[chr1:105039733-105039932]	TGGTAAGAATTCAGTAATTTTATATGGAGTATAGTTAATTGCACAAAATACACTGAATTTAAAGTAGCAATAAATTAAAGTAGCAGTAAATTAAAGATATACCCACTTGTAGAAATAATAGGTTACTTTTAAGACCTAGTTTAAGAATTCTATAATTTTACAAATTAATACTTTTAGACACATTAAATAATTTTTAGTGG	TGGTAAGAATTCAGTAATTTTATATGGAGTATAGTTAATTGCACAAAATACACTGAATTTAAAGTAGCAATAAATTAAAGTAGCAGTAAATTAAAGATAGACCCACATGTAGAAATAATAGGTTACTTTTAAGACCTAGATTAAGAATTCTATAATTTTACAAATTAATACTTTTAGACACATTAAATAATTTTTAGTGG	chr1	105039832	104497210	105039733	105039932	104497111	104497310	3	No	No	0.0968633	0.420444		0.770043	0.811326	82.56	57.451	63.5748	46.6115	0.560558	0.658749	0.95381	0.683597	0.131822	0.471098	59	44
libA_seq76981_[chr1:105039740-105039939]	AATTCAGTAATTTTATATGGAGTATAGTTAATTGCACAAAATACACTGAATTTAAAGTAGCAATAAATTAAAGTAGCAGTAAATTAAAGATATACCCACTTGTAGAAATAATAGGTTACTTTTAAGACCTAGTTTAAGAATTCTATAATTTTACAAATTAATACTTTTAGACACATTAAATAATTTTTAGTGGTATTAAA	AATTCAGTAATTTTATATGGAGTATAGTTAATTGCACAAAATACACTGAATTTAAAGTAGCAATAAATTAAAGTAGCAGTAAATTAAAGATAGACCCACATGTAGAAATAATAGGTTACTTTTAAGACCTAGATTAAGAATTCTATAATTTTACAAATTAATACTTTTAGACACATTAAATAATTTTTAGTGGTATTAAA	chr1	105039839	104497217	105039740	105039939	104497118	104497317	3	No	No	-0.0543335	0.577157		0.56656	0.565255	107.108	123.756	60.6831	69.9535	0.609655	0.420653	0.82345	0.61991	0.371651	0.783801	75	90
libB_seq58461_[chr1:105039773-105039972]	GCACAAAATACACTGAATTTAAAGTAGCAATAAATTAAAGTAGCAGTAAATTAAAGATATACCCACTTGTAGAAATAATAGGTTACTTTTAAGACCTAGTTTAAGAATTCTATAATTTTACAAATTAATACTTTTAGACACATTAAATAATTTTTAGTGGTATTAAACTAAATTAGTTTATTAAAGATAGAATTCAATTT	GCACAAAATACACTGAATTTAAAGTAGCAATAAATTAAAGTAGCAGTAAATTAAAGATAGACCCACATGTAGAAATAATAGGTTACTTTTAAGACCTAGATTAAGAATTCTATAATTTTACAAATTAATACTTTTAGACACATTAAATAATTTTTAGTGGTATTAAACTAAATTAGTTTATTAAAGATAGAATTCAATTT	chr1	105039872	104497250	105039773	105039972	104497151	104497350	3	No	No	-0.054401	0.636219		0.670652	0.777575	98.4246	70.357	66.0087	54.7078	0.64688	0.25393	0.663793	0.77091	0.0138559	0.109056	67	45
libB_seq254534_[chr1:105039998-105040197]	ATTTATTTCAATTCCCAGATCATCATTTAATAAAATGTATATTAATAGAAATTCTCCTTTTCTTCCTCTCTCAAATATTTCTCAGATGAGACATTTTGGGTATTTAGAGTAGGAGACATTTTAGCGTCATTTAGCCACTCCAGCCCTAAAGGAACTACCTTTAGTATTTTCTGCCCATTTTGACACCCAAAAAACACTTA	ATTTATTTCAATTCCCAGATCATCATTTAATAAAATGTATATTAATAGAAATTCTCCTTTTCTTCCTCTCTCAAATATTTCTCAGATGAGACATTTTGGTTATTTAGAGTAGGAGACATTTTAGCGTCATTTAGCCACTCCAGCCCTAAAGGAACTACCTTTAGTATTTTCTGCCCATTTTGACACCCAAAAAACACTTA	chr1	105040097	104497475	105039998	105040197	104497376	104497575	1	No	No	-0.141252	0.308147		0.651928	0.68461	61.4214	66.4481	40.0424	45.491	0.70511	0.0830587	0.359745	0.552351	0.695287	0.966682	44	41
libB_seq255910_[chr1:105040596-105040795]	ACCAGCAGAATGGGGCAGTTTGGGAGGAAGCCATCCACTCCCATTATCTTCCTGGGAAAGGAAATGAATAGAAAGTACATCCAACTGACTTTTAGGGAAGCTGCCTGAGGAAATGTCTGTCTTGCCTGTATCCAAGTACTAGCAGAAATGGAGTGCCAAATTAGGGGTCTCTGAAAACAAAGATGTCAACCTTGTACCAA	ACCAGCAGAATGGGGCAGTTTGGGAGGAAGCCATCCACTCCCATTATCTTCCTGGGAAAGGAAATGAATAGAAAGTACATCCAACTGACTTTTAGGGAACCTGCCTGAGGAAATGTCTGTCTTGCCTGTATCCAAGTACTAGCAGAAATGGAGTGCCAAATTAGGGGTCTCTGAAAACAAAGATGTCAACCTTGTACCAA	chr1	105040695	104498073	105040596	105040795	104497974	104498173	1	No	No	-0.0810667	0.411363		0.849664	0.58017	88.65	83.1008	75.3227	48.2126	0.615265	0.393639	0.802795	0.527907	0.792245	0.997012	90	71
libB_seq222876_[chr1:105040774-105040973]	AAAGATGTCAACCTTGTACCAAAGTCTACAGTACCAAAGACAGGTACTAGGTAGAGATCTACCATCACGTTTAAATAAAGCAACAGAGAATATTCATTATTGGAGACAGACACCAGAGGAAAAATGTAAATAGAAGCCTGTAAACCTCCTCTAAAAGATTACACATATAAGCCCATAAGGATGTACACCCAAAAAAGTCT	AAAGATGTCAACCTTGTACCAAAGTCTACAGTACCAAAGACAGGTACTAGGTAGAGATCTACCATCACGTTTAAATAAAGCAACAGAGAATATTCATTACTGGAGACAGACACCAGAGGAAAAATGTAAATAGAAGCCTGTAAACCTCCTCTAAAAGATTACACATATAAGCCCATAAGGATGTACACCCAAAAAAGTCT	chr1	105040873	104498251	105040774	105040973	104498152	104498351	1	No	No	0.0455468	0.722082		0.577412	0.585547	61.9224	67.5318	35.7548	39.5431	0.394061	0.993342	1	0.67417	0.158456	0.520538	52	58
libB_seq202001_[chr1:105041362-105041561]	ACTAAAATTTAGCATTCACTAGACAGAAGAAAAGATCAATGAACTGGACAACAACACTTTGAAATTACTGAGGCAGAGAAACAAAAATTGTCAAGTAAAATGAGGAGAGCCTGAGAGACTTATGGCATATCATTAAGCTGAACAACACACACATTATAGGACTTGCAGAGGTGAGGAAAGAGAGAAAAGGCAGAAAACAT	ACTAAAATTTAGCATTCACTAGACAGAAGAAAAGATCAATGAACTGGACAACAACACTTTGAAATTACTGAGGCAGAGAAACAAAAATTGTCAAGTAAAGTGAGGAGAGCCTGAGAGACTTATGGCATATCATTAAGCTGAACAACACACACATTATAGGACATGCAGAGGTGAGGAAAGAGAGAAAAGGCAGAAAACAT	chr1	105041461	104498839	105041362	105041561	104498740	104498939	2	No	No	-0.0969054	0.45195		0.788778	0.619179	49.743	70.5634	39.2362	43.6914	0.58398	0.547123	0.900387	0.557857	0.670958	0.957788	42	44
libB_seq105968_[chr1:105041425-105041624]	ATTACTGAGGCAGAGAAACAAAAATTGTCAAGTAAAATGAGGAGAGCCTGAGAGACTTATGGCATATCATTAAGCTGAACAACACACACATTATAGGACTTGCAGAGGTGAGGAAAGAGAGAAAAGGCAGAAAACATAACTGAATTAATAATGGGTGAAAATTTTCCCAAATCTAAAGACAGAAATGAACTTATAAATTC	ATTACTGAGGCAGAGAAACAAAAATTGTCAAGTAAAGTGAGGAGAGCCTGAGAGACTTATGGCATATCATTAAGCTGAACAACACACACATTATAGGACATGCAGAGGTGAGGAAAGAGAGAAAAGGCAGAAAACATAACTGAATTAATAATGGGTGAAAATTTTCCCAAATCTAAAGACAGAAATGAACTTATAAATTC	chr1	105041524	104498902	105041425	105041624	104498803	104499002	2	No	No	0.180419	0.13661		0.758871	0.759242	72.236	58.9105	54.8178	44.7274	0.441537	0.970356	1	0.680396	0.140497	0.488404	53	46
libB_seq213608_[chr1:105041730-105041929]	AAGAAGCAAGAGAACAATGACTTGTTAAATAAAAGGCAGCTCTACCAACCTGTAGTCTAAGAGAAAATGGAATGTTGTATTCAAAGTACTGAAAGGAAAAAGCAACTATCAAGCAAAAATACTACATTTAGAAGTCTCTCCTTTAAAAATAAAAGATAAATTAAAAGCAAAGGGAATTAATAACTACTAGACTTATCTCA	AAGAAGCAAGAGAACAATGACTTGTTAAATAAAAGGCAGCTCTACCAACCTGTAGTCTAAGAGAAAATGGAATGTTGTATTCAAAGTACTGAAAGGAAACAGCAACTATCAAGCAAAAATACTACATTTAGAAGTCTCTCCTTTAAAAATAAAAGATAAATTAAAAGCAAAGGGAATTAATAACTACTAGACTTATCTCA	chr1	105041829	104499207	105041730	105041929	104499108	104499307	1	No	No	0.0104078	0.933699		0.726434	0.787643	47.1609	36.1198	34.2593	28.4495	0.454713	0.957514	1	0.594555	0.494878	0.871789	48	49
libA_seq229281_[chr1:105041946-105042145]	GAGTCCTACAAGCTGATGTAAAATGACAAAAAACAAAAATATAAAAACCACATGGAAATAAATCTCTGGTAAAATTAAGTATAGAGACAAATGTAGAATCCTTAAGTGTTATAATATGTGAGTAAATCAATTATAAATCTGGTGTATGTGTGTGTGTGTGAATCAATTATATAATGTGAATAAAAATATGTGAGTAAATC	GAGTCCTACAAGCTGATGTAAAATGACAAAAAACAAAAATATAAAAACCACATGGAAATAAATCTCTGGTAAAATTAAGTATAGAGACAAATGTAGAATGCTTAAGTGTTATAATATGTGAGTAAATCAATTATAAATCTGGTGTATGTGTGTGTGTGTGAATCAATTATATAATGTGAATAAAAATATGTGAGTAAATC	chr1	105042045	104499423	105041946	105042145	104499324	104499523	1	No	No	0.10753	0.271284		0.616802	0.768382	113.003	134.071	69.7008	103.018	0.552123	0.696278	0.967028	0.578768	0.57263	0.913997	73	100
libA_seq274738_[chr1:105042163-105042362]	ATGTGTGTATGTGTGTATATATAAAGTATAAAAGGTATAAGCCTGCATTAATAGATACTTAGTATAAAAAGGTACAATTTCTTTCATCACTAATATAAAGTGGAAGGGAGTCAGAATGTAGAAGTAGAGTTTTTGTATGTGATTGCAGTGAAGTTGTTATCAGTTTAAAATAAATTATTAGGCTGGGTGCAGTGGCTGAC	ATGTGTGTATGTGTGTATATATAAAGTATAAAAGGTATAAGCCTGCATTAATAGATACTTAGTATAAAAAGGTACAATTTCTTTCATCACTAATATAAACTGGAAGGGAGTCAGAATGTAGAAGTAGAGTTTTTGTATGTGATTGCAGTGATGTTGTTATCAGTTTAAAATAAATTATTAGGCTGGGTGCAGTGGCTGAC	chr1	105042262	104499640	105042163	105042362	104499541	104499740	2	No	No	0.18463	0.0735131		0.567328	0.741587	92.1228	91.6872	52.2639	67.9941	0.430927	0.97819	1	0.684233	0.130145	0.467671	68	71
libB_seq114345_[chr1:105042215-105042414]	AGATACTTAGTATAAAAAGGTACAATTTCTTTCATCACTAATATAAAGTGGAAGGGAGTCAGAATGTAGAAGTAGAGTTTTTGTATGTGATTGCAGTGAAGTTGTTATCAGTTTAAAATAAATTATTAGGCTGGGTGCAGTGGCTGACACCTGTAATACCAGCACTTTGAGAAGCCAAGGTGGGTGGATCACAAGGTCAG	AGATACTTAGTATAAAAAGGTACAATTTCTTTCATCACTAATATAAACTGGAAGGGAGTCAGAATGTAGAAGTAGAGTTTTTGTATGTGATTGCAGTGATGTTGTTATCAGTTTAAAATAAATTATTAGGCTGGGTGCAGTGGCTGACACCTGTAATACCAGCACTTTGAGAAGCCAAGGTGGGTGGATCACAAGGTCAG	chr1	105042314	104499692	105042215	105042414	104499593	104499792	2	No	No	-0.166384	0.26019		0.548025	0.467279	37.623	42.3298	20.6183	19.7799	0.361501	0.998007	1	0.607357	0.431833	0.831033	30	36
libB_seq316828_[chr1:105043039-105043238]	GTTTTATGCAAAATGGAATGTAAATAGATAAGAGTGGCAATACTTAGACAAAACAGACTTTGAGAAAAAAACTGTCACAAGAAACAACGAATGACATTAGAGAATGACAAAAAGGTCAATTCACCAGAAGATATAGCAATTACAAATACATATTCACCCAACATTAGCACACTCGAATATATAAAATGAACATTGATAGA	GTTTTATGCAAAATGGAATGTAAATAGATAAGAGTGGCAATACTTAGACAAAACAGACTTTGAGAAAAAAACTGTCACAAGAAACAACGAATGACATTACAGAATGACAAAAAGGTCAATTCACCAGAAGATACAGCAATTACAAATACATATTCACCCAACATTAGCACACTCGAATATATAAAATGAACATTGATAGA	chr1	105043138	104500516	105043039	105043238	104500417	104500616	2	No	No	-0.397809	0.0025016		0.543027	0.53635	66.6318	62.89	36.1829	33.731	0.632799	0.312976	0.728451	0.387318	0.99475	1	53	57
libA_seq251994_[chr1:105043073-105043272]	TGGCAATACTTAGACAAAACAGACTTTGAGAAAAAAACTGTCACAAGAAACAACGAATGACATTAGAGAATGACAAAAAGGTCAATTCACCAGAAGATATAGCAATTACAAATACATATTCACCCAACATTAGCACACTCGAATATATAAAATGAACATTGATAGAATTTAAGAAAAAAATAGCAACCTCAAAATTGTTG	TGGCAATACTTAGACAAAACAGACTTTGAGAAAAAAACTGTCACAAGAAACAACGAATGACATTACAGAATGACAAAAAGGTCAATTCACCAGAAGATACAGCAATTACAAATACATATTCACCCAACATTAGCACACTCGAATATATAAAATGAACATTGATAGAATTTAAGAAAAAAATAGCAACCTCAAAATTGTTG	chr1	105043172	104500550	105043073	105043272	104500451	104500650	2	No	No	0.0859867	0.411527		0.734338	0.796213	49.3099	49.8126	36.2101	39.6614	0.527538	0.793553	0.997479	0.501319	0.873726	1	73	79
libB_seq187194_[chr1:105043632-105043831]	TTAGCTAGACTAAAAAGAAGGTAAAAGGCTCAAATAAATAAATTCAGAAATGAAAGAGTAAACATTAAAACTAATGTCACAGAAATAAAAATAATTATGACACTATTATGAATGTGAATAAGTTGGACAACCTAGAAGAAATAAATTATTAGAAATACATGGTATATGAAGACTGAATTATGAAGAAAAAAGAGAGCAAA	TTAGCTAGACTAAAAAGAAGGTAAAAGGCTCAAATAAATAAATTCAGAAATGAAAGAGTAAACATTAAAACTAATGTCACAGAAATAAAAATAATTATGCCACTATTATGAATGTGAATAAGTTGGACAACCTAGAAGAAATAAATTATTAGAAATACATGGTATATGAAGACTGAATTATGAAGAAAAAAGAGAGCAAA	chr1	105043731	104501109	105043632	105043831	104501010	104501209	1	No	No	-0.147992	0.335524		0.517515	0.499442	63.9204	43.1001	33.0798	21.526	0.601766	0.459247	0.847783	0.301665	0.999854	1	46	36
libA_seq168641_[chr1:105044783-105044982]	AGAGTGGAAGTTCAACAGGCGAAAGAAAGAGAATATCTCTCTCTACTGCAGAGAGAGGGGTCCCAGAAAAAATGGGTAGCCAGTTCCATGGTGAAATGCATGAGGTTTATAAACTAGCTTGAGGAGGCAGTGTCTGATTTACATAGGGCATGAAATATTGGTCAGATTAGGTGTGCCATTTGCATAGTGCACAAAGAAGC	AGAGTGGAAGTTCAACAGGCGAAAGAAAGAGAATATCTCTCTCTACTGCAGAGAGAGGGGTCCCAGAAAAAATGGGTAGCCAGTTCCATGGTGAAATGCGTGAGGTTTATAAACTAGCTTGAGGAGGCAGTGTCTGATTTACATAGGGCATGAAATATTGGTCAGATTAGGTGTGCCATTTGCATAGTGCACAAAGAAGC	chr1	105044882	104502260	105044783	105044982	104502161	104502360	1	No	No	-0.104732	0.252186		1.17598	0.950431	106.487	111.811	125.226	106.268	0.685953	0.12568	0.458738	0.642747	0.27064	0.68119	89	108
libB_seq143717_[chr1:105045910-105046109]	CAGGAATAATTTAGGCATGTGTTACTGGTTTAGAAATATTGACCAATGGAATGGAATAGAGAGCTCTGAAATAAACCCACATATAAATGGCCAAATGCTATTTGACAAGAGCGCCAAGACTGAACAATGGGGAAAGGATAGTATCTTCAAAAAATGGTGTCAGAAAAAATGGATATTCATTGACAAAAGAATTAATTTGG	CAGGAATAATTTAGGCATGTGTTACTGGTTTAGAAATATTGACCAATGGAATGGAATAGAGAGCTCTGAAATAAACCCACATATAAATGGCCAAATGCTGTTTGACAAGAGCGCCAAGACTGAACAATGGGGAAAGGATAGTATCTTCAAAAAATGGTGTCAGAAAAAATGGATATTCATTGACAAAAGAATTAATTTGG	chr1	105046009	104503387	105045910	105046109	104503288	104503487	1	No	No	-0.13074	0.354209		0.569208	0.620889	59.3487	53.0782	33.7817	32.9557	0.423375	0.982632	1	0.623946	0.352876	0.767274	53	46
libB_seq308313_[chr1:105046710-105046909]	ATATGATCCAGCAATCCCACTTCTGGTATAGAATCAAAAAGAATTCAAAGCAGAATGTCACAGATATTTGTAAAGCCATGTTTTTCATAGCATCATTCACTATAGCTAAGATGTGAAGAAATTCTCATGTGTAATGACAGATAGATAAATAAAATGTATATAACTACAGTGGAATATTATGAAACCTTTAAACTAAGAAA	ATATGATCCAGCAATCCCACTTCTGGTATAGAATCAAAAAGAATTCAAAGCAGAATGTCACAGATATTTGTAAAGCCATGTTTTTCATAGCATCATTCAGTATAGCTAAGATGTGAAGAAATTCTCATGTGTAATGACAGATAGATAAATAAAATGTATATAACTACAGTGGAATATTATGAAACCTTTAAACTAAGAAA	chr1	105046809	104504187	105046710	105046909	104504088	104504287	1	No	No	0.0410629	0.664891		0.755603	0.727707	111.446	119.266	84.2089	86.7904	0.596055	0.487453	0.866672	0.703906	0.085368	0.365477	87	89
libA_seq239820_[chr1:105047324-105047523]	TATTACTCTTTCCATCTATTAAGAACATCCCAAGACTTTTCTGAGTCTGCTAGAATCTGAAAGATTACTGTCTTAATTGGCTGGCTAATTTGACAATCAGAAACAGTATTCCTGCATTTCAAGTTAGTGAGAAGTAAGATAAGAAAAATCAAGAATTATTTATATTTTATTTAAAAGGTAAACATTGCCTATCTATGTCG	TATTACTCTTTCCATCTATTAAGAACATCCCAAGACTTTTCTGAGTCTGCTAGAATCTGAAAGATTACTGTCTTAATTGGCTGGCTAATTTGACAATCACAGACAGTATTCCTGCATTTCAAGTTAGTGAGAAGTAAGATAAGAAAAATCAAGAATTATTTATATTTTATTTAAAAGGTAAACATTGCCTATCTATGTCG	chr1	105047423	104504801	105047324	105047523	104504702	104504901	2	No	No	-0.108663	0.19751		0.903468	0.693562	91.2863	133.754	82.4742	92.7665	0.615754	0.391309	0.800939	0.5381	0.754194	0.986387	97	110
libB_seq137664_[chr1:105047326-105047525]	TTACTCTTTCCATCTATTAAGAACATCCCAAGACTTTTCTGAGTCTGCTAGAATCTGAAAGATTACTGTCTTAATTGGCTGGCTAATTTGACAATCAGAAACAGTATTCCTGCATTTCAAGTTAGTGAGAAGTAAGATAAGAAAAATCAAGAATTATTTATATTTTATTTAAAAGGTAAACATTGCCTATCTATGTCGTT	TTACTCTTTCCATCTATTAAGAACATCCCAAGACTTTTCTGAGTCTGCTAGAATCTGAAAGATTACTGTCTTAATTGGCTGGCTAATTTGACAATCACAGACAGTATTCCTGCATTTCAAGTTAGTGAGAAGTAAGATAAGAAAAATCAAGAATTATTTATATTTTATTTAAAAGGTAAACATTGCCTATCTATGTCGTT	chr1	105047425	104504803	105047326	105047525	104504704	104504903	2	No	No	-0.125596	0.265657		0.691175	0.61364	88.9625	93.1739	61.4887	57.1752	0.653957	0.226628	0.630681	0.685009	0.128117	0.464013	67	72
libA_seq221441_[chr1:105047465-105047664]	AGAAAAATCAAGAATTATTTATATTTTATTTAAAAGGTAAACATTGCCTATCTATGTCGTTCTTATTTGTGCTGAGTTCTATGGATAAATTTCATCCTAAGAGAGGCCTATTTTTCTCACTGAGATTTCAGTATAAAGAGGAATAAAAACAATTACATTTCCAATTACAATATAGTATTTGAAAGTATTATGATATGGAA	AGAAAAATCAAGAATTATTTATATTTTATTTAAAAGGTAAACATTGCCTATCTATGTCGTTCTTATTTGTGCTGAGTTCTATGGATAAATTTCATCCTACGAGAGGCCTATTTTTCTCACTGAGATTTCAGTATAAAGAGGAATAAAAACAATTACATTTCCAATTACAATATAGTATTTGAAAGTATTATGATATGGAA	chr1	105047564	104504942	105047465	105047664	104504843	104505042	1	No	No	0.0291809	0.783546		0.521899	0.486565	81.2953	124.073	42.4279	60.3695	0.532101	0.777027	0.993781	0.551792	0.69771	0.967566	60	82
libA_seq104731_[chr1:105048041-105048240]	TATCTTTCCACATTGCCTTAGCAAAGCAAAAAAGTAACTAGTGTTCTAAATCTATTAAAGTAATGATGATTTAGATAATTTTACCAGTACCTAAAGTGTGCTTTAATATCCTAATATGAATTTAAGTGTTGTAATATCTACTGTATTTTTATTTAATTACGTGGTGTTACGAACTTAACTGGGGCTTCCTCCACCCCAAA	TATCTTTCCACATTGCCTTAGCAAAGCAAAAAAGTAACTAGTGTTCTAAATCTATTAAAGTAATGATGATTTAGATAATTTTACCAGTACCTAAAGTGTTCTTTAATATCCTAATATGAATTTAAGTGTTGTAATATCTACTGTATTTTTATTTAATTACGTGGTGTTACGAACTTAACTGGGGCTTCCTCCACCCCAAA	chr1	105048140	104505518	105048041	105048240	104505419	104505618	1	No	No	-0.0647597	0.453543		0.771714	0.70907	111.751	148.048	86.2398	104.977	0.575453	0.588704	0.92196	0.570175	0.613978	0.933398	86	130
libA_seq50229_[chr1:105050293-105050492]	ATGATCCGCCCGCCTTGGCCTCTGAAAGTGCTGGGATTACTGGCGTGAGCCACCACACCCGGCAAGATTTGTTCTTTTCAGGAGACAGAGCCTAGACTTCTGGTAACACTGAGCTGTTAGAATCTGTGAAGCAGGAAAAAAAAATAGGAGGGAATTACATAGAGTGAGAGAGAGAAGAGAGAGAGAGAGAGAGAGAGATC	ATGATCCGCCCGCCTTGGCCTCTGAAAGTGCTGGGATTACTGGCGTGAGCCACCACACCCGGCAAGATTTGTTCTTTTCAGGAGACAGAGCCTAGACTTTTGGTAACACTGAGCTGTTAGAATCTGTGAAGCAGGAAAAAAAAATAGGAGGGAATTACATAGAGTGAGAGAGAGAAGAGAGAGAGAGAGAGAGAGAGATC	chr1	105050392	104507770	105050293	105050492	104507671	104507870	1	No	No	0.303927	0.330703		0.414845	1.66583	28.3974	6.52745	11.7805	10.8736	0.41272	0.987573	1	0.451293	0.961217	1	14	9
libA_seq225144_[chr1:105051084-105051283]	CAAGACATGAAATAGAGTCATCTGGATATTATTTTGTGTGGGGTTACATTGGGTTTACATTGAAAGCTGCTCTCACCCTGCCTTCCTACCCCACAAAAAAAATTACTAGGCATGCTAAATATATGTCACCTACATCCTGGAGAAAAATTAATCAATAGAAGCATACTCAGATAACAGATGAAAAATTGAGCTGAGCAAGA	CAAGACATGAAATAGAGTCATCTGGATATTATTTTGTGTGGGGTTACATTGGGTTTACATTGAAAGCTGCTCTCACCCTGCCTTCCTACCCCACAAAAAGAATTACTAGGCATGCTAAATATATGTCACCTACATCCTGGAGAAAAATTAATCAATAGAAGCATACTCAGATAACAGATGAAAAATTGAGCTGAGCAAGA	chr1	105051183	104508561	105051084	105051283	104508462	104508661	1	No	No	0.149562	0.168235		0.547454	0.670723	61.259	71.5192	33.5365	47.9695	0.503923	0.866903	1	0.711327	0.0718792	0.327117	62	69
libA_seq203450_[chr1:105053591-105053790]	AGAGTTAATGAAAATTAAAACAAAATATGTCAAAATAAATGTGTGATACAACTTTAGAGTTCTTAGTGTGAAATTCATATAATTAAATGTTTATATTAGAAAAGAATAAATGATAAATGACCAATGATTCCACCTTATAAAATTTAAAAAAATAGAACAAATGCAGTCCGAAGCAAAAAGAAAGTAATTCAGAACAGAAA	AGAGTTAATGAAAATTAAAACAAAATATGTCAAAATAAATGTGTGATACAACTTTAGAGTTCTTAGTGTGAAATTCATATAATTAAATGTTTATATTAGTAAAGAATAAATGATAAATGACCAATGATTCCACCTTATAAAATTTAAAAAAATAGAACAAATGCAGTCCGAAGCAAAAAGAAAGTAATTCAGAACAGAAA	chr1	105053690	104511068	105053591	105053790	104510969	104511168	1	No	No	0.262817	0.0475266		0.560955	0.686692	58.941	67.1001	33.0633	46.0771	0.525591	0.80038	0.998887	0.644818	0.262197	0.672125	43	39
libA_seq197490_[chr1:105054256-105054455]	GTCACCATTATTAATTTCCTTGATTTTAACTTTTTTTTTTGTTTGTTTTTGGCTTTTAGGGTTTTTTCTTTCAGCTAAGCTGTCCTTTTTAAAATGTGTAAAGTGTTTAATTCAACAATTTCATTATTTCAATAAATTGTAGTTTAATTATTTGATATAATTTTCCAAAACATTGAAGTCATATATATGAATTAAGACAA	GTCACCATTATTAATTTCCTTGATTTTAACTTTTTTTTTTGTTTGTTTTTGGCTTTTAGGGTTTTTTCTTTCAGCTAAGCTGTCCTTTTTAAAATGTGTGAAGTGTTTAATTCAACAATTTCATTATTTCAATAAATTGTAGTTTAATTATTTGATATAATTTTCCAAAACATTGAAGTCATATATATGAATTAAGACAA	chr1	105054355	104511733	105054256	105054455	104511634	104511833	1	No	No	0.0250055	0.787713		0.809766	0.976602	132.742	102.949	107.49	100.54	0.942389	7.47838e-06	0.000201973	0.78417	0.0089934	0.0796702	91	86
libB_seq295691_[chr1:105054614-105054813]	TGGAAAGGCACATAGGGAATGTTCTCACACATGTGAGAGCTTAAAAAAAATGATTTCATGGAATTAGTGAATAGAATTGGGTTACCAGAGGCTGGGAAGAGTAATAAGTTTGGGGGAAAGAGAAGTAGGTTATTAGGTACAAAAATAGAGGAATAAGTTCTAGTGTTGGCTAGTACAATAGGGTGACTATAATTAACAAT	TGGAAAGGCACATAGGGAATGTTCTCACACATGTGAGAGCTTAAAAAAAATGATTTCATGGAATTAGTGAATAGAATTGGGTTACCAGAGGCTGGGAAGCGTAATAAGTTTGGGGGAAAGAGAAGTAGGTTATTAGGTACAAAAATAGAGGAATAAGTTCTAGTGTTGGCTAGTACAATAGGGTGACTATAATTAACAAT	chr1	105054713	104512091	105054614	105054813	104511992	104512191	1	No	No	-0.0243628	0.831963		0.626199	0.763025	109.564	49.3084	68.609	37.6235	0.465817	0.943488	1	0.513407	0.839932	1	78	51
libB_seq197451_[chr1:105056552-105056751]	ATTGTTAGTACCAGTGATAAAGAGTAACTTATCAGGAACAGGTGCATTTGATTATATGCCAATAGAGTAGAGTTTAAAAAAAATTTATAGACTTTTTTGCTCTTAACATTTAATGCTAGCTGTAATCCTAGATATATAGCTTTAAAGAAAACACTGAACACTTTTGAAATGTTTATTGAATGGACTGCATTTTATATTCT	ATTGTTAGTACCAGTGATAAAGAGTAACTTATCAGGAACAGGTGCATTTGATTATATGCCAATAGAGTAGAGTTTAAAAAAAATTTATAGACTTTTTTGTTCTTAACATTTAATGCTAGCTGTAATCCTAGATATATAGCTTTAAAGAAAACACTGAACACTTTTGAAATGTTTATTGAATGGACTGCATTTTATATTCT	chr1	105056651	104514029	105056552	105056751	104513930	104514129	1	No	No	0.12291	0.344697		0.589573	0.592109	82.4209	74.1915	48.5931	43.9295	0.543647	0.732013	0.979946	0.379083	0.996106	1	69	55
libB_seq75604_[chr1:105056765-105056964]	CTATCAATATTTTAGTGTGTTTGGTTATTGACAATATTATCATTTAAATGTGCAAATATGAAAATAAAACTACTATATCCATTTCTTCTTTTCCTCTTGTTCGAAATGAATGAGAGTTAATCACAGTAGCATTTTTCAATCTAGAAACCACACTATATATGTTGAGGATGAATAGATTACATATTTAGAGTTAATAATTC	CTATCAATATTTTAGTGTGTTTGGTTATTGACAATATTATCATTTAAATGTGCAAATATGAAAATAAAACTACTATATCCATTTCTTCTTTTCCTCTTGCTCGAAATGAATGAGAGTTAATCACAGTAGCATTTTTCAATCTAGAAACCACACTATATATGTTGAGGATGAATAGATTACATATTTAGAGTTAATAATTC	chr1	105056864	104514242	105056765	105056964	104514143	104514342	1	No	No	0.0553827	0.59754		0.583622	0.586499	132.852	80.5628	77.5351	47.25	0.453387	0.958982	1	0.590625	0.514328	0.883744	88	57
[truncated: 13,422 more rows]

## Sheet: supplementary file 1b
Supplementary Table 1. Modern-derived fixed sequences and their MPRA expression data in osteoblasts
[truncated: 14,043 more rows]

## Sheet: supplementary file 1c
Supplementary Table 1. Modern-derived fixed sequences and their MPRA expression data in NPCs
[truncated: 14,043 more rows]

## Sheet: supplementary file 1d
Supplementary Table 1. Control sequences and their MPRA expression data
[truncated: 300 more rows]

## Sheet: supplementary file 1e
Supplementary Table 1. Scrambled sequences and their MPRA expression data
[truncated: 101 more rows]

## Sheet: supplementary file 1f
Supplementary Table 1. Modern-derived fixed sequences and their histone modification marks and chromHMM annotations
[truncated: 14,043 more rows]

## Sheet: supplementary file 1g
Supplementary Table 1: luciferase assay validations
[truncated: 57 more rows]

## Sheet: supplementary file 1h
Supplementary Table 1. Modern-derived fixed sequences and their linked genes. We used four sources to link sequences to genes: overlap with promoters, 3D conformation (Hi-C), GeneHancer annotations and proximity to eQTLs
[truncated: 14,043 more rows]

[truncated: 3 more sheets: supplementary file 1i, supplementary file 1j, supplementary file 1k]
